# Supplementary material for: Circulating immune cells and risk of osteosarcoma: a Mendelian randomization analysis
Source: Front Immunol. 2024 Jul 16;15:1381212. doi: 10.3389/fimmu.2024.1381212 (PMC11286390; doi:10.3389/fimmu.2024.1381212)
Supplement: Supplementary file 3 [file Table_1.xlsx]

## Sheet:  Supplemental Table 5
Supplementary Table 5 The MR analysis results between immune cell and osteosarcoma
exposure	method	nsnp	b	se	OR	95% LCI	95% LCI	pval
IgD+ CD38+ B cell Absolute Count	Inverse variance weighted	2	-0.0367712	1.40814	0.963897	0.0610091	15.2288	0.979167
Unswitched memory B cell Absolute Count	Inverse variance weighted	2	0.8625	1.28004	2.36908	0.192748	29.1184	0.500432
IgD- CD27- B cell %B cell	Inverse variance weighted	3	-0.213353	0.462161	0.807871	0.326544	1.99867	0.644338
IgD- CD27- B cell %B cell	MR Egger	3	-0.459815	1.10062	0.6314	0.0730191	5.45975	0.748066
IgD- CD27- B cell %B cell	Weighted median	3	-0.177865	0.475964	0.837055	0.329311	2.12766	0.708632
IgD- CD27- B cell %B cell	Weighted mode	3	-0.182589	0.512057	0.833111	0.305373	2.27287	0.755512
IgD- CD27- B cell Absolute Count	Inverse variance weighted	2	-0.150286	0.609444	0.860462	0.260593	2.84119	0.805221
Memory B cell %B cell	Inverse variance weighted	2	-0.775197	1.06897	0.460613	0.0566772	3.74338	0.468342
Memory B cell Absolute Count	Inverse variance weighted	2	1.54825	1.17069	4.70321	0.474115	46.6558	0.185999
IgD+ CD24+ B cell Absolute Count	Inverse variance weighted	2	1.48657	1.13756	4.42191	0.475663	41.1073	0.191278
CD24+ CD27+ B cell %B cell	Inverse variance weighted	3	-0.559595	0.56406	0.57144	0.189162	1.72627	0.321157
CD24+ CD27+ B cell %B cell	MR Egger	3	3.47659	4.14704	32.3492	0.0095463	109621	0.555843
CD24+ CD27+ B cell %B cell	Weighted median	3	-0.605848	0.659681	0.545611	0.149745	1.988	0.358412
CD24+ CD27+ B cell %B cell	Weighted mode	3	-0.62592	0.696585	0.534769	0.136528	2.09465	0.463719
IgD+ B cell %Lymphocyte	Inverse variance weighted	2	1.43267	1.11777	4.18986	0.468528	37.4683	0.19994
IgD- CD38dim B cell %lymphocyte	Inverse variance weighted	2	-1.04905	0.968564	0.350272	0.0524743	2.3381	0.278766
Unswitched memory B cell %lymphocyte	Inverse variance weighted	3	0.643206	0.858712	1.90257	0.353501	10.2398	0.453836
Unswitched memory B cell %lymphocyte	MR Egger	3	0.900135	1.83526	2.45994	0.0674089	89.7698	0.709706
Unswitched memory B cell %lymphocyte	Weighted median	3	0.737672	0.987937	2.09106	0.301591	14.4983	0.455257
Unswitched memory B cell %lymphocyte	Weighted mode	3	0.774651	1.01556	2.16984	0.29646	15.8814	0.525281
IgD- CD27- B cell %lymphocyte	Inverse variance weighted	2	-0.325117	0.610279	0.722443	0.218436	2.38937	0.594217
Switched memory B cell %lymphocyte	Inverse variance weighted	3	0.992883	0.833788	2.699	0.526585	13.8337	0.233728
Switched memory B cell %lymphocyte	MR Egger	3	25.6607	24.0442	1.39412e+11	4.75862e-10	4.08432e+31	0.479303
Switched memory B cell %lymphocyte	Weighted median	3	1.52663	0.949653	4.60262	0.715558	29.6051	0.107931
Switched memory B cell %lymphocyte	Weighted mode	3	1.8495	1.21212	6.35662	0.590816	68.3912	0.266574
Memory B cell %lymphocyte	Inverse variance weighted	4	1.37967	0.760091	3.97358	0.895734	17.6272	0.0695035
Memory B cell %lymphocyte	MR Egger	4	-1.37629	6.02809	0.252514	1.8667e-06	34158.4	0.840622
CD127 on CD28+ CD4+ T cell	Inverse variance weighted	2	1.62807	0.757065	5.09402	1.15514	22.464	0.0315157
Memory B cell %lymphocyte	Weighted mode	4	2.12863	1.22522	8.40337	0.761244	92.7647	0.18072
IgD+ CD24+ B cell %lymphocyte	Inverse variance weighted	3	0.727553	0.896862	2.07001	0.356901	12.0059	0.417239
IgD+ CD24+ B cell %lymphocyte	MR Egger	3	0.936907	5.4173	2.55208	6.24595e-05	104277	0.890977
IgD+ CD24+ B cell %lymphocyte	Weighted median	3	0.831803	1.03266	2.29746	0.303548	17.3887	0.420535
IgD+ CD24+ B cell %lymphocyte	Weighted mode	3	1.29014	1.20937	3.63329	0.339518	38.8811	0.39779
CD24+ CD27+ B cell %lymphocyte	Inverse variance weighted	4	0.745143	0.771332	2.10674	0.464558	9.55395	0.334021
CD24+ CD27+ B cell %lymphocyte	MR Egger	4	0.819676	1.86864	2.26976	0.0582595	88.4291	0.703751
CD24+ CD27+ B cell %lymphocyte	Weighted median	4	0.833378	0.939791	2.30108	0.364724	14.5177	0.375203
CD24+ CD27+ B cell %lymphocyte	Weighted mode	4	1.04931	1.17107	2.85568	0.287656	28.3495	0.436266
CD62L- monocyte Absolute Count	Inverse variance weighted	4	-0.104938	0.603572	0.900381	0.275839	2.93898	0.861975
CD62L- monocyte Absolute Count	MR Egger	4	2.50487	2.59814	12.242	0.0752095	1992.65	0.436716
CD62L- monocyte Absolute Count	Weighted median	4	-0.236388	0.708128	0.789474	0.197046	3.16307	0.738515
CD62L- monocyte Absolute Count	Weighted mode	4	-0.259312	0.704789	0.771582	0.193845	3.07122	0.737353
CD62L- monocyte %monocyte	Inverse variance weighted	3	-0.243349	0.481552	0.783998	0.305077	2.01475	0.613318
CD62L- monocyte %monocyte	MR Egger	3	0.712615	3.00835	2.03932	0.00560698	741.72	0.851927
CD62L- monocyte %monocyte	Weighted median	3	-0.221054	0.512867	0.801673	0.293384	2.19057	0.666456
CD62L- monocyte %monocyte	Weighted mode	3	-0.211671	0.585469	0.80923	0.256868	2.54937	0.752317
Myeloid Dendritic Cell Absolute Count	Inverse variance weighted	7	-0.32472	0.320193	0.72273	0.385853	1.35372	0.310518
Myeloid Dendritic Cell Absolute Count	MR Egger	7	0.277159	0.635397	1.31938	0.379759	4.58384	0.680884
Myeloid Dendritic Cell Absolute Count	Weighted median	7	-0.194431	0.39856	0.823303	0.376963	1.79813	0.625667
Myeloid Dendritic Cell Absolute Count	Weighted mode	7	-0.0104402	0.388553	0.989614	0.462086	2.11938	0.979435
Myeloid Dendritic Cell %Dendritic Cell	Inverse variance weighted	4	-0.302424	0.416044	0.739025	0.326975	1.67033	0.467285
Myeloid Dendritic Cell %Dendritic Cell	MR Egger	4	0.718757	0.706034	2.05188	0.514238	8.18729	0.415775
Myeloid Dendritic Cell %Dendritic Cell	Weighted median	4	-0.281583	0.41125	0.754588	0.337013	1.68956	0.493533
Myeloid Dendritic Cell %Dendritic Cell	Weighted mode	4	0.135962	0.426921	1.14564	0.496187	2.64515	0.771011
Plasmacytoid Dendritic Cell Absolute Count	Inverse variance weighted	2	-1.15993	0.820417	0.313508	0.0627907	1.56532	0.157412
Dendritic Cell Absolute Count	Inverse variance weighted	4	-0.221079	0.377728	0.801653	0.382348	1.6808	0.558355
Dendritic Cell Absolute Count	MR Egger	4	0.0858642	0.772856	1.08966	0.239564	4.95631	0.921682
Dendritic Cell Absolute Count	Weighted median	4	-0.0801206	0.41669	0.923005	0.40786	2.0888	0.847524
Dendritic Cell Absolute Count	Weighted mode	4	0.065882	0.500109	1.0681	0.400784	2.84652	0.903532
CD62L- Dendritic Cell Absolute Count	Inverse variance weighted	10	-0.157497	0.285601	0.85428	0.488081	1.49523	0.58132
CD62L- Dendritic Cell Absolute Count	MR Egger	10	0.207513	0.561162	1.23061	0.409685	3.69652	0.721136
CD62L- Dendritic Cell Absolute Count	Weighted median	10	-0.10747	0.340832	0.898104	0.460473	1.75165	0.752521
CD62L- Dendritic Cell Absolute Count	Weighted mode	10	-0.0878785	0.368536	0.915872	0.444765	1.88599	0.816871
CD62L- Dendritic Cell %Dendritic Cell	Inverse variance weighted	10	-0.199221	0.271937	0.819369	0.480841	1.39623	0.463804
CD62L- Dendritic Cell %Dendritic Cell	MR Egger	10	0.678466	0.536659	1.97085	0.6884	5.64244	0.241732
CD62L- Dendritic Cell %Dendritic Cell	Weighted median	10	-0.191056	0.345308	0.826087	0.419849	1.62539	0.580065
CD62L- Dendritic Cell %Dendritic Cell	Weighted mode	10	-0.156522	0.372476	0.855112	0.412064	1.77452	0.684179
CD86+ myeloid Dendritic Cell Absolute Count	Inverse variance weighted	8	-0.1778	0.256304	0.83711	0.506538	1.38342	0.487867
CD86+ myeloid Dendritic Cell Absolute Count	MR Egger	8	0.246888	0.469332	1.28004	0.510174	3.21163	0.617727
CD86+ myeloid Dendritic Cell Absolute Count	Weighted median	8	0.0553078	0.309259	1.05687	0.576465	1.93761	0.858064
CD86+ myeloid Dendritic Cell Absolute Count	Weighted mode	8	0.083354	0.34611	1.08693	0.55155	2.14198	0.816588
CD86+ myeloid Dendritic Cell %Dendritic Cell	Inverse variance weighted	10	-0.179981	0.24346	0.835286	0.518319	1.34609	0.459748
CD86+ myeloid Dendritic Cell %Dendritic Cell	MR Egger	10	0.233201	0.452309	1.26263	0.520313	3.06401	0.62009
CD86+ myeloid Dendritic Cell %Dendritic Cell	Weighted median	10	0.105546	0.324817	1.11132	0.587961	2.10052	0.745226
CD86+ myeloid Dendritic Cell %Dendritic Cell	Weighted mode	10	0.0837495	0.364748	1.08736	0.531976	2.22255	0.823529
CD62L- myeloid Dendritic Cell Absolute Count	Inverse variance weighted	10	-0.305744	0.257577	0.736575	0.444594	1.22031	0.235228
CD62L- myeloid Dendritic Cell Absolute Count	MR Egger	10	0.190549	0.454852	1.20991	0.496108	2.95075	0.686293
CD62L- myeloid Dendritic Cell Absolute Count	Weighted median	10	-0.252329	0.322717	0.776989	0.412774	1.46257	0.434281
CD62L- myeloid Dendritic Cell Absolute Count	Weighted mode	10	-0.153681	0.314176	0.857545	0.46326	1.58741	0.636431
CD62L- myeloid Dendritic Cell %Dendritic Cell	Inverse variance weighted	12	-0.153842	0.243303	0.857408	0.532211	1.38131	0.527188
CD62L- myeloid Dendritic Cell %Dendritic Cell	MR Egger	12	0.43244	0.486746	1.54101	0.59358	4.00067	0.395177
CD62L- myeloid Dendritic Cell %Dendritic Cell	Weighted median	12	0.0866941	0.293161	1.09056	0.613913	1.93729	0.767442
CD62L- myeloid Dendritic Cell %Dendritic Cell	Weighted mode	12	-0.102497	0.325457	0.902581	0.476927	1.70813	0.758706
CD62L- plasmacytoid Dendritic Cell Absolute Count	Inverse variance weighted	2	-0.115086	0.717504	0.89129	0.218407	3.63723	0.872568
CD62L- plasmacytoid Dendritic Cell %Dendritic Cell	Inverse variance weighted	3	-0.11884	0.541629	0.88795	0.307146	2.56704	0.826329
CD62L- plasmacytoid Dendritic Cell %Dendritic Cell	MR Egger	3	25.9321	39.3351	1.82885e+11	6.01795e-23	5.55783e+44	0.628941
CD62L- plasmacytoid Dendritic Cell %Dendritic Cell	Weighted median	3	-0.08342	0.540553	0.919965	0.318892	2.65399	0.877355
CD62L- plasmacytoid Dendritic Cell %Dendritic Cell	Weighted mode	3	-0.079734	0.548069	0.923362	0.315388	2.70332	0.897669
CD62L- CD86+ myeloid Dendritic Cell Absolute Count	Inverse variance weighted	13	-0.121111	0.21766	0.885935	0.578263	1.35731	0.577921
CD62L- CD86+ myeloid Dendritic Cell Absolute Count	MR Egger	13	0.426777	0.425204	1.53231	0.665895	3.52605	0.337093
CD62L- CD86+ myeloid Dendritic Cell Absolute Count	Weighted median	13	0.00333025	0.280246	1.00334	0.57929	1.73779	0.990519
CD62L- CD86+ myeloid Dendritic Cell Absolute Count	Weighted mode	13	-0.0521945	0.279077	0.949144	0.549259	1.64016	0.854765
CD62L- CD86+ myeloid Dendritic Cell %Dendritic Cell	Inverse variance weighted	17	-0.124748	0.204548	0.88272	0.591164	1.31807	0.541949
CD62L- CD86+ myeloid Dendritic Cell %Dendritic Cell	MR Egger	17	0.404213	0.412153	1.49812	0.667906	3.36031	0.342279
CD62L- CD86+ myeloid Dendritic Cell %Dendritic Cell	Weighted median	17	0.0914385	0.272589	1.09575	0.642213	1.86958	0.73729
CD62L- CD86+ myeloid Dendritic Cell %Dendritic Cell	Weighted mode	17	0.00803022	0.292422	1.00806	0.568293	1.78814	0.978432
Plasmacytoid Dendritic Cell %Dendritic Cell	Inverse variance weighted	6	0.257757	0.368112	1.29402	0.628926	2.66247	0.483794
Plasmacytoid Dendritic Cell %Dendritic Cell	MR Egger	6	-0.486663	0.748738	0.614674	0.141679	2.66676	0.551148
Plasmacytoid Dendritic Cell %Dendritic Cell	Weighted median	6	-0.0947457	0.415783	0.909604	0.402653	2.05482	0.819745
Plasmacytoid Dendritic Cell %Dendritic Cell	Weighted mode	6	0.00269482	0.46667	1.0027	0.401729	2.50269	0.995616
HLA DR++ monocyte %monocyte	Inverse variance weighted	5	0.0958227	0.410616	1.10056	0.492143	2.46116	0.815479
HLA DR++ monocyte %monocyte	MR Egger	5	4.13247	5.53075	62.3317	0.00122134	3.18113e+06	0.509186
HLA DR++ monocyte %monocyte	Weighted median	5	-0.0979504	0.457119	0.906694	0.370129	2.2211	0.830331
HLA DR++ monocyte %monocyte	Weighted mode	5	-0.160979	0.431827	0.85131	0.365182	1.98457	0.728221
HLA DR++ monocyte %leukocyte	Inverse variance weighted	3	-0.274573	0.465262	0.759896	0.305292	1.89144	0.555092
HLA DR++ monocyte %leukocyte	MR Egger	3	3.3625	3.62963	28.8613	0.0234808	35474.7	0.52431
HLA DR++ monocyte %leukocyte	Weighted median	3	0.0368491	0.541905	1.03754	0.358694	3.00111	0.945786
HLA DR++ monocyte %leukocyte	Weighted mode	3	0.065913	0.623826	1.06813	0.314495	3.62775	0.925495
HLA DR++ monocyte Absolute Count	Inverse variance weighted	4	-0.189638	0.532791	0.827258	0.291152	2.35051	0.72189
HLA DR++ monocyte Absolute Count	MR Egger	4	-1.44156	4.36983	0.236558	4.5109e-05	1240.55	0.772832
HLA DR++ monocyte Absolute Count	Weighted median	4	0.0129331	0.607521	1.01302	0.307953	3.33234	0.983016
HLA DR++ monocyte Absolute Count	Weighted mode	4	0.0191074	0.694939	1.01929	0.261068	3.97963	0.979792
CD4 regulatory T cell %CD4+ T cell	Inverse variance weighted	2	0.483794	0.949138	1.62222	0.252456	10.4239	0.610248
Resting CD4 regulatory T cell Absolute Count	Inverse variance weighted	8	-0.0765809	0.171326	0.926278	0.662072	1.29592	0.654883
Resting CD4 regulatory T cell Absolute Count	MR Egger	8	0.189333	0.25652	1.20844	0.730924	1.99793	0.488316
Resting CD4 regulatory T cell Absolute Count	Weighted median	8	-0.160148	0.221955	0.852017	0.551464	1.31638	0.470579
Resting CD4 regulatory T cell Absolute Count	Weighted mode	8	-0.0192503	0.244589	0.980934	0.607354	1.5843	0.93947
Resting CD4 regulatory T cell %CD4 regulatory T cell	Inverse variance weighted	21	-0.013827	0.095573	0.986268	0.81779	1.18946	0.884967
Resting CD4 regulatory T cell %CD4 regulatory T cell	MR Egger	21	0.0771189	0.141415	1.08017	0.818686	1.42517	0.591866
Resting CD4 regulatory T cell %CD4 regulatory T cell	Weighted median	21	-0.0686274	0.132385	0.933675	0.72029	1.21027	0.604184
Resting CD4 regulatory T cell %CD4 regulatory T cell	Weighted mode	21	-0.0241569	0.114838	0.976133	0.779393	1.22253	0.835518
Resting CD4 regulatory T cell %CD4+ T cell	Inverse variance weighted	14	-0.0611484	0.116667	0.940684	0.748402	1.18237	0.600189
Resting CD4 regulatory T cell %CD4+ T cell	MR Egger	14	0.145943	0.178582	1.15713	0.8154	1.64208	0.429722
Resting CD4 regulatory T cell %CD4+ T cell	Weighted median	14	-0.0967664	0.154849	0.907768	0.670139	1.22966	0.532032
Resting CD4 regulatory T cell %CD4+ T cell	Weighted mode	14	-0.0348668	0.146829	0.965734	0.724226	1.28778	0.815997
CD39+ resting CD4 regulatory T cell Absolute Count	Inverse variance weighted	39	0.0228496	0.105854	1.02311	0.831417	1.25901	0.829097
CD39+ resting CD4 regulatory T cell Absolute Count	MR Egger	39	0.0599474	0.148589	1.06178	0.793512	1.42074	0.688943
CD39+ resting CD4 regulatory T cell Absolute Count	Weighted median	39	-0.142378	0.156217	0.867294	0.638545	1.17799	0.36208
CD39+ resting CD4 regulatory T cell Absolute Count	Weighted mode	39	-0.0205794	0.130926	0.979631	0.757907	1.26622	0.875933
CD39+ resting CD4 regulatory T cell %resting CD4 regulatory T cell	Inverse variance weighted	38	-0.124734	0.108608	0.882732	0.713476	1.09214	0.250771
CD39+ resting CD4 regulatory T cell %resting CD4 regulatory T cell	MR Egger	38	-0.0123268	0.195433	0.987749	0.673427	1.44878	0.950056
CD39+ resting CD4 regulatory T cell %resting CD4 regulatory T cell	Weighted median	38	-0.22259	0.165039	0.800443	0.579225	1.10615	0.177429
CD39+ resting CD4 regulatory T cell %resting CD4 regulatory T cell	Weighted mode	38	-0.239597	0.163436	0.786945	0.571248	1.08409	0.151095
CD39+ resting CD4 regulatory T cell %CD4 regulatory T cell	Inverse variance weighted	39	-0.0680019	0.0940773	0.934259	0.776939	1.12343	0.469784
CD39+ resting CD4 regulatory T cell %CD4 regulatory T cell	MR Egger	39	0.135443	0.139393	1.14504	0.871301	1.50479	0.33753
CD39+ resting CD4 regulatory T cell %CD4 regulatory T cell	Weighted median	39	-0.149165	0.138772	0.861427	0.656286	1.13069	0.282424
CD39+ resting CD4 regulatory T cell %CD4 regulatory T cell	Weighted mode	39	-0.0550071	0.118861	0.946478	0.749781	1.19478	0.646158
Activated CD4 regulatory T cell Absolute Count	Inverse variance weighted	2	-0.120827	0.473422	0.886188	0.350381	2.24136	0.798553
Activated CD4 regulatory T cell %CD4 regulatory T cell	Inverse variance weighted	7	0.00675637	0.210323	1.00678	0.666658	1.52043	0.974373
Activated CD4 regulatory T cell %CD4 regulatory T cell	MR Egger	7	1.13678	0.529517	3.1167	1.10398	8.79893	0.0845848
Activated CD4 regulatory T cell %CD4 regulatory T cell	Weighted median	7	0.205601	0.242383	1.22826	0.763785	1.9752	0.396299
Activated CD4 regulatory T cell %CD4 regulatory T cell	Weighted mode	7	0.209108	0.269224	1.23258	0.727187	2.08921	0.46684
CD39+ activated CD4 regulatory T cell Absolute Count	Inverse variance weighted	40	-0.136946	0.130506	0.872017	0.675205	1.1262	0.294021
CD39+ activated CD4 regulatory T cell Absolute Count	MR Egger	40	-0.0352965	0.264821	0.965319	0.574448	1.62215	0.894672
CD39+ activated CD4 regulatory T cell Absolute Count	Weighted median	40	-0.203672	0.185553	0.81573	0.567022	1.17353	0.272359
CD39+ activated CD4 regulatory T cell Absolute Count	Weighted mode	40	-0.209363	0.182106	0.811101	0.567627	1.15901	0.257279
CD39+ activated CD4 regulatory T cell %activated CD4 regulatory T cell	Inverse variance weighted	50	-0.045276	0.129576	0.955734	0.741378	1.23207	0.726776
CD39+ activated CD4 regulatory T cell %activated CD4 regulatory T cell	MR Egger	50	0.0266222	0.357145	1.02698	0.509981	2.06809	0.940889
CD39+ activated CD4 regulatory T cell %activated CD4 regulatory T cell	Weighted median	50	-0.246859	0.194707	0.781251	0.533399	1.14427	0.204853
CD39+ activated CD4 regulatory T cell %activated CD4 regulatory T cell	Weighted mode	50	-0.317042	0.28435	0.7283	0.417126	1.27161	0.270301
CD39+ activated CD4 regulatory T cell %CD4 regulatory T cell	Inverse variance weighted	37	-0.19416	0.126909	0.823526	0.642171	1.0561	0.126037
CD39+ activated CD4 regulatory T cell %CD4 regulatory T cell	MR Egger	37	0.0156975	0.241887	1.01582	0.632293	1.63198	0.948626
CD39+ activated CD4 regulatory T cell %CD4 regulatory T cell	Weighted median	37	-0.206969	0.182363	0.813045	0.568701	1.16237	0.256407
CD39+ activated CD4 regulatory T cell %CD4 regulatory T cell	Weighted mode	37	-0.210879	0.171276	0.809872	0.578926	1.13295	0.226221
Secreting CD4 regulatory T cell Absolute Count	Inverse variance weighted	7	-0.053515	0.174543	0.947892	0.673263	1.33454	0.759147
Secreting CD4 regulatory T cell Absolute Count	MR Egger	7	-0.591862	0.489331	0.553296	0.212047	1.44372	0.280522
Secreting CD4 regulatory T cell Absolute Count	Weighted median	7	-0.0881422	0.218097	0.915631	0.597135	1.404	0.686108
Secreting CD4 regulatory T cell Absolute Count	Weighted mode	7	-0.169752	0.26456	0.843874	0.502435	1.41734	0.544823
Secreting CD4 regulatory T cell %CD4 regulatory T cell	Inverse variance weighted	16	-0.00709863	0.111906	0.992927	0.797372	1.23644	0.949421
Secreting CD4 regulatory T cell %CD4 regulatory T cell	MR Egger	16	-0.0827044	0.165636	0.920623	0.66541	1.27372	0.625313
Secreting CD4 regulatory T cell %CD4 regulatory T cell	Weighted median	16	0.00521797	0.14711	1.00523	0.753431	1.34118	0.971705
Secreting CD4 regulatory T cell %CD4 regulatory T cell	Weighted mode	16	-0.0355728	0.14095	0.965052	0.732102	1.27213	0.804174
Secreting CD4 regulatory T cell %CD4+ T cell	Inverse variance weighted	12	-0.00933579	0.12917	0.990708	0.769119	1.27614	0.942383
Secreting CD4 regulatory T cell %CD4+ T cell	MR Egger	12	-0.14568	0.180962	0.864435	0.60631	1.23245	0.439524
Secreting CD4 regulatory T cell %CD4+ T cell	Weighted median	12	-0.0164254	0.164452	0.983709	0.71266	1.35785	0.92044
Secreting CD4 regulatory T cell %CD4+ T cell	Weighted mode	12	-0.0317605	0.162817	0.968739	0.704067	1.3329	0.848896
CD39+ secreting CD4 regulatory T cell Absolute Count	Inverse variance weighted	41	-0.185988	0.118874	0.830284	0.657717	1.04813	0.117682
CD39+ secreting CD4 regulatory T cell Absolute Count	MR Egger	41	-0.155454	0.246011	0.856027	0.528541	1.38642	0.53114
CD39+ secreting CD4 regulatory T cell Absolute Count	Weighted median	41	-0.195096	0.167141	0.822756	0.592922	1.14168	0.243109
CD39+ secreting CD4 regulatory T cell Absolute Count	Weighted mode	41	-0.204877	0.160148	0.814748	0.595254	1.11518	0.208165
CD39+ secreting CD4 regulatory T cell %secreting CD4 regulatory T cell	Inverse variance weighted	42	-0.0838513	0.142039	0.919568	0.69611	1.21476	0.554962
CD39+ secreting CD4 regulatory T cell %secreting CD4 regulatory T cell	MR Egger	42	0.447056	0.454922	1.5637	0.641087	3.81409	0.331657
CD39+ secreting CD4 regulatory T cell %secreting CD4 regulatory T cell	Weighted median	42	-0.0977046	0.215429	0.906917	0.594553	1.38339	0.650163
CD39+ secreting CD4 regulatory T cell %secreting CD4 regulatory T cell	Weighted mode	42	-0.105569	0.299484	0.899812	0.500295	1.61837	0.726266
CD39+ secreting CD4 regulatory T cell %CD4 regulatory T cell	Inverse variance weighted	46	-0.157182	0.143074	0.854548	0.645579	1.13116	0.271939
CD39+ secreting CD4 regulatory T cell %CD4 regulatory T cell	MR Egger	46	0.273062	0.463852	1.31398	0.529359	3.26158	0.559084
CD39+ secreting CD4 regulatory T cell %CD4 regulatory T cell	Weighted median	46	-0.254264	0.215158	0.775487	0.508661	1.18228	0.237303
CD39+ secreting CD4 regulatory T cell %CD4 regulatory T cell	Weighted mode	46	-0.302601	0.295619	0.738894	0.413948	1.31892	0.311486
Activated & resting CD4 regulatory T cell %CD4 regulatory T cell	Inverse variance weighted	16	0.00785828	0.110172	1.00789	0.812143	1.25081	0.943137
Activated & resting CD4 regulatory T cell %CD4 regulatory T cell	MR Egger	16	0.0824265	0.162407	1.08592	0.789867	1.49294	0.619684
Activated & resting CD4 regulatory T cell %CD4 regulatory T cell	Weighted median	16	-0.00193348	0.147994	0.998068	0.746767	1.33394	0.989576
Activated & resting CD4 regulatory T cell %CD4 regulatory T cell	Weighted mode	16	0.036276	0.142342	1.03694	0.784496	1.37062	0.802299
Activated & resting CD4 regulatory T cell %CD4+ T cell	Inverse variance weighted	7	-0.0593573	0.166011	0.94237	0.680628	1.30477	0.72068
Activated & resting CD4 regulatory T cell %CD4+ T cell	MR Egger	7	0.222412	0.24446	1.24909	0.773576	2.01688	0.404648
Activated & resting CD4 regulatory T cell %CD4+ T cell	Weighted median	7	-0.151718	0.214374	0.85923	0.564457	1.30794	0.479114
Activated & resting CD4 regulatory T cell %CD4+ T cell	Weighted mode	7	-0.0257398	0.223926	0.974589	0.628364	1.51158	0.912237
Activated & secreting CD4 regulatory T cell Absolute Count	Inverse variance weighted	7	-0.069238	0.174717	0.933105	0.662534	1.31417	0.691894
Activated & secreting CD4 regulatory T cell Absolute Count	MR Egger	7	-0.55712	0.48405	0.572856	0.221827	1.47937	0.3018
Activated & secreting CD4 regulatory T cell Absolute Count	Weighted median	7	-0.0861085	0.218948	0.917495	0.597353	1.40921	0.694111
Activated & secreting CD4 regulatory T cell Absolute Count	Weighted mode	7	-0.14418	0.258435	0.865732	0.521673	1.43671	0.5971
Activated & secreting CD4 regulatory T cell %CD4 regulatory T cell	Inverse variance weighted	22	-0.0344856	0.104392	0.966102	0.787341	1.18545	0.741138
Activated & secreting CD4 regulatory T cell %CD4 regulatory T cell	MR Egger	22	-0.0667135	0.141275	0.935463	0.709204	1.23391	0.641877
Activated & secreting CD4 regulatory T cell %CD4 regulatory T cell	Weighted median	22	-0.0250953	0.141764	0.975217	0.738634	1.28758	0.859492
Activated & secreting CD4 regulatory T cell %CD4 regulatory T cell	Weighted mode	22	-0.0242112	0.132081	0.97608	0.753452	1.26449	0.856317
Activated & secreting CD4 regulatory T cell %CD4+ T cell	Inverse variance weighted	13	0.0152499	0.113651	1.01537	0.812608	1.26872	0.893258
Activated & secreting CD4 regulatory T cell %CD4+ T cell	MR Egger	13	-0.094999	0.165314	0.909374	0.657695	1.25736	0.577085
Activated & secreting CD4 regulatory T cell %CD4+ T cell	Weighted median	13	0.061541	0.143446	1.06347	0.80283	1.40874	0.667909
Activated & secreting CD4 regulatory T cell %CD4+ T cell	Weighted mode	13	0.019929	0.152645	1.02013	0.756347	1.37591	0.898288
CD25++ CD4+ T cell %CD4+ T cell	Inverse variance weighted	2	1.03686	0.749599	2.82035	0.64898	12.2567	0.166597
CD25++ CD45RA+ CD4 not regulatory T cell Absolute Count	Inverse variance weighted	7	-0.0554322	0.154596	0.946076	0.698765	1.28092	0.719924
CD25++ CD45RA+ CD4 not regulatory T cell Absolute Count	MR Egger	7	0.160843	0.196402	1.1745	0.799231	1.72597	0.450073
CD25++ CD45RA+ CD4 not regulatory T cell Absolute Count	Weighted median	7	-0.154604	0.170868	0.856754	0.61293	1.19757	0.365561
CD25++ CD45RA+ CD4 not regulatory T cell Absolute Count	Weighted mode	7	-0.0311338	0.194719	0.969346	0.661806	1.4198	0.878214
CD25++ CD45RA+ CD4 not regulatory T cell %CD4+ T cell	Inverse variance weighted	10	0.0421837	0.136024	1.04309	0.798977	1.36178	0.756469
CD25++ CD45RA+ CD4 not regulatory T cell %CD4+ T cell	MR Egger	10	0.038562	0.189457	1.03932	0.716933	1.50666	0.843795
CD25++ CD45RA+ CD4 not regulatory T cell %CD4+ T cell	Weighted median	10	-0.0176189	0.1798	0.982535	0.690716	1.39765	0.921939
CD25++ CD45RA+ CD4 not regulatory T cell %CD4+ T cell	Weighted mode	10	0.0376075	0.19612	1.03832	0.706955	1.52501	0.852189
CD25++ CD45RA+ CD4 not regulatory T cell %T cell	Inverse variance weighted	9	0.0514659	0.146408	1.05281	0.790181	1.40274	0.725195
CD25++ CD45RA+ CD4 not regulatory T cell %T cell	MR Egger	9	0.0507541	0.200618	1.05206	0.710023	1.55888	0.807546
CD25++ CD45RA+ CD4 not regulatory T cell %T cell	Weighted median	9	0.0272527	0.184252	1.02763	0.716138	1.4746	0.882414
CD25++ CD45RA+ CD4 not regulatory T cell %T cell	Weighted mode	9	0.0643318	0.20289	1.06645	0.716531	1.58724	0.759302
CD25++ CD45RA- CD4 not regulatory T cell Absolute Count	Inverse variance weighted	4	0.146126	0.328956	1.15734	0.607363	2.20534	0.65689
CD25++ CD45RA- CD4 not regulatory T cell Absolute Count	MR Egger	4	-0.782651	0.854545	0.457192	0.0856437	2.44063	0.456419
CD25++ CD45RA- CD4 not regulatory T cell Absolute Count	Weighted median	4	0.07695	0.391679	1.07999	0.501204	2.32714	0.844249
CD25++ CD45RA- CD4 not regulatory T cell Absolute Count	Weighted mode	4	0.183226	0.468832	1.20109	0.479177	3.01059	0.722035
CD25++ CD45RA- CD4 not regulatory T cell %CD4+ T cell	Inverse variance weighted	7	0.0389541	0.165312	1.03972	0.751971	1.43759	0.813712
CD25++ CD45RA- CD4 not regulatory T cell %CD4+ T cell	MR Egger	7	-0.372695	0.601102	0.688875	0.212067	2.23774	0.562406
CD25++ CD45RA- CD4 not regulatory T cell %CD4+ T cell	Weighted median	7	0.124442	0.209889	1.13252	0.750556	1.70886	0.553252
CD25++ CD45RA- CD4 not regulatory T cell %CD4+ T cell	Weighted mode	7	0.0291329	0.243218	1.02956	0.639177	1.65838	0.908567
CD25++ CD45RA- CD4 not regulatory T cell %T cell	Inverse variance weighted	6	-0.0285984	0.205341	0.971807	0.649816	1.45335	0.889234
CD25++ CD45RA- CD4 not regulatory T cell %T cell	MR Egger	6	-0.801752	0.815709	0.448542	0.0906689	2.21896	0.38131
CD25++ CD45RA- CD4 not regulatory T cell %T cell	Weighted median	6	-0.0255702	0.257901	0.974754	0.587984	1.61594	0.921021
CD25++ CD45RA- CD4 not regulatory T cell %T cell	Weighted mode	6	-0.175847	0.311979	0.838746	0.45506	1.54594	0.597332
Hematopoietic Stem Cell Absolute Count	Inverse variance weighted	5	-0.0785764	0.211357	0.924431	0.610891	1.3989	0.710063
Hematopoietic Stem Cell Absolute Count	MR Egger	5	-0.0701965	0.28603	0.932211	0.532158	1.633	0.821964
Hematopoietic Stem Cell Absolute Count	Weighted median	5	-0.0125239	0.244414	0.987554	0.611663	1.59445	0.959134
Hematopoietic Stem Cell Absolute Count	Weighted mode	5	-0.00309601	0.279438	0.996909	0.576492	1.72392	0.991691
Immature Myeloid-Derived Suppressor Cells Absolute Count	Inverse variance weighted	2	0.262846	0.393227	1.30063	0.601771	2.81109	0.503857
Immature Myeloid-Derived Suppressor Cells %CD33dim HLA DR- CD66b-	Inverse variance weighted	2	0.57119	0.43392	1.77037	0.756319	4.14405	0.188056
CD33+ HLA DR+ Absolute Count	Inverse variance weighted	2	-0.0976246	0.474958	0.906989	0.357527	2.30089	0.837147
CD33+ HLA DR+ CD14- Absolute Count	Inverse variance weighted	2	-0.0959544	0.465383	0.908505	0.36491	2.26188	0.836648
CD33+ HLA DR+ CD14dim Absolute Count	Inverse variance weighted	2	-0.114608	0.50466	0.891716	0.331628	2.39774	0.820347
CD33- HLA DR+ Absolute Count	Inverse variance weighted	2	-0.028788	0.602926	0.971622	0.298042	3.16751	0.961918
Granulocytic Myeloid-Derived Suppressor Cells Absolute Count	Inverse variance weighted	2	0.341669	0.792255	1.4073	0.297854	6.64916	0.666278
CD33dim HLA DR+ CD11b+ %CD33dim HLA DR+	Inverse variance weighted	3	-0.0525803	0.407876	0.948778	0.426553	2.11036	0.897427
CD33dim HLA DR+ CD11b+ %CD33dim HLA DR+	MR Egger	3	2.89749	1.41963	18.1286	1.1219	292.937	0.290028
CD33dim HLA DR+ CD11b+ %CD33dim HLA DR+	Weighted median	3	-0.137668	0.277914	0.871388	0.505413	1.50237	0.620344
CD33dim HLA DR+ CD11b+ %CD33dim HLA DR+	Weighted mode	3	0.373964	0.319568	1.45348	0.776942	2.71914	0.362487
CD33dim HLA DR+ CD11b- Absolute Count	Inverse variance weighted	2	0.908336	0.606748	2.48019	0.755111	8.14629	0.134379
CD33dim HLA DR+ CD11b- %CD33dim HLA DR+	Inverse variance weighted	3	0.048914	0.409655	1.05013	0.470477	2.34395	0.904956
CD33dim HLA DR+ CD11b- %CD33dim HLA DR+	MR Egger	3	-2.78319	1.36797	0.061841	0.00423486	0.903055	0.290829
CD33dim HLA DR+ CD11b- %CD33dim HLA DR+	Weighted median	3	0.126411	0.28203	1.13475	0.652876	1.97228	0.653995
CD33dim HLA DR+ CD11b- %CD33dim HLA DR+	Weighted mode	3	-0.374261	0.297778	0.687797	0.383696	1.23292	0.335705
Monocytic Myeloid-Derived Suppressor Cells Absolute Count	Inverse variance weighted	5	-0.0225603	0.235982	0.977692	0.615645	1.55265	0.923837
Monocytic Myeloid-Derived Suppressor Cells Absolute Count	MR Egger	5	-0.4949	1.04145	0.609632	0.0791713	4.69427	0.667097
Monocytic Myeloid-Derived Suppressor Cells Absolute Count	Weighted median	5	-0.0635923	0.280251	0.938388	0.541786	1.62531	0.820492
Monocytic Myeloid-Derived Suppressor Cells Absolute Count	Weighted mode	5	-0.0518131	0.312849	0.949506	0.514275	1.75307	0.876492
CD33dim HLA DR- Absolute Count	Inverse variance weighted	4	-0.22629	0.164955	0.797487	0.57718	1.10188	0.170117
CD33dim HLA DR- Absolute Count	MR Egger	4	0.0539451	0.24198	1.05543	0.656827	1.69592	0.844286
CD33dim HLA DR- Absolute Count	Weighted median	4	-0.15008	0.18594	0.860639	0.597786	1.23907	0.419585
CD33dim HLA DR- Absolute Count	Weighted mode	4	-0.144907	0.178679	0.865103	0.6095	1.2279	0.476738
Basophil Absolute Count	Inverse variance weighted	5	-0.199322	0.151736	0.819286	0.608521	1.10305	0.188976
Basophil Absolute Count	MR Egger	5	-0.0487429	0.231073	0.952426	0.605533	1.49804	0.846449
Basophil Absolute Count	Weighted median	5	-0.120923	0.171459	0.886102	0.633191	1.24003	0.48065
Basophil Absolute Count	Weighted mode	5	-0.115097	0.17263	0.891279	0.635431	1.25014	0.541433
Basophil %CD33dim HLA DR- CD66b-	Inverse variance weighted	4	-0.0111653	0.295207	0.988897	0.554455	1.76375	0.969829
Basophil %CD33dim HLA DR- CD66b-	MR Egger	4	-0.203418	1.04728	0.815937	0.10476	6.35502	0.863932
Basophil %CD33dim HLA DR- CD66b-	Weighted median	4	-0.0732027	0.338111	0.929412	0.479074	1.80308	0.828594
Basophil %CD33dim HLA DR- CD66b-	Weighted mode	4	-0.0890869	0.33994	0.914766	0.469837	1.78103	0.810234
CD45RA- CD4+ T cell Absolute Count	Inverse variance weighted	2	-0.709956	0.676189	0.491666	0.130643	1.85035	0.293747
CD45RA- CD4+ T cell %CD4+ T cell	Inverse variance weighted	7	-0.0452713	0.222333	0.955738	0.618137	1.47772	0.838651
CD45RA- CD4+ T cell %CD4+ T cell	MR Egger	7	-0.269529	0.306004	0.763739	0.419246	1.3913	0.418743
CD45RA- CD4+ T cell %CD4+ T cell	Weighted median	7	-0.194416	0.271824	0.823315	0.483264	1.40264	0.474469
CD45RA- CD4+ T cell %CD4+ T cell	Weighted mode	7	-0.23332	0.263138	0.7919	0.472806	1.32635	0.409381
CD45RA- CD4+ T cell %T cell	Inverse variance weighted	4	0.301086	0.400321	1.35133	0.616595	2.96156	0.451984
CD45RA- CD4+ T cell %T cell	MR Egger	4	-0.35867	0.467221	0.698605	0.279592	1.74557	0.522931
CD45RA- CD4+ T cell %T cell	Weighted median	4	0.279421	0.380705	1.32236	0.62703	2.78877	0.462976
CD45RA- CD4+ T cell %T cell	Weighted mode	4	0.263487	0.373246	1.30146	0.626207	2.70486	0.531111
Naive CD4+ T cell Absolute Count	Inverse variance weighted	4	0.627702	0.595377	1.8733	0.583194	6.01731	0.291748
Naive CD4+ T cell Absolute Count	MR Egger	4	-7.57321	4.58365	0.000514042	6.44635e-08	4.09906	0.240295
Naive CD4+ T cell Absolute Count	Weighted median	4	0.340797	0.669536	1.40607	0.378517	5.22308	0.610749
Naive CD4+ T cell Absolute Count	Weighted mode	4	0.259904	0.735762	1.29681	0.306607	5.48489	0.747269
Naive CD4+ T cell %CD4+ T cell	Inverse variance weighted	3	-0.75475	1.31867	0.470128	0.0354603	6.2329	0.56708
Naive CD4+ T cell %CD4+ T cell	MR Egger	3	1.38541	1.37617	3.99646	0.26931	59.306	0.497871
Naive CD4+ T cell %CD4+ T cell	Weighted median	3	-0.348828	1.09427	0.705514	0.0826125	6.02512	0.749895
Naive CD4+ T cell %CD4+ T cell	Weighted mode	3	0.288729	1.14767	1.33473	0.140761	12.6563	0.824856
Effector Memory CD4+ T cell %CD4+ T cell	Inverse variance weighted	2	-0.536646	0.852382	0.584706	0.109996	3.10814	0.528967
Effector Memory CD4+ T cell %T cell	Inverse variance weighted	6	0.0901805	0.323445	1.09437	0.580555	2.06294	0.780388
Effector Memory CD4+ T cell %T cell	MR Egger	6	0.313247	0.464724	1.36786	0.550124	3.40112	0.537226
Effector Memory CD4+ T cell %T cell	Weighted median	6	0.28831	0.385408	1.33417	0.626824	2.83973	0.454421
Effector Memory CD4+ T cell %T cell	Weighted mode	6	0.293066	0.413814	1.34053	0.595705	3.01663	0.510457
CD19 on IgD- CD38dim B cell	Inverse variance weighted	2	-0.838608	0.335284	0.432312	0.224077	0.834059	0.0123779
Terminally Differentiated CD4+ T cell %CD4+ T cell	Inverse variance weighted	6	0.0558751	0.547284	1.05747	0.36175	3.09118	0.918681
Terminally Differentiated CD4+ T cell %CD4+ T cell	MR Egger	6	0.413509	1.23847	1.51212	0.133469	17.1312	0.755235
Terminally Differentiated CD4+ T cell %CD4+ T cell	Weighted median	6	0.185694	0.659268	1.20405	0.330724	4.38355	0.778199
Terminally Differentiated CD4+ T cell %CD4+ T cell	Weighted mode	6	0.238369	0.731504	1.26918	0.302589	5.32342	0.757725
Terminally Differentiated CD4+ T cell %T cell	Inverse variance weighted	6	-0.34311	0.369267	0.70956	0.344082	1.46324	0.352803
Terminally Differentiated CD4+ T cell %T cell	MR Egger	6	-0.187554	0.613313	0.828984	0.249163	2.75809	0.775007
Terminally Differentiated CD4+ T cell %T cell	Weighted median	6	-0.272698	0.440191	0.761322	0.32127	1.80413	0.535587
Terminally Differentiated CD4+ T cell %T cell	Weighted mode	6	-0.280164	0.439033	0.75566	0.319605	1.78665	0.55146
Naive CD8+ T cell Absolute Count	Inverse variance weighted	2	-0.201705	1.15321	0.817336	0.0852643	7.8349	0.861152
Naive CD8+ T cell %T cell	Inverse variance weighted	3	0.00857867	0.0448359	1.00862	0.923763	1.10126	0.848263
Naive CD8+ T cell %T cell	MR Egger	3	0.0155684	0.0478639	1.01569	0.924738	1.11559	0.799802
Naive CD8+ T cell %T cell	Weighted median	3	0.00905707	0.0464838	1.0091	0.921225	1.10535	0.845515
Naive CD8+ T cell %T cell	Weighted mode	3	0.00520863	0.041699	1.00522	0.926333	1.09083	0.912018
Effector Memory CD8+ T cell Absolute Count	Inverse variance weighted	3	0.110635	0.331095	1.11699	0.583733	2.13738	0.738267
Effector Memory CD8+ T cell Absolute Count	MR Egger	3	0.271969	0.419516	1.31255	0.576787	2.98686	0.633833
Effector Memory CD8+ T cell Absolute Count	Weighted median	3	0.172353	0.35894	1.1881	0.587917	2.40098	0.631105
Effector Memory CD8+ T cell Absolute Count	Weighted mode	3	0.188537	0.389138	1.20748	0.563171	2.58894	0.675899
Effector Memory CD8+ T cell %CD8+ T cell	Inverse variance weighted	8	-0.026968	0.177654	0.973392	0.687173	1.37883	0.879344
Effector Memory CD8+ T cell %CD8+ T cell	MR Egger	8	-0.20682	0.264159	0.813166	0.484532	1.3647	0.463437
Effector Memory CD8+ T cell %CD8+ T cell	Weighted median	8	-0.0312816	0.227563	0.969203	0.620453	1.51398	0.890664
Effector Memory CD8+ T cell %CD8+ T cell	Weighted mode	8	0.0923669	0.245954	1.09677	0.677258	1.77613	0.718376
Effector Memory CD8+ T cell %T cell	Inverse variance weighted	2	0.330013	0.374531	1.39099	0.667599	2.89821	0.378244
Terminally Differentiated CD8+ T cell %CD8+ T cell	Inverse variance weighted	10	-0.083892	0.307032	0.919531	0.50375	1.67848	0.784672
Terminally Differentiated CD8+ T cell %CD8+ T cell	MR Egger	10	-0.111154	0.464031	0.894801	0.360359	2.22186	0.81671
Terminally Differentiated CD8+ T cell %CD8+ T cell	Weighted median	10	-0.228129	0.294676	0.796022	0.446778	1.41827	0.438831
Terminally Differentiated CD8+ T cell %CD8+ T cell	Weighted mode	10	-0.192577	0.287071	0.824831	0.4699	1.44786	0.51917
Terminally Differentiated CD8+ T cell %T cell	Inverse variance weighted	2	-0.427254	0.661374	0.652298	0.178432	2.38462	0.518273
CD45RA+ CD8+ T cell Absolute Count	Inverse variance weighted	3	1.10274	0.770248	3.0124	0.665679	13.6321	0.152239
CD45RA+ CD8+ T cell Absolute Count	MR Egger	3	-3.53751	7.32786	0.0290855	1.68298e-08	50266.2	0.713679
CD45RA+ CD8+ T cell Absolute Count	Weighted median	3	0.997353	0.86281	2.7111	0.499696	14.709	0.247708
CD45RA+ CD8+ T cell Absolute Count	Weighted mode	3	0.859757	0.922918	2.36259	0.387065	14.4209	0.449906
CD45RA+ CD8+ T cell %CD8+ T cell	Inverse variance weighted	9	-0.0161601	0.109395	0.98397	0.794078	1.21927	0.882562
CD45RA+ CD8+ T cell %CD8+ T cell	MR Egger	9	0.0527528	0.150714	1.05417	0.784548	1.41645	0.73662
CD45RA+ CD8+ T cell %CD8+ T cell	Weighted median	9	-0.0564256	0.137694	0.945137	0.721585	1.23795	0.681959
CD45RA+ CD8+ T cell %CD8+ T cell	Weighted mode	9	-0.0515572	0.131359	0.949749	0.734166	1.22864	0.704945
CD45RA+ CD8+ T cell %T cell	Inverse variance weighted	4	-0.0381158	0.471635	0.962602	0.381929	2.42611	0.935588
CD45RA+ CD8+ T cell %T cell	MR Egger	4	-0.247888	0.742954	0.780447	0.18194	3.3478	0.770377
CD45RA+ CD8+ T cell %T cell	Weighted median	4	-0.0373907	0.49501	0.9633	0.36509	2.54169	0.939789
CD45RA+ CD8+ T cell %T cell	Weighted mode	4	-0.126931	0.506279	0.880794	0.326528	2.3759	0.818226
Effector Memory CD4-CD8- T cell Absolute Count	Inverse variance weighted	4	0.762665	0.752545	2.14398	0.490503	9.37131	0.310847
Effector Memory CD4-CD8- T cell Absolute Count	MR Egger	4	-1.12569	1.25758	0.324428	0.0275829	3.81588	0.46518
Effector Memory CD4-CD8- T cell Absolute Count	Weighted median	4	0.574841	0.672384	1.77685	0.47567	6.63736	0.39259
Effector Memory CD4-CD8- T cell Absolute Count	Weighted mode	4	0.579227	0.734759	1.78466	0.422781	7.53347	0.48806
Effector Memory CD4-CD8- T cell %CD4-CD8- T cell	Inverse variance weighted	6	0.206164	0.247725	1.22895	0.756254	1.99712	0.40528
Effector Memory CD4-CD8- T cell %CD4-CD8- T cell	MR Egger	6	0.0196648	0.336082	1.01986	0.52779	1.97069	0.956147
Effector Memory CD4-CD8- T cell %CD4-CD8- T cell	Weighted median	6	0.239043	0.297351	1.27003	0.709096	2.27471	0.42145
Effector Memory CD4-CD8- T cell %CD4-CD8- T cell	Weighted mode	6	0.231226	0.325296	1.26014	0.666074	2.38406	0.50897
Effector Memory CD4-CD8- T cell %T cell	Inverse variance weighted	4	-0.627601	0.560012	0.533871	0.178133	1.60003	0.262419
Effector Memory CD4-CD8- T cell %T cell	MR Egger	4	-3.14396	1.83181	0.0431119	0.0011894	1.56267	0.228242
Effector Memory CD4-CD8- T cell %T cell	Weighted median	4	-0.844363	0.708298	0.429831	0.107246	1.72271	0.233222
Effector Memory CD4-CD8- T cell %T cell	Weighted mode	4	-0.912603	0.879204	0.401478	0.0716585	2.24934	0.375591
Terminally Differentiated CD4-CD8- T cell Absolute Count	Inverse variance weighted	3	0.906232	0.727742	2.47498	0.594436	10.3048	0.213034
Terminally Differentiated CD4-CD8- T cell Absolute Count	MR Egger	3	3.49703	5.71134	33.0171	0.0004541	2.40064e+06	0.650234
Terminally Differentiated CD4-CD8- T cell Absolute Count	Weighted median	3	0.798488	0.797437	2.22218	0.465571	10.6065	0.316674
Terminally Differentiated CD4-CD8- T cell Absolute Count	Weighted mode	3	0.785095	0.757008	2.19261	0.497261	9.66808	0.408632
Terminally Differentiated CD4-CD8- T cell %CD4-CD8- T cell	Inverse variance weighted	4	-0.230093	0.350048	0.79446	0.400042	1.57775	0.510976
Terminally Differentiated CD4-CD8- T cell %CD4-CD8- T cell	MR Egger	4	0.304773	0.389544	1.35632	0.632084	2.91036	0.515914
Terminally Differentiated CD4-CD8- T cell %CD4-CD8- T cell	Weighted median	4	-0.224321	0.31421	0.799058	0.431636	1.47924	0.475276
Terminally Differentiated CD4-CD8- T cell %CD4-CD8- T cell	Weighted mode	4	-0.216459	0.324574	0.805366	0.426295	1.52151	0.552543
Terminally Differentiated CD4-CD8- T cell %T cell	Inverse variance weighted	5	0.754998	0.556282	2.12761	0.715113	6.33007	0.174711
Terminally Differentiated CD4-CD8- T cell %T cell	MR Egger	5	0.64029	1.16625	1.89703	0.192904	18.6556	0.621217
Terminally Differentiated CD4-CD8- T cell %T cell	Weighted median	5	0.739769	0.653794	2.09545	0.581778	7.54741	0.257844
Terminally Differentiated CD4-CD8- T cell %T cell	Weighted mode	5	0.739501	0.717802	2.09489	0.513046	8.55395	0.361118
CD14- CD16+ monocyte Absolute Count	Inverse variance weighted	2	0.0715271	0.790021	1.07415	0.228341	5.05293	0.927859
CD14+ CD16+ monocyte Absolute Count	Inverse variance weighted	6	0.330975	0.391284	1.39232	0.646655	2.99784	0.397626
CD14+ CD16+ monocyte Absolute Count	MR Egger	6	0.051452	0.829221	1.0528	0.207252	5.34801	0.953501
CD14+ CD16+ monocyte Absolute Count	Weighted median	6	0.144381	0.397341	1.15532	0.53025	2.51726	0.71633
CD14+ CD16+ monocyte Absolute Count	Weighted mode	6	0.0114102	0.455945	1.01148	0.413854	2.47209	0.981003
CD14- CD16- Absolute Count	Inverse variance weighted	2	0.794534	1.10656	2.21341	0.253012	19.3634	0.472743
CD14+ CD16- monocyte Absolute Count	Inverse variance weighted	3	-0.102012	0.785192	0.903019	0.193789	4.2079	0.89663
CD14+ CD16- monocyte Absolute Count	MR Egger	3	-3.10471	12.4282	0.0448377	1.1819e-12	1.701e+09	0.844154
CD14+ CD16- monocyte Absolute Count	Weighted median	3	-0.354487	0.915883	0.701533	0.116529	4.22342	0.698724
CD14+ CD16- monocyte Absolute Count	Weighted mode	3	-0.613136	1.0264	0.541649	0.0724482	4.04957	0.610888
CD14- CD16+ monocyte %monocyte	Inverse variance weighted	2	0.293519	0.993358	1.34114	0.191386	9.39803	0.767626
CD14+ CD16+ monocyte %monocyte	Inverse variance weighted	6	0.273623	0.399223	1.31472	0.601183	2.87514	0.493099
CD14+ CD16+ monocyte %monocyte	MR Egger	6	-0.0367616	0.867077	0.963906	0.176183	5.27358	0.968214
CD14+ CD16+ monocyte %monocyte	Weighted median	6	0.112216	0.365686	1.11875	0.546332	2.29094	0.758946
CD14+ CD16+ monocyte %monocyte	Weighted mode	6	-0.00523434	0.367574	0.994779	0.483996	2.04462	0.989189
CD14+ CD16- monocyte %monocyte	Inverse variance weighted	3	-0.0965113	0.589993	0.908	0.285676	2.88601	0.870061
CD14+ CD16- monocyte %monocyte	MR Egger	3	1.11301	1.15476	3.04352	0.316537	29.2636	0.511718
CD14+ CD16- monocyte %monocyte	Weighted median	3	-0.0984097	0.601334	0.906278	0.278866	2.94528	0.870005
CD14+ CD16- monocyte %monocyte	Weighted mode	3	0.310713	0.638023	1.3644	0.390701	4.76471	0.674408
CD16+ monocyte %monocyte	Inverse variance weighted	2	-0.201098	0.662015	0.817833	0.223432	2.99353	0.761306
T/B cell	Inverse variance weighted	2	-1.92249	1.01997	0.146243	0.0198088	1.07967	0.0594509
CD8+ T cell Absolute Count	Inverse variance weighted	2	0.0869699	0.694841	1.09086	0.279454	4.25825	0.900393
CD4+CD8+ T cell Absolute Count	Inverse variance weighted	2	0.594595	0.638093	1.8123	0.518887	6.32973	0.351424
CD8dim T cell Absolute Count	Inverse variance weighted	4	0.0687607	0.70389	1.07118	0.269587	4.25623	0.922181
CD8dim T cell Absolute Count	MR Egger	4	-1.41936	1.24155	0.241869	0.0212203	2.75682	0.371341
CD8dim T cell Absolute Count	Weighted median	4	0.0489316	0.872137	1.05015	0.190052	5.80268	0.955258
CD8dim T cell Absolute Count	Weighted mode	4	-0.0545259	1.05362	0.946934	0.120078	7.46754	0.96198
CD8dim T cell %T cell	Inverse variance weighted	5	-0.329884	0.602923	0.719007	0.220554	2.34397	0.584282
CD8dim T cell %T cell	MR Egger	5	-1.28801	3.82067	0.27582	0.000154313	493.003	0.758238
CD8dim T cell %T cell	Weighted median	5	-0.15624	0.733132	0.855353	0.203278	3.59915	0.831238
CD8dim T cell %T cell	Weighted mode	5	-0.152646	0.829642	0.858433	0.16885	4.36427	0.862972
CD4-CD8- T cell Absolute Count	Inverse variance weighted	2	1.69979	1.13351	5.47281	0.593394	50.4751	0.133724
CD4-CD8- T cell %T cell	Inverse variance weighted	3	0.15782	0.713987	1.17096	0.288923	4.74568	0.825061
CD4-CD8- T cell %T cell	MR Egger	3	-2.69894	3.25609	0.0672769	0.000113821	39.7658	0.55939
CD4-CD8- T cell %T cell	Weighted median	3	0.563385	0.839873	1.75661	0.338657	9.1115	0.502349
CD4-CD8- T cell %T cell	Weighted mode	3	0.621843	0.89057	1.86236	0.325083	10.6692	0.557283
Lymphocyte Absolute Count	Inverse variance weighted	2	-0.705777	0.781461	0.493725	0.106731	2.2839	0.366446
T cell Absolute Count	Inverse variance weighted	2	-0.591142	0.751435	0.553695	0.126951	2.41493	0.431467
T cell %lymphocyte	Inverse variance weighted	2	0.260507	0.677677	1.29759	0.343784	4.89764	0.700673
CD8+ T cell %leukocyte	Inverse variance weighted	2	-0.174919	0.737608	0.839525	0.197774	3.56368	0.812546
CD4+ CD8dim T cell Absolute Count	Inverse variance weighted	3	-0.185845	0.698522	0.830402	0.2112	3.26499	0.790197
CD4+ CD8dim T cell Absolute Count	MR Egger	3	0.238513	9.48866	1.26936	1.06335e-08	1.51528e+08	0.984001
CD4+ CD8dim T cell Absolute Count	Weighted median	3	-0.0705419	0.752892	0.931889	0.213054	4.07604	0.925352
CD4+ CD8dim T cell Absolute Count	Weighted mode	3	-0.0139383	0.787319	0.986158	0.21075	4.61451	0.987483
CD4+ CD8dim T cell %lymphocyte	Inverse variance weighted	4	-0.347284	0.603721	0.706604	0.216411	2.30714	0.565129
CD4+ CD8dim T cell %lymphocyte	MR Egger	4	-6.47839	8.05218	0.00153628	2.1494e-10	10980.5	0.505516
CD4+ CD8dim T cell %lymphocyte	Weighted median	4	-0.227018	0.700778	0.796907	0.201787	3.14718	0.745976
CD4+ CD8dim T cell %lymphocyte	Weighted mode	4	-0.156555	0.781805	0.855085	0.184724	3.95818	0.854093
CD4+ CD8dim T cell %leukocyte	Inverse variance weighted	3	-0.197311	0.64719	0.820935	0.230892	2.91882	0.760462
CD4+ CD8dim T cell %leukocyte	MR Egger	3	-3.35574	9.7467	0.0348836	1.76225e-10	6.9052e+06	0.788907
CD4+ CD8dim T cell %leukocyte	Weighted median	3	-0.0869676	0.697969	0.916707	0.233403	3.60043	0.900839
CD4+ CD8dim T cell %leukocyte	Weighted mode	3	-0.0379799	0.717712	0.962732	0.235818	3.93038	0.962607
CD8dim T cell %leukocyte	Inverse variance weighted	4	-0.268077	0.649752	0.764849	0.21404	2.7331	0.679911
CD8dim T cell %leukocyte	MR Egger	4	-3.78834	5.01463	0.0226332	1.21958e-06	420.032	0.528824
CD8dim T cell %leukocyte	Weighted median	4	-0.159778	0.746904	0.852333	0.197166	3.68457	0.83061
CD8dim T cell %leukocyte	Weighted mode	4	-0.199958	0.901645	0.818765	0.13985	4.79352	0.838731
CD4-CD8- T cell %leukocyte	Inverse variance weighted	4	0.949568	0.901767	2.58459	0.44136	15.1353	0.292337
CD4-CD8- T cell %leukocyte	MR Egger	4	-2.84418	1.89008	0.0581821	0.00143192	2.36406	0.271302
CD4-CD8- T cell %leukocyte	Weighted median	4	0.717565	0.81473	2.04944	0.415071	10.1192	0.378459
CD4-CD8- T cell %leukocyte	Weighted mode	4	0.788408	0.946579	2.19989	0.344078	14.0652	0.466007
CD20 on CD24+ CD27+ B cell	Inverse variance weighted	7	-1.1529	0.417149	0.315721	0.139386	0.715136	0.00571418
CD8+ and CD8dim T cell %leukocyte	MR Egger	3	1.51543	10.2172	4.55138	9.14218e-09	2.26587e+09	0.906259
CD20 on CD24+ CD27+ B cell	Weighted median	7	-1.08694	0.516208	0.337248	0.122615	0.927586	0.0352374
CD8+ and CD8dim T cell %leukocyte	Weighted mode	3	-2.37439	1.11773	0.0930717	0.0104084	0.832248	0.167593
HLA DR+ T cell Absolute Count	Inverse variance weighted	5	0.0677141	0.512365	1.07006	0.391989	2.92107	0.894858
HLA DR+ T cell Absolute Count	MR Egger	5	-0.305622	1.33776	0.736665	0.0535235	10.139	0.833978
HLA DR+ T cell Absolute Count	Weighted median	5	-0.0301304	0.40548	0.970319	0.438292	2.14816	0.940765
HLA DR+ T cell Absolute Count	Weighted mode	5	-0.0796085	0.404386	0.923478	0.418029	2.04008	0.853533
HLA DR+ T cell%T cell	Inverse variance weighted	7	0.00059746	0.382081	1.0006	0.473179	2.11589	0.998752
HLA DR+ T cell%T cell	MR Egger	7	-0.0553799	0.866094	0.946126	0.173266	5.16634	0.951494
HLA DR+ T cell%T cell	Weighted median	7	-0.0233607	0.40043	0.97691	0.445658	2.14145	0.953478
HLA DR+ T cell%T cell	Weighted mode	7	0.00595526	0.4305	1.00597	0.432651	2.33903	0.989411
HLA DR+ T cell%lymphocyte	Inverse variance weighted	8	0.0576254	0.381285	1.05932	0.50173	2.23657	0.879869
HLA DR+ T cell%lymphocyte	MR Egger	8	-0.158541	0.839854	0.853388	0.164531	4.42634	0.856494
HLA DR+ T cell%lymphocyte	Weighted median	8	0.0393671	0.394715	1.04015	0.479854	2.25468	0.920554
HLA DR+ T cell%lymphocyte	Weighted mode	8	-0.00959745	0.430936	0.990448	0.42561	2.3049	0.982853
Natural Killer T Absolute Count	Inverse variance weighted	6	0.23584	0.504309	1.26597	0.471138	3.40173	0.640035
Natural Killer T Absolute Count	MR Egger	6	-1.59915	1.02177	0.202068	0.0272743	1.49708	0.192616
Natural Killer T Absolute Count	Weighted median	6	0.468963	0.605444	1.59834	0.48787	5.2364	0.438589
Natural Killer T Absolute Count	Weighted mode	6	1.20064	0.767899	3.32225	0.737536	14.9651	0.178691
Natural Killer T %T cell	Inverse variance weighted	7	0.125527	0.535159	1.13375	0.397172	3.23633	0.81455
Natural Killer T %T cell	MR Egger	7	-1.05168	0.922326	0.349351	0.057301	2.12991	0.305841
Natural Killer T %T cell	Weighted median	7	-0.322597	0.625638	0.724266	0.212493	2.46861	0.606114
Natural Killer T %T cell	Weighted mode	7	-0.961531	0.737049	0.382307	0.090162	1.62107	0.239842
Natural Killer T %lymphocyte	Inverse variance weighted	7	-0.0590389	0.465988	0.94267	0.378184	2.34972	0.899181
Natural Killer T %lymphocyte	MR Egger	7	-1.14055	0.882897	0.319642	0.0566404	1.80385	0.252902
Natural Killer T %lymphocyte	Weighted median	7	-0.182665	0.625209	0.833047	0.244614	2.83699	0.77016
Natural Killer T %lymphocyte	Weighted mode	7	-1.06294	0.766946	0.345437	0.07683	1.55313	0.215077
HLA DR+ CD4+ T cell Absolute Count	Inverse variance weighted	2	-0.349761	0.791147	0.704857	0.149507	3.32307	0.658422
HLA DR+ CD4+ T cell %T cell	Inverse variance weighted	2	-0.233272	0.648328	0.791938	0.222241	2.82201	0.718992
HLA DR+ CD4+ T cell %lymphocyte	Inverse variance weighted	2	-0.247999	0.730631	0.78036	0.186367	3.26754	0.734284
HLA DR+ CD8+ T cell Absolute Count	Inverse variance weighted	7	-0.132478	0.359685	0.875922	0.432808	1.7727	0.712637
HLA DR+ CD8+ T cell Absolute Count	MR Egger	7	0.670522	0.890689	1.95526	0.34122	11.204	0.485475
HLA DR+ CD8+ T cell Absolute Count	Weighted median	7	-0.0132704	0.431551	0.986817	0.423539	2.29922	0.975468
HLA DR+ CD8+ T cell Absolute Count	Weighted mode	7	0.045831	0.452853	1.0469	0.430951	2.5432	0.922685
HLA DR+ CD8+ T cell %T cell	Inverse variance weighted	8	0.221742	0.35277	1.24825	0.625198	2.49221	0.529627
HLA DR+ CD8+ T cell %T cell	MR Egger	8	-0.621937	0.744705	0.536903	0.124736	2.31101	0.435622
HLA DR+ CD8+ T cell %T cell	Weighted median	8	0.0808735	0.401145	1.08423	0.493926	2.38004	0.840224
HLA DR+ CD8+ T cell %T cell	Weighted mode	8	0.0763823	0.422984	1.07938	0.471109	2.473	0.861814
HLA DR+ CD8+ T cell %lymphocyte	Inverse variance weighted	7	0.213138	0.36422	1.23756	0.606086	2.52694	0.558419
HLA DR+ CD8+ T cell %lymphocyte	MR Egger	7	-0.937938	0.857569	0.391434	0.0728922	2.10202	0.323949
HLA DR+ CD8+ T cell %lymphocyte	Weighted median	7	0.0737934	0.408917	1.07658	0.483027	2.39952	0.856791
HLA DR+ CD8+ T cell %lymphocyte	Weighted mode	7	0.052705	0.417504	1.05412	0.465053	2.38933	0.903667
CD8+ Natural Killer T Absolute Count	Inverse variance weighted	2	0.458787	0.971073	1.58215	0.23586	10.6131	0.636603
CD8dim Natural Killer T Absolute Count	Inverse variance weighted	9	-0.582878	0.392165	0.558289	0.258846	1.20414	0.137197
CD8dim Natural Killer T Absolute Count	MR Egger	9	-0.435326	0.731397	0.647053	0.154299	2.71343	0.570444
CD8dim Natural Killer T Absolute Count	Weighted median	9	-0.767557	0.505091	0.464145	0.172469	1.2491	0.128601
CD8dim Natural Killer T Absolute Count	Weighted mode	9	-0.718167	0.573074	0.487645	0.158597	1.49939	0.245524
CD8dim Natural Killer T %T cell	Inverse variance weighted	12	-0.305708	0.393243	0.736602	0.340798	1.59209	0.436922
CD8dim Natural Killer T %T cell	MR Egger	12	-0.61366	0.724122	0.541366	0.13095	2.23808	0.416564
CD8dim Natural Killer T %T cell	Weighted median	12	-0.680835	0.460495	0.506194	0.205275	1.24824	0.139278
CD8dim Natural Killer T %T cell	Weighted mode	12	-0.562417	0.489331	0.56983	0.218383	1.48687	0.274785
CD8dim Natural Killer T %lymphocyte	Inverse variance weighted	10	-0.480845	0.360024	0.618261	0.30529	1.25208	0.181683
CD8dim Natural Killer T %lymphocyte	MR Egger	10	-0.551969	0.620887	0.575815	0.170519	1.94443	0.399944
CD8dim Natural Killer T %lymphocyte	Weighted median	10	-0.698804	0.491536	0.49718	0.189718	1.30292	0.155121
CD8dim Natural Killer T %lymphocyte	Weighted mode	10	-0.543778	0.595398	0.580551	0.180729	1.86489	0.384897
CD4-CD8- Natural Killer T Absolute Count	Inverse variance weighted	7	-0.170266	0.460392	0.843441	0.342106	2.07945	0.711511
CD4-CD8- Natural Killer T Absolute Count	MR Egger	7	-1.38224	0.825304	0.251016	0.0497952	1.26536	0.154821
CD4-CD8- Natural Killer T Absolute Count	Weighted median	7	-0.792449	0.597294	0.452735	0.140416	1.45972	0.184597
CD4-CD8- Natural Killer T Absolute Count	Weighted mode	7	-0.671948	0.631074	0.510713	0.14825	1.75937	0.327942
CD4-CD8- Natural Killer T %T cell	Inverse variance weighted	10	-0.00975642	0.381768	0.990291	0.468592	2.09281	0.979612
CD4-CD8- Natural Killer T %T cell	MR Egger	10	-1.38357	0.78304	0.250682	0.0540239	1.16322	0.115226
CD4-CD8- Natural Killer T %T cell	Weighted median	10	-0.270971	0.508999	0.762639	0.281222	2.06818	0.594476
CD4-CD8- Natural Killer T %T cell	Weighted mode	10	-0.434933	0.509085	0.647308	0.238654	1.75571	0.415076
CD4-CD8- Natural Killer T %lymphocyte	Inverse variance weighted	10	0.0717333	0.384485	1.07437	0.505677	2.28262	0.851998
CD4-CD8- Natural Killer T %lymphocyte	MR Egger	10	-1.27255	0.70845	0.280117	0.0698706	1.12301	0.110184
CD4-CD8- Natural Killer T %lymphocyte	Weighted median	10	0.0187562	0.548589	1.01893	0.347678	2.98617	0.972726
CD4-CD8- Natural Killer T %lymphocyte	Weighted mode	10	-0.52638	0.611732	0.590739	0.178106	1.95935	0.411862
CD3- lymphocyte %lymphocyte	Inverse variance weighted	2	-0.260507	0.677677	0.770661	0.20418	2.9088	0.700673
B cell %CD3- lymphocyte	Inverse variance weighted	3	-0.288914	0.391162	0.749076	0.347986	1.61246	0.460147
B cell %CD3- lymphocyte	MR Egger	3	-0.587628	0.46952	0.555644	0.221377	1.39463	0.429169
B cell %CD3- lymphocyte	Weighted median	3	-0.401402	0.421483	0.669381	0.293021	1.52914	0.340916
B cell %CD3- lymphocyte	Weighted mode	3	-0.442451	0.442801	0.64246	0.269728	1.53026	0.422955
B cell %lymphocyte	Inverse variance weighted	2	1.20133	1.04883	3.32454	0.42555	25.9725	0.252042
Natural Killer Absolute Count	Inverse variance weighted	3	-0.563598	0.872021	0.569158	0.103028	3.14421	0.518077
Natural Killer Absolute Count	MR Egger	3	-9.94177	5.16072	4.81222e-05	1.94739e-09	1.18915	0.304818
Natural Killer Absolute Count	Weighted median	3	-0.291777	0.740625	0.746935	0.174924	3.18945	0.69361
Natural Killer Absolute Count	Weighted mode	3	-0.210851	0.730321	0.809895	0.193538	3.38915	0.799977
Natural Killer %CD3- lymphocyte	Inverse variance weighted	4	0.265837	0.47913	1.30452	0.510044	3.33653	0.579009
Natural Killer %CD3- lymphocyte	MR Egger	4	0.461381	0.696772	1.58626	0.404828	6.21554	0.575957
Natural Killer %CD3- lymphocyte	Weighted median	4	0.400783	0.43352	1.49299	0.638319	3.49203	0.355233
Natural Killer %CD3- lymphocyte	Weighted mode	4	0.41793	0.429283	1.51881	0.654774	3.52304	0.402083
Natural Killer %lymphocyte	Inverse variance weighted	3	-0.455913	0.750201	0.633869	0.145685	2.75793	0.543373
Natural Killer %lymphocyte	MR Egger	3	-9.85182	5.21728	5.26515e-05	1.9071e-09	1.45361	0.310051
Natural Killer %lymphocyte	Weighted median	3	-0.244054	0.606935	0.783445	0.238438	2.5742	0.687603
Natural Killer %lymphocyte	Weighted mode	3	-0.185912	0.596474	0.830346	0.257947	2.67293	0.78477
HLA DR+ Natural Killer Absolute Count	Inverse variance weighted	6	0.170493	0.345031	1.18589	0.603042	2.33207	0.621208
HLA DR+ Natural Killer Absolute Count	MR Egger	6	-0.526465	0.584205	0.59069	0.187964	1.85629	0.418455
HLA DR+ Natural Killer Absolute Count	Weighted median	6	0.00611722	0.371696	1.00614	0.485582	2.08473	0.986869
HLA DR+ Natural Killer Absolute Count	Weighted mode	6	-0.138441	0.411912	0.870715	0.388373	1.9521	0.750446
HLA DR+ Natural Killer %Natural Killer	Inverse variance weighted	11	0.150302	0.279123	1.16219	0.672483	2.00849	0.590245
HLA DR+ Natural Killer %Natural Killer	MR Egger	11	-0.0267037	0.546626	0.97365	0.333507	2.8425	0.962104
HLA DR+ Natural Killer %Natural Killer	Weighted median	11	-0.128528	0.383401	0.879389	0.414786	1.8644	0.737451
HLA DR+ Natural Killer %Natural Killer	Weighted mode	11	-0.129794	0.395963	0.878276	0.404185	1.90845	0.749828
HLA DR+ Natural Killer %CD3- lymphocyte	Inverse variance weighted	12	0.0677274	0.275342	1.07007	0.623789	1.83565	0.805701
HLA DR+ Natural Killer %CD3- lymphocyte	MR Egger	12	-0.297225	0.544539	0.742877	0.255503	2.15992	0.597148
HLA DR+ Natural Killer %CD3- lymphocyte	Weighted median	12	-0.0948737	0.348486	0.909488	0.459367	1.80067	0.785434
HLA DR+ Natural Killer %CD3- lymphocyte	Weighted mode	12	-0.151186	0.381993	0.859687	0.406613	1.81761	0.699833
CD20 on IgD- CD38- B cell	Weighted median	5	-1.5558	0.714635	0.211021	0.0520015	0.856318	0.0294767
CD28- CD4-CD8- T cell Absolute Count	MR Egger	3	-44.4791	44.2934	4.81894e-20	9.54153e-58	2.4338e+18	0.498668
CD28- CD4-CD8- T cell Absolute Count	Weighted median	3	1.16365	0.787941	3.20159	0.683372	14.9994	0.139723
CD28- CD4-CD8- T cell Absolute Count	Weighted mode	3	0.851888	1.03213	2.34407	0.310033	17.7228	0.49594
CD39+ CD4+ T cell %T cell	Inverse variance weighted	41	-0.131338	0.141973	0.876921	0.663912	1.15827	0.354918
CD39+ CD4+ T cell %T cell	MR Egger	41	0.245028	0.325588	1.27766	0.674946	2.41858	0.456225
CD39+ CD4+ T cell %T cell	Weighted median	41	-0.0596062	0.20594	0.942135	0.629237	1.41063	0.772248
CD39+ CD4+ T cell %T cell	Weighted mode	41	0.040948	0.276804	1.0418	0.605568	1.79227	0.88314
CD39+ CD4+ T cell %CD4+ T cell	Inverse variance weighted	44	-0.173988	0.143224	0.840307	0.634634	1.11264	0.224445
CD39+ CD4+ T cell %CD4+ T cell	MR Egger	44	0.55152	0.38406	1.73589	0.817718	3.68502	0.158402
CD39+ CD4+ T cell %CD4+ T cell	Weighted median	44	-0.132522	0.206131	0.875884	0.584769	1.31192	0.520289
CD39+ CD4+ T cell %CD4+ T cell	Weighted mode	44	-0.0684319	0.269154	0.933857	0.551026	1.58266	0.800516
CD39+ CD4+ T cell Absolute Count	Inverse variance weighted	46	-0.121364	0.143669	0.885712	0.668343	1.17378	0.398251
CD39+ CD4+ T cell Absolute Count	MR Egger	46	0.0370436	0.411787	1.03774	0.462986	2.32599	0.928729
CD39+ CD4+ T cell Absolute Count	Weighted median	46	-0.30678	0.207718	0.735813	0.489727	1.10556	0.139702
CD39+ CD4+ T cell Absolute Count	Weighted mode	46	-0.263194	0.278705	0.768593	0.445101	1.32719	0.350035
CD28- CD8dim T cell %T cell	Inverse variance weighted	4	-0.392027	0.577004	0.675686	0.218066	2.09363	0.496873
CD28- CD8dim T cell %T cell	MR Egger	4	-2.31246	1.30993	0.0990169	0.0075975	1.29047	0.219552
CD28- CD8dim T cell %T cell	Weighted median	4	-0.7086	0.69977	0.492333	0.124912	1.94051	0.311242
CD28- CD8dim T cell %T cell	Weighted mode	4	-1.15504	1.01389	0.315044	0.0431847	2.29833	0.337341
CD28- CD8dim T cell Absolute Count	Inverse variance weighted	2	0.643948	0.813963	1.90398	0.386192	9.38691	0.42887
CD28+ CD45RA+ CD8dim T cell %T cell	Inverse variance weighted	11	0.0303327	0.157617	1.0308	0.756846	1.40391	0.847393
CD28+ CD45RA+ CD8dim T cell %T cell	MR Egger	11	0.132381	0.230084	1.14154	0.727178	1.79202	0.579147
CD28+ CD45RA+ CD8dim T cell %T cell	Weighted median	11	0.0694474	0.201177	1.07192	0.722629	1.59003	0.72994
CD28+ CD45RA+ CD8dim T cell %T cell	Weighted mode	11	0.0683852	0.191885	1.07078	0.735129	1.55968	0.728956
CD28+ CD45RA+ CD8dim T cell %CD8dim T cell	Inverse variance weighted	8	0.0650195	0.158586	1.06718	0.782072	1.45623	0.681809
CD28+ CD45RA+ CD8dim T cell %CD8dim T cell	MR Egger	8	0.0217066	0.226239	1.02194	0.655916	1.59223	0.926688
CD28+ CD45RA+ CD8dim T cell %CD8dim T cell	Weighted median	8	-0.026331	0.205026	0.974013	0.651693	1.45575	0.89781
CD28+ CD45RA+ CD8dim T cell %CD8dim T cell	Weighted mode	8	0.210663	0.211668	1.2345	0.815294	1.86924	0.352765
CD28+ CD45RA+ CD8dim T cell Absolute Count	Inverse variance weighted	10	0.0194178	0.147923	1.01961	0.76299	1.36253	0.895562
CD28+ CD45RA+ CD8dim T cell Absolute Count	MR Egger	10	0.0531359	0.199646	1.05457	0.713074	1.55962	0.796854
CD28+ CD45RA+ CD8dim T cell Absolute Count	Weighted median	10	-0.047185	0.186034	0.953911	0.662449	1.37361	0.799776
CD28+ CD45RA+ CD8dim T cell Absolute Count	Weighted mode	10	-0.0664334	0.183048	0.935725	0.653634	1.33956	0.725035
CD28+ CD45RA- CD8dim T cell %T cell	Inverse variance weighted	6	-0.0479094	0.173176	0.95322	0.678864	1.33845	0.782048
CD28+ CD45RA- CD8dim T cell %T cell	MR Egger	6	0.16908	1.00074	1.18421	0.166565	8.4193	0.874032
CD28+ CD45RA- CD8dim T cell %T cell	Weighted median	6	0.0190479	0.218471	1.01923	0.664211	1.56401	0.930522
CD28+ CD45RA- CD8dim T cell %T cell	Weighted mode	6	0.175794	0.301743	1.19219	0.65993	2.15375	0.585448
CD28+ CD45RA- CD8dim T cell %CD8dim T cell	Inverse variance weighted	6	-0.137155	0.184993	0.871835	0.606688	1.25286	0.458448
CD28+ CD45RA- CD8dim T cell %CD8dim T cell	MR Egger	6	1.30958	1.27934	3.7046	0.301816	45.4717	0.363875
CD28+ CD45RA- CD8dim T cell %CD8dim T cell	Weighted median	6	-0.117444	0.227953	0.88919	0.568797	1.39006	0.606406
CD28+ CD45RA- CD8dim T cell %CD8dim T cell	Weighted mode	6	-0.151542	0.259146	0.859382	0.517127	1.42816	0.584092
CD28+ CD45RA- CD8dim T cell Absolute Count	Inverse variance weighted	6	-0.0806176	0.185273	0.922546	0.641624	1.32647	0.663469
CD28+ CD45RA- CD8dim T cell Absolute Count	MR Egger	6	0.515003	1.21732	1.67364	0.153977	18.1915	0.694005
CD28+ CD45RA- CD8dim T cell Absolute Count	Weighted median	6	-0.0695003	0.231711	0.93286	0.592352	1.46911	0.76422
CD28+ CD45RA- CD8dim T cell Absolute Count	Weighted mode	6	-0.302826	0.266714	0.738727	0.437978	1.24599	0.307686
CD39+ CD8+ T cell %T cell	Inverse variance weighted	48	0.107218	0.135515	1.11318	0.853516	1.45183	0.428835
CD39+ CD8+ T cell %T cell	MR Egger	48	0.346679	0.341116	1.41436	0.724764	2.7601	0.314799
CD39+ CD8+ T cell %T cell	Weighted median	48	0.0382321	0.204202	1.03897	0.696279	1.55033	0.851483
CD39+ CD8+ T cell %T cell	Weighted mode	48	0.161033	0.257052	1.17472	0.709787	1.94421	0.534045
CD39+ CD8+ T cell %CD8+ T cell	Inverse variance weighted	47	0.101627	0.136388	1.10697	0.847306	1.44621	0.456193
CD39+ CD8+ T cell %CD8+ T cell	MR Egger	47	0.381187	0.342661	1.46402	0.747944	2.86567	0.27186
CD39+ CD8+ T cell %CD8+ T cell	Weighted median	47	0.0369886	0.194779	1.03768	0.708378	1.52007	0.849387
CD39+ CD8+ T cell %CD8+ T cell	Weighted mode	47	0.155184	0.260202	1.16787	0.701305	1.94484	0.553834
CD39+ CD8+ T cell Absolute Count	Inverse variance weighted	45	0.0397918	0.136334	1.04059	0.796583	1.35935	0.770387
CD39+ CD8+ T cell Absolute Count	MR Egger	45	0.516178	0.353353	1.67561	0.838287	3.34929	0.15134
CD39+ CD8+ T cell Absolute Count	Weighted median	45	0.0352072	0.204115	1.03583	0.694295	1.54538	0.863055
CD39+ CD8+ T cell Absolute Count	Weighted mode	45	0.140386	0.289862	1.15072	0.651978	2.03098	0.630561
CD25++ CD8+ T cell %T cell	Inverse variance weighted	2	0.108118	0.649706	1.11418	0.311827	3.98103	0.867834
CD25++ CD8+ T cell Absolute Count	Inverse variance weighted	3	-0.618351	0.638988	0.538832	0.154005	1.88526	0.333192
CD25++ CD8+ T cell Absolute Count	MR Egger	3	0.529595	0.770149	1.69824	0.37535	7.68359	0.616506
CD25++ CD8+ T cell Absolute Count	Weighted median	3	-0.516335	0.532114	0.596703	0.210288	1.69318	0.331874
CD25++ CD8+ T cell Absolute Count	Weighted mode	3	-0.223076	0.518089	0.800054	0.28981	2.20864	0.708738
CD28- CD8+ T cell %CD8+ T cell	Inverse variance weighted	4	-0.140099	0.763004	0.869272	0.194838	3.87827	0.854315
CD28- CD8+ T cell %CD8+ T cell	MR Egger	4	3.95117	4.26503	51.9961	0.0121759	222046	0.452033
CD28- CD8+ T cell %CD8+ T cell	Weighted median	4	0.0856377	0.935175	1.08941	0.174243	6.81128	0.927037
CD28- CD8+ T cell %CD8+ T cell	Weighted mode	4	0.335452	1.1231	1.39857	0.154768	12.6383	0.784676
CD28- CD8+ T cell Absolute Count	Inverse variance weighted	5	-0.0194168	0.597515	0.98077	0.304055	3.16361	0.974077
CD28- CD8+ T cell Absolute Count	MR Egger	5	8.54065	6.05415	5118.68	0.035955	7.28713e+08	0.253145
CD28- CD8+ T cell Absolute Count	Weighted median	5	-0.229274	0.627596	0.795111	0.232384	2.7205	0.714872
CD28- CD8+ T cell Absolute Count	Weighted mode	5	-0.210269	0.65983	0.810366	0.222343	2.95352	0.765921
CD28+ CD45RA+ CD8+ T cell %T cell	Inverse variance weighted	13	-0.0305957	0.0294471	0.969868	0.915475	1.02749	0.298802
CD28+ CD45RA+ CD8+ T cell %T cell	MR Egger	13	-0.0672605	0.0448602	0.934952	0.856255	1.02088	0.161928
CD28+ CD45RA+ CD8+ T cell %T cell	Weighted median	13	-0.041641	0.0349984	0.959214	0.895621	1.02732	0.234127
CD28+ CD45RA+ CD8+ T cell %T cell	Weighted mode	13	-0.0449777	0.0339102	0.956019	0.894543	1.02172	0.209406
CD28+ CD45RA+ CD8+ T cell Absolute Count	Inverse variance weighted	3	-0.350519	1.32507	0.704323	0.0524621	9.45578	0.791373
CD28+ CD45RA+ CD8+ T cell Absolute Count	MR Egger	3	-15.6459	7.59518	1.60358e-07	5.49468e-14	0.467993	0.287711
CD28+ CD45RA+ CD8+ T cell Absolute Count	Weighted median	3	-0.165401	1.1174	0.847554	0.0948456	7.57386	0.882324
CD28+ CD45RA+ CD8+ T cell Absolute Count	Weighted mode	3	0.332081	1.62485	1.39387	0.0576929	33.6759	0.85697
CD28+ CD45RA- CD8+ T cell %T cell	Inverse variance weighted	7	0.00508119	0.147087	1.00509	0.753362	1.34094	0.972442
CD28+ CD45RA- CD8+ T cell %T cell	MR Egger	7	-0.171453	0.607169	0.84244	0.256275	2.76931	0.788968
CD28+ CD45RA- CD8+ T cell %T cell	Weighted median	7	0.0554754	0.182681	1.05704	0.73891	1.51215	0.761377
CD28+ CD45RA- CD8+ T cell %T cell	Weighted mode	7	0.00213462	0.193579	1.00214	0.685723	1.46455	0.991559
CD28+ CD45RA- CD8+ T cell %CD8+ T cell	Inverse variance weighted	8	-0.0847384	0.169756	0.918753	0.658718	1.28144	0.617653
CD28+ CD45RA- CD8+ T cell %CD8+ T cell	MR Egger	8	-0.0670082	0.249402	0.935188	0.573592	1.52473	0.797179
CD28+ CD45RA- CD8+ T cell %CD8+ T cell	Weighted median	8	-0.00103501	0.212022	0.998966	0.659286	1.51366	0.996105
CD28+ CD45RA- CD8+ T cell %CD8+ T cell	Weighted mode	8	-0.239861	0.23484	0.786737	0.496512	1.24661	0.341068
CD28+ CD45RA- CD8+ T cell Absolute Count	Inverse variance weighted	6	-0.187078	0.172937	0.829379	0.590944	1.16402	0.279355
CD28+ CD45RA- CD8+ T cell Absolute Count	MR Egger	6	-0.0763423	1.02448	0.926499	0.124392	6.90078	0.944176
CD28+ CD45RA- CD8+ T cell Absolute Count	Weighted median	6	-0.251652	0.220089	0.777516	0.505086	1.19689	0.25287
CD28+ CD45RA- CD8+ T cell Absolute Count	Weighted mode	6	-0.185558	0.255186	0.830641	0.503726	1.36972	0.49974
CD28- CD4-CD8- T cell %T cell	Inverse variance weighted	3	1.08278	1.10109	2.95287	0.341177	25.557	0.325425
CD28- CD4-CD8- T cell %T cell	MR Egger	3	-5.15352	2.82648	0.005779	2.26938e-05	1.47163	0.319364
CD28- CD4-CD8- T cell %T cell	Weighted median	3	1.23862	0.850079	3.45084	0.652112	18.2611	0.1451
CD28- CD4-CD8- T cell %T cell	Weighted mode	3	1.42035	1.03125	4.13858	0.548325	31.2367	0.3023
CD45RA- CD28- CD8+ T cell Absolute Count	Inverse variance weighted	149	-0.000208369	0.000115095	0.999792	0.999566	1.00002	0.0702335
CD45RA- CD28- CD8+ T cell Absolute Count	MR Egger	149	-5.20231e-05	0.000172989	0.999948	0.999609	1.00029	0.764045
CD45RA- CD28- CD8+ T cell Absolute Count	Weighted median	149	-0.000267963	0.000190021	0.999732	0.99936	1.0001	0.158487
CD45RA- CD28- CD8+ T cell Absolute Count	Weighted mode	149	-0.000263162	0.000169444	0.999737	0.999405	1.00007	0.122539
CD45RA- CD28- CD8+ T cell %CD8+ T cell	Inverse variance weighted	13	0.00576794	0.00709641	1.00578	0.991892	1.01987	0.416335
CD45RA- CD28- CD8+ T cell %CD8+ T cell	MR Egger	13	-5.691e-05	0.00802438	0.999943	0.984339	1.01579	0.994468
CD45RA- CD28- CD8+ T cell %CD8+ T cell	Weighted median	13	0.00121704	0.00942193	1.00122	0.982898	1.01988	0.897222
CD45RA- CD28- CD8+ T cell %CD8+ T cell	Weighted mode	13	0.00406942	0.00787511	1.00408	0.988699	1.0197	0.614725
CD45RA- CD28- CD8+ T cell %T cell	Inverse variance weighted	41	-0.00140762	0.00422996	0.998593	0.990349	1.00691	0.739305
CD45RA- CD28- CD8+ T cell %T cell	MR Egger	41	-0.00182734	0.00573225	0.998174	0.987022	1.00945	0.751592
CD45RA- CD28- CD8+ T cell %T cell	Weighted median	41	-0.00081958	0.00643799	0.999181	0.986652	1.01187	0.8987
CD45RA- CD28- CD8+ T cell %T cell	Weighted mode	41	-0.000957519	0.00531015	0.999043	0.988699	1.0095	0.857813
CD45RA+ CD28- CD8+ T cell Absolute Count	Inverse variance weighted	613	2.45838e-05	4.80625e-05	1.00002	0.99993	1.00012	0.609004
CD45RA+ CD28- CD8+ T cell Absolute Count	MR Egger	613	4.84931e-05	6.8315e-05	1.00005	0.999915	1.00018	0.478071
CD45RA+ CD28- CD8+ T cell Absolute Count	Weighted median	613	0.000103194	8.71494e-05	1.0001	0.999932	1.00027	0.236371
CD45RA+ CD28- CD8+ T cell Absolute Count	Weighted mode	613	-4.29405e-05	9.08026e-05	0.999957	0.999779	1.00014	0.636454
CD45RA+ CD28- CD8+ T cell %T cell	Inverse variance weighted	73	0.00159702	0.00210384	1.0016	0.997477	1.00574	0.447795
CD45RA+ CD28- CD8+ T cell %T cell	MR Egger	73	0.00195154	0.00342886	1.00195	0.995242	1.00871	0.57105
CD45RA+ CD28- CD8+ T cell %T cell	Weighted median	73	0.00344462	0.00360121	1.00345	0.996393	1.01056	0.338811
CD45RA+ CD28- CD8+ T cell %T cell	Weighted mode	73	0.00285303	0.00326563	1.00286	0.996459	1.0093	0.385212
BAFF-R on CD20- CD38- B cell	Inverse variance weighted	3	-0.675875	0.514555	0.508711	0.185555	1.39466	0.18901
BAFF-R on CD20- CD38- B cell	MR Egger	3	-2.09499	2.52022	0.123072	0.000880847	17.1956	0.558492
BAFF-R on CD20- CD38- B cell	Weighted median	3	-0.630939	0.559799	0.532092	0.177614	1.59403	0.259708
BAFF-R on CD20- CD38- B cell	Weighted mode	3	-1.02341	0.578132	0.359369	0.115724	1.11598	0.218713
BAFF-R on CD24+ CD27+ B cell	Inverse variance weighted	61	-0.0478127	0.100047	0.953312	0.783563	1.15984	0.632719
BAFF-R on CD24+ CD27+ B cell	MR Egger	61	-0.170649	0.166985	0.843117	0.607781	1.16958	0.310981
BAFF-R on CD24+ CD27+ B cell	Weighted median	61	-0.0118438	0.144547	0.988226	0.744415	1.31189	0.934697
BAFF-R on CD24+ CD27+ B cell	Weighted mode	61	-0.147259	0.158929	0.86307	0.632067	1.1785	0.357861
BAFF-R on IgD+ CD24+ B cell	Inverse variance weighted	59	-0.0487011	0.102928	0.952466	0.778458	1.16537	0.636102
BAFF-R on IgD+ CD24+ B cell	MR Egger	59	-0.190555	0.170742	0.826501	0.591432	1.155	0.269087
BAFF-R on IgD+ CD24+ B cell	Weighted median	59	-0.0569526	0.151853	0.944639	0.701465	1.27211	0.707623
BAFF-R on IgD+ CD24+ B cell	Weighted mode	59	-0.164417	0.152152	0.848388	0.629622	1.14317	0.284343
BAFF-R on IgD+ CD24- B cell	Inverse variance weighted	60	-0.0417868	0.103038	0.959074	0.783691	1.17371	0.685074
BAFF-R on IgD+ CD24- B cell	MR Egger	60	-0.143752	0.165637	0.866103	0.626003	1.19829	0.389041
BAFF-R on IgD+ CD24- B cell	Weighted median	60	-0.075708	0.154951	0.927087	0.684263	1.25608	0.62513
BAFF-R on IgD+ CD24- B cell	Weighted mode	60	-0.147626	0.163356	0.862754	0.626377	1.18833	0.369825
BAFF-R on IgD+ CD38- B cell	Inverse variance weighted	59	-0.038521	0.104293	0.962212	0.784322	1.18045	0.711866
BAFF-R on IgD+ CD38- B cell	MR Egger	59	-0.170042	0.166449	0.84363	0.608791	1.16906	0.311293
BAFF-R on IgD+ CD38- B cell	Weighted median	59	-0.05137	0.155224	0.949927	0.700747	1.28771	0.740689
BAFF-R on IgD+ CD38- B cell	Weighted mode	59	-0.141103	0.155905	0.8684	0.639751	1.17877	0.369179
BAFF-R on IgD+ CD38- naive B cell	Inverse variance weighted	27	0.124505	0.152445	1.13259	0.840056	1.52699	0.414087
BAFF-R on IgD+ CD38- naive B cell	MR Egger	27	0.0505921	0.317165	1.05189	0.564931	1.95861	0.874546
BAFF-R on IgD+ CD38- naive B cell	Weighted median	27	0.0443236	0.21178	1.04532	0.690206	1.58314	0.834222
BAFF-R on IgD+ CD38- naive B cell	Weighted mode	27	0.131037	0.249472	1.14001	0.699123	1.85893	0.603855
BAFF-R on IgD+ CD38- unswitched memory B cell	Inverse variance weighted	28	-0.042912	0.119486	0.957996	0.757975	1.2108	0.719492
BAFF-R on IgD+ CD38- unswitched memory B cell	MR Egger	28	-0.295619	0.216853	0.744071	0.486436	1.13816	0.184502
BAFF-R on IgD+ CD38- unswitched memory B cell	Weighted median	28	-0.00315406	0.171547	0.996851	0.712207	1.39526	0.985331
BAFF-R on IgD+ CD38- unswitched memory B cell	Weighted mode	28	-0.133031	0.185987	0.875438	0.608009	1.26049	0.480581
BAFF-R on IgD+ CD38+ B cell	Inverse variance weighted	60	-0.0262811	0.109522	0.974061	0.785886	1.20729	0.810359
BAFF-R on IgD+ CD38+ B cell	MR Egger	60	-0.0586654	0.182671	0.943022	0.659218	1.34901	0.749249
BAFF-R on IgD+ CD38+ B cell	Weighted median	60	-0.0470342	0.162555	0.954055	0.693751	1.31203	0.772319
BAFF-R on IgD+ CD38+ B cell	Weighted mode	60	-0.105462	0.178106	0.899909	0.634734	1.27587	0.556024
BAFF-R on IgD+ CD38dim B cell	Inverse variance weighted	62	-0.0807526	0.102483	0.922422	0.75456	1.12763	0.430721
BAFF-R on IgD+ CD38dim B cell	MR Egger	62	-0.119521	0.162426	0.887345	0.645406	1.21998	0.46469
BAFF-R on IgD+ CD38dim B cell	Weighted median	62	-0.0797506	0.151127	0.923347	0.68663	1.24167	0.597704
BAFF-R on IgD+ CD38dim B cell	Weighted mode	62	-0.1652	0.169934	0.847724	0.607581	1.18278	0.334818
BAFF-R on IgD- CD24- B cell	Inverse variance weighted	55	-0.0707736	0.107975	0.931673	0.753969	1.15126	0.51217
BAFF-R on IgD- CD24- B cell	MR Egger	55	-0.0937881	0.183013	0.910476	0.63604	1.30332	0.610454
BAFF-R on IgD- CD24- B cell	Weighted median	55	-0.00624291	0.157587	0.993777	0.729707	1.35341	0.968399
BAFF-R on IgD- CD24- B cell	Weighted mode	55	-0.0961204	0.175768	0.908355	0.643633	1.28195	0.586729
BAFF-R on IgD- CD27- B cell	Inverse variance weighted	59	-0.0380661	0.107203	0.962649	0.780216	1.18774	0.722526
BAFF-R on IgD- CD27- B cell	MR Egger	59	-0.111356	0.180657	0.89462	0.627857	1.27473	0.540088
BAFF-R on IgD- CD27- B cell	Weighted median	59	-0.0161624	0.161893	0.983967	0.716432	1.35141	0.920476
BAFF-R on IgD- CD27- B cell	Weighted mode	59	-0.113811	0.170507	0.892426	0.638902	1.24655	0.507107
BAFF-R on IgD- CD38- B cell	Inverse variance weighted	57	-0.0899986	0.104532	0.913932	0.74462	1.12174	0.389258
BAFF-R on IgD- CD38- B cell	MR Egger	57	-0.132862	0.178533	0.875586	0.617062	1.24242	0.459931
BAFF-R on IgD- CD38- B cell	Weighted median	57	-0.0336359	0.155366	0.966923	0.713086	1.31112	0.828602
BAFF-R on IgD- CD38- B cell	Weighted mode	57	-0.0838161	0.161295	0.9196	0.670351	1.26153	0.605359
BAFF-R on IgD- CD38+ B cell	Inverse variance weighted	6	-0.0377399	0.596945	0.962963	0.298869	3.1027	0.94959
BAFF-R on IgD- CD38+ B cell	MR Egger	6	-1.60672	1.0564	0.200544	0.0252921	1.59014	0.202918
BAFF-R on IgD- CD38+ B cell	Weighted median	6	-0.624471	0.535036	0.535545	0.187657	1.52837	0.243147
BAFF-R on IgD- CD38+ B cell	Weighted mode	6	-0.717215	0.515905	0.48811	0.17757	1.34173	0.223177
BAFF-R on IgD- CD38dim B cell	Inverse variance weighted	62	-0.000535487	0.105	0.999465	0.813561	1.22785	0.995931
BAFF-R on IgD- CD38dim B cell	MR Egger	62	-0.180534	0.177321	0.834824	0.589734	1.18177	0.312711
BAFF-R on IgD- CD38dim B cell	Weighted median	62	0.0161268	0.156203	1.01626	0.748241	1.38028	0.91777
BAFF-R on IgD- CD38dim B cell	Weighted mode	62	-0.082617	0.161444	0.920704	0.670959	1.26341	0.610683
BAFF-R on memory B cell	Inverse variance weighted	62	-0.0742335	0.100515	0.928455	0.762432	1.13063	0.460191
BAFF-R on memory B cell	MR Egger	62	-0.125675	0.165173	0.881901	0.638002	1.21904	0.449715
BAFF-R on memory B cell	Weighted median	62	-0.0466458	0.152696	0.954425	0.707562	1.28742	0.759999
BAFF-R on memory B cell	Weighted mode	62	-0.192403	0.169145	0.824974	0.59219	1.14926	0.259778
BAFF-R on naive-mature B cell	Inverse variance weighted	57	0.00659206	0.107735	1.00661	0.814999	1.24328	0.95121
BAFF-R on naive-mature B cell	MR Egger	57	-0.178825	0.17804	0.836252	0.58991	1.18546	0.31958
BAFF-R on naive-mature B cell	Weighted median	57	-0.0167095	0.168494	0.983429	0.706835	1.36826	0.921003
BAFF-R on naive-mature B cell	Weighted mode	57	-0.100981	0.164348	0.90395	0.655011	1.2475	0.541417
BAFF-R on unswitched memory B cell	Inverse variance weighted	60	-0.0639078	0.100986	0.938091	0.769634	1.14342	0.526837
BAFF-R on unswitched memory B cell	MR Egger	60	-0.171607	0.165625	0.84231	0.60882	1.16535	0.304447
BAFF-R on unswitched memory B cell	Weighted median	60	-0.0719789	0.142963	0.930551	0.703149	1.23149	0.614628
BAFF-R on unswitched memory B cell	Weighted mode	60	-0.193438	0.172434	0.824121	0.587777	1.1555	0.266488
BAFF-R on switched memory B cell	Inverse variance weighted	59	-0.077008	0.104641	0.925882	0.754195	1.13665	0.461776
BAFF-R on switched memory B cell	MR Egger	59	-0.0663381	0.17667	0.935814	0.66192	1.32304	0.708688
BAFF-R on switched memory B cell	Weighted median	59	-0.0312739	0.15439	0.96921	0.716141	1.31171	0.839476
BAFF-R on switched memory B cell	Weighted mode	59	-0.0947798	0.172009	0.909573	0.649263	1.27425	0.583739
BAFF-R on IgD+ B cell	Inverse variance weighted	60	-0.0465788	0.102714	0.954489	0.780439	1.16736	0.650204
BAFF-R on IgD+ B cell	MR Egger	60	-0.146443	0.161379	0.863775	0.629552	1.18514	0.367924
BAFF-R on IgD+ B cell	Weighted median	60	-0.076206	0.160567	0.926625	0.676436	1.26935	0.635068
BAFF-R on IgD+ B cell	Weighted mode	60	-0.145833	0.163932	0.864302	0.626792	1.19181	0.377298
BAFF-R on transitional B cell	Inverse variance weighted	52	-0.0544208	0.117453	0.947033	0.752294	1.19218	0.643119
BAFF-R on transitional B cell	MR Egger	52	-0.0982549	0.20268	0.906418	0.609262	1.34851	0.62995
BAFF-R on transitional B cell	Weighted median	52	-0.06275	0.174837	0.939178	0.66669	1.32304	0.719665
BAFF-R on transitional B cell	Weighted mode	52	-0.11793	0.180043	0.888759	0.624494	1.26485	0.515405
CD19 on CD24+ CD27+ B cell	Inverse variance weighted	2	0.314598	1.06047	1.36971	0.17137	10.9477	0.766728
CD19 on IgD+ CD24+ B cell	Inverse variance weighted	3	0.386703	0.758557	1.47212	0.332848	6.51089	0.6102
CD19 on IgD+ CD24+ B cell	MR Egger	3	0.923397	1.40248	2.51783	0.161143	39.3407	0.629322
CD19 on IgD+ CD24+ B cell	Weighted median	3	0.474878	0.834393	1.60782	0.313319	8.25063	0.569268
CD19 on IgD+ CD24+ B cell	Weighted mode	3	0.599653	0.908492	1.82149	0.306974	10.8081	0.577069
CD19 on IgD+ CD24- B cell	Inverse variance weighted	4	0.597451	0.859038	1.81748	0.337475	9.78809	0.486749
CD19 on IgD+ CD24- B cell	MR Egger	4	4.19159	3.40089	66.1282	0.084234	51914.1	0.342988
CD19 on IgD+ CD24- B cell	Weighted median	4	0.748976	1.02009	2.11483	0.286392	15.6168	0.46281
CD19 on IgD+ CD24- B cell	Weighted mode	4	1.15695	1.05657	3.18023	0.400951	25.2247	0.353549
CD19 on IgD+ CD38- unswitched memory B cell	Inverse variance weighted	3	0.479897	0.628345	1.61591	0.471583	5.537	0.445018
CD19 on IgD+ CD38- unswitched memory B cell	MR Egger	3	-5.06011	12.3276	0.00634488	2.03682e-13	1.97649e+08	0.752037
CD19 on IgD+ CD38- unswitched memory B cell	Weighted median	3	0.65563	0.67528	1.92636	0.512774	7.2368	0.331598
CD19 on IgD+ CD38- unswitched memory B cell	Weighted mode	3	0.718542	0.802057	2.05144	0.425926	9.88059	0.46486
CD19 on IgD+ CD38+ B cell	Inverse variance weighted	5	-0.445359	0.342856	0.640594	0.327143	1.25438	0.193955
CD19 on IgD+ CD38+ B cell	MR Egger	5	-4.92073	2.15678	0.00729381	0.000106431	0.49985	0.106786
CD19 on IgD+ CD38+ B cell	Weighted median	5	-0.399872	0.350911	0.670406	0.337005	1.33364	0.254483
CD19 on IgD+ CD38+ B cell	Weighted mode	5	-0.806973	0.369057	0.446207	0.216465	0.91978	0.0940507
CD19 on IgD+ CD38dim B cell	Inverse variance weighted	3	0.946863	0.869328	2.57761	0.469062	14.1646	0.27607
CD19 on IgD+ CD38dim B cell	MR Egger	3	-9.292	13.8888	9.21586e-05	1.38714e-16	6.12281e+07	0.624627
CD19 on IgD+ CD38dim B cell	Weighted median	3	1.11138	0.950844	3.03854	0.471292	19.5902	0.242471
CD19 on IgD+ CD38dim B cell	Weighted mode	3	1.16446	1.01857	3.20419	0.435204	23.5908	0.371338
CD20 on IgD+ CD38- B cell	Inverse variance weighted	4	-1.66838	0.655353	0.188553	0.0521898	0.68121	0.0109038
CD19 on memory B cell	Inverse variance weighted	2	-0.400873	1.15996	0.669735	0.0689483	6.50552	0.729649
CD19 on naive-mature B cell	Inverse variance weighted	3	-0.323971	1.58964	0.723271	0.0320752	16.3092	0.838509
CD19 on naive-mature B cell	MR Egger	3	4.66464	8.69827	106.127	4.18513e-06	2.6912e+09	0.686629
CD19 on naive-mature B cell	Weighted median	3	-2.04515	1.82416	0.12936	0.00362278	4.61913	0.262225
CD19 on naive-mature B cell	Weighted mode	3	-2.04553	2.55499	0.129311	0.000864533	19.3416	0.507354
CD19 on unswitched memory B cell	Inverse variance weighted	3	0.645768	0.837967	1.90745	0.369115	9.857	0.440922
CD19 on unswitched memory B cell	MR Egger	3	-4.969	17.1739	0.00695011	1.67199e-17	2.889e+12	0.820701
CD19 on unswitched memory B cell	Weighted median	3	0.875443	0.930425	2.39994	0.387442	14.866	0.346753
CD19 on unswitched memory B cell	Weighted mode	3	0.963621	0.945905	2.62117	0.410511	16.7366	0.415508
CD19 on switched memory B cell	Inverse variance weighted	2	0.351421	1.02672	1.42109	0.189959	10.6312	0.732143
CD19 on IgD+ B cell	Inverse variance weighted	2	0.729214	1.04656	2.07345	0.266588	16.1267	0.485947
CD19 on transitional B cell	Inverse variance weighted	3	0.624739	0.778704	1.86776	0.405952	8.59343	0.42239
CD19 on transitional B cell	MR Egger	3	9.47399	20.7435	13016.7	2.86609e-14	5.91172e+21	0.727253
CD19 on transitional B cell	Weighted median	3	0.81454	0.852496	2.25814	0.424709	12.0063	0.339337
CD19 on transitional B cell	Weighted mode	3	0.87725	0.859816	2.40428	0.445754	12.968	0.414924
CD20 on B cell	Inverse variance weighted	6	-0.46784	0.429988	0.626354	0.269654	1.4549	0.276582
CD20 on B cell	MR Egger	6	-5.17348	5.21997	0.00566483	2.04106e-07	157.224	0.377742
CD20 on B cell	Weighted median	6	-0.147637	0.559271	0.862744	0.288284	2.58192	0.791795
CD20 on B cell	Weighted mode	6	0.209282	0.776877	1.23279	0.268905	5.65173	0.798395
CD20 on IgD+ CD38- B cell	Weighted median	4	-1.70825	0.804622	0.181182	0.0374289	0.877047	0.0337495
CD20 on CD24+ CD27+ B cell	MR Egger	7	-3.85693	2.20633	0.0211329	0.00027983	1.59596	0.140863
CD20 on memory B cell	Inverse variance weighted	7	-1.1454	0.468169	0.318096	0.127071	0.796291	0.0144228
CD20 on CD24+ CD27+ B cell	Weighted mode	7	-1.18455	0.606474	0.305883	0.0931782	1.00415	0.0986235
CD20 on IgD+ CD24+ B cell	Inverse variance weighted	2	-1.36559	0.743692	0.255229	0.0594137	1.09641	0.0663225
CD20 on IgD+ CD24- B cell	Inverse variance weighted	6	-0.128426	0.449688	0.879478	0.364286	2.12328	0.775192
CD20 on IgD+ CD24- B cell	MR Egger	6	-2.15049	3.1379	0.116428	0.000248328	54.5867	0.530791
CD20 on IgD+ CD24- B cell	Weighted median	6	0.123741	0.571115	1.13172	0.369485	3.46643	0.828469
CD20 on IgD+ CD24- B cell	Weighted mode	6	0.211906	0.705459	1.23603	0.310121	4.92639	0.775975
CD20 on memory B cell	Weighted median	7	-1.40263	0.575168	0.245949	0.0796622	0.759342	0.0147423
CD20 on IgD+ CD38- B cell	MR Egger	4	-6.44243	4.98448	0.00159254	9.10366e-08	27.8588	0.325372
CD20 on switched memory B cell	Weighted median	10	-1.05312	0.487435	0.348848	0.134191	0.906878	0.0307314
CD20 on IgD+ CD38- B cell	Weighted mode	4	-1.82631	0.984732	0.161006	0.023368	1.10934	0.160684
CD20 on IgD+ CD38+ B cell	Inverse variance weighted	5	-0.0782552	0.451	0.924728	0.382046	2.23827	0.862247
CD20 on IgD+ CD38+ B cell	MR Egger	5	-1.45921	1.50796	0.232419	0.0120968	4.46552	0.404586
CD20 on IgD+ CD38+ B cell	Weighted median	5	-0.458762	0.545664	0.632066	0.216912	1.84179	0.400493
CD20 on IgD+ CD38+ B cell	Weighted mode	5	-0.629364	0.734341	0.532931	0.126353	2.24778	0.439731
CD20 on IgD+ CD38dim B cell	Inverse variance weighted	9	-0.14906	0.381404	0.861518	0.40795	1.81937	0.695931
CD20 on IgD+ CD38dim B cell	MR Egger	9	0.113872	2.01185	1.12061	0.0217235	57.8069	0.956445
CD20 on IgD+ CD38dim B cell	Weighted median	9	-0.145599	0.479929	0.864504	0.337476	2.21458	0.761603
CD20 on IgD+ CD38dim B cell	Weighted mode	9	-0.0225017	0.577755	0.97775	0.315089	3.03405	0.969887
CD20 on IgD- CD24- B cell	Inverse variance weighted	2	-0.99157	1.28253	0.370994	0.0300372	4.5822	0.43944
CD20 on IgD- CD27- B cell	Inverse variance weighted	4	-0.779941	0.696712	0.458433	0.11701	1.7961	0.262944
CD20 on IgD- CD27- B cell	MR Egger	4	10.1598	14.6291	25842.7	9.1161e-09	7.32599e+16	0.559203
CD20 on IgD- CD27- B cell	Weighted median	4	-0.912819	0.769548	0.401391	0.0888209	1.81393	0.235553
CD20 on IgD- CD27- B cell	Weighted mode	4	-1.03463	0.999739	0.355358	0.0500808	2.52151	0.376821
CD20 on IgD- CD38- B cell	Inverse variance weighted	5	-1.4756	0.8585	0.228643	0.0424998	1.23006	0.0856495
CD20 on IgD- CD38- B cell	MR Egger	5	-2.61011	3.82026	0.0735263	4.11691e-05	131.315	0.543498
CD20 on unswitched memory B cell	Inverse variance weighted	4	-1.25186	0.61762	0.285972	0.0852304	0.959517	0.0426715
CD20 on IgD- CD38- B cell	Weighted mode	5	-1.71115	0.72273	0.180658	0.0438183	0.74483	0.0770203
CD20 on IgD- CD38dim B cell	Inverse variance weighted	9	-0.42437	0.469591	0.654182	0.2606	1.64219	0.366155
CD20 on IgD- CD38dim B cell	MR Egger	9	-2.84947	1.673	0.0578753	0.00217974	1.53667	0.132311
CD20 on IgD- CD38dim B cell	Weighted median	9	-1.00045	0.518771	0.367715	0.133022	1.01648	0.0537941
CD20 on IgD- CD38dim B cell	Weighted mode	9	-0.976963	0.548657	0.376453	0.128435	1.10341	0.112839
CD28- CD4-CD8- T cell Absolute Count	Inverse variance weighted	3	1.50263	0.635802	4.49348	1.29234	15.6239	0.0181102
CD20 on memory B cell	MR Egger	7	-4.85751	3.58987	0.00776981	6.83361e-06	8.83426	0.23398
CD3 on CD39+ activated CD4 regulatory T cell	Inverse variance weighted	12	0.491791	0.215212	1.63524	1.07248	2.4933	0.0223042
CD20 on memory B cell	Weighted mode	7	-1.20107	0.620505	0.300873	0.0891658	1.01524	0.101053
CD20 on naive-mature B cell	Inverse variance weighted	7	-0.408729	0.438939	0.664494	0.281098	1.57081	0.351763
CD20 on naive-mature B cell	MR Egger	7	1.13505	3.02071	3.11133	0.00834956	1159.39	0.722513
CD20 on naive-mature B cell	Weighted median	7	0.115846	0.592081	1.12282	0.351821	3.58345	0.844877
CD20 on naive-mature B cell	Weighted mode	7	0.157449	0.728662	1.17052	0.280627	4.88235	0.836084
CD3 on Effector Memory CD8+ T cell	Inverse variance weighted	4	0.90371	0.449378	2.46874	1.02319	5.95654	0.0443228
CD20 on unswitched memory B cell	MR Egger	4	-21.992	18.6753	2.81179e-10	3.5665e-26	2.21679e+06	0.360108
CD20 on unswitched memory B cell	Weighted median	4	-1.30334	0.741547	0.271622	0.0634961	1.16194	0.0788151
CD20 on unswitched memory B cell	Weighted mode	4	-1.55924	0.826214	0.210296	0.0416431	1.06199	0.155583
CD20 on switched memory B cell	Inverse variance weighted	10	-0.717247	0.412716	0.488094	0.217367	1.09601	0.0822334
CD20 on switched memory B cell	MR Egger	10	-2.8081	1.49884	0.0603193	0.00319611	1.13839	0.0978756
CD8 on CD28+ CD45RA+ CD8+ T cell	Inverse variance weighted	16	0.472886	0.221551	1.60462	1.0394	2.4772	0.0328074
CD20 on switched memory B cell	Weighted mode	10	-0.918544	0.496214	0.3991	0.150902	1.05552	0.0971797
CD20 on IgD+ B cell	Inverse variance weighted	7	-0.432498	0.4167	0.648886	0.286726	1.46849	0.299311
CD20 on IgD+ B cell	MR Egger	7	-1.26174	3.30123	0.283162	0.000438498	182.853	0.718018
CD20 on IgD+ B cell	Weighted median	7	0.0561639	0.528423	1.05777	0.375481	2.97985	0.915356
CD20 on IgD+ B cell	Weighted mode	7	0.163739	0.743985	1.17791	0.274042	5.06295	0.833103
CD20 on transitional B cell	Inverse variance weighted	2	-0.0720072	0.666413	0.930524	0.252038	3.4355	0.913954
CD24 on CD24+ CD27+ B cell	Inverse variance weighted	6	-0.155846	0.440043	0.855691	0.361198	2.02716	0.723218
CD24 on CD24+ CD27+ B cell	MR Egger	6	0.606546	0.760345	1.83409	0.413239	8.14026	0.469705
CD24 on CD24+ CD27+ B cell	Weighted median	6	-0.312302	0.489227	0.73176	0.280499	1.90901	0.52324
CD24 on CD24+ CD27+ B cell	Weighted mode	6	-0.398502	0.538799	0.671325	0.233506	1.93005	0.492777
CD24 on IgD+ CD24+ B cell	Inverse variance weighted	3	-0.0364585	0.376457	0.964198	0.46102	2.01657	0.922848
CD24 on IgD+ CD24+ B cell	MR Egger	3	0.11564	0.854879	1.12259	0.210152	5.99666	0.914403
CD24 on IgD+ CD24+ B cell	Weighted median	3	-0.142217	0.379136	0.867433	0.412581	1.82374	0.707579
CD24 on IgD+ CD24+ B cell	Weighted mode	3	-0.143377	0.392017	0.866427	0.401829	1.8682	0.749619
CD24 on IgD+ CD38- B cell	Inverse variance weighted	3	-0.121773	0.564129	0.88535	0.293034	2.67492	0.829097
CD24 on IgD+ CD38- B cell	MR Egger	3	-0.0029471	1.17217	0.997057	0.100219	9.91949	0.998399
CD24 on IgD+ CD38- B cell	Weighted median	3	-0.237052	0.59791	0.78895	0.244399	2.54684	0.69176
CD24 on IgD+ CD38- B cell	Weighted mode	3	-0.268828	0.679998	0.764274	0.201569	2.89785	0.730776
CD24 on IgD+ CD38- unswitched memory B cell	Inverse variance weighted	3	-0.0588021	0.308463	0.942893	0.515102	1.72596	0.848816
CD24 on IgD+ CD38- unswitched memory B cell	MR Egger	3	0.0163581	0.558928	1.01649	0.339887	3.04	0.981373
CD24 on IgD+ CD38- unswitched memory B cell	Weighted median	3	-0.111125	0.323318	0.894827	0.474816	1.68637	0.73107
CD24 on IgD+ CD38- unswitched memory B cell	Weighted mode	3	-0.133728	0.366835	0.874828	0.426252	1.79547	0.750387
CD24 on IgD+ CD38+ B cell	Inverse variance weighted	2	0.382123	1.29528	1.46539	0.115716	18.5573	0.767984
CD24 on IgD- CD38- B cell	Inverse variance weighted	3	-0.116325	0.46018	0.890186	0.361216	2.19378	0.800437
CD24 on IgD- CD38- B cell	MR Egger	3	-0.0761971	0.973899	0.926634	0.137375	6.2504	0.950293
CD24 on IgD- CD38- B cell	Weighted median	3	-0.204293	0.467969	0.815223	0.325786	2.03995	0.662436
CD24 on IgD- CD38- B cell	Weighted mode	3	-0.221854	0.561165	0.801033	0.266672	2.40615	0.730771
CD24 on IgD- CD38dim B cell	Inverse variance weighted	4	-0.630531	0.467132	0.532309	0.213075	1.32983	0.177083
CD24 on IgD- CD38dim B cell	MR Egger	4	-0.100539	0.901858	0.904349	0.154404	5.29679	0.921415
CD24 on IgD- CD38dim B cell	Weighted median	4	-0.42463	0.522662	0.654012	0.234794	1.82173	0.416541
CD24 on IgD- CD38dim B cell	Weighted mode	4	-0.389163	0.630511	0.677624	0.196919	2.33179	0.580773
CD24 on memory B cell	Inverse variance weighted	4	-0.265378	0.498739	0.766916	0.288545	2.03837	0.594658
CD24 on memory B cell	MR Egger	4	0.344876	0.968807	1.41181	0.211404	9.4285	0.755899
CD24 on memory B cell	Weighted median	4	-0.368011	0.565588	0.692109	0.228421	2.09707	0.515259
CD24 on memory B cell	Weighted mode	4	-0.393694	0.631902	0.67456	0.195494	2.32759	0.577416
CD24 on unswitched memory B cell	Inverse variance weighted	2	-0.179926	0.404901	0.835332	0.377747	1.84722	0.656776
CD24 on switched memory B cell	Inverse variance weighted	3	-0.557955	0.516894	0.572378	0.207823	1.57642	0.280393
CD24 on switched memory B cell	MR Egger	3	-0.172331	0.977993	0.841701	0.123787	5.72324	0.888962
CD24 on switched memory B cell	Weighted median	3	-0.415792	0.575405	0.659818	0.213614	2.03807	0.469922
CD24 on switched memory B cell	Weighted mode	3	-0.366621	0.714954	0.693072	0.170686	2.81423	0.65912
CD24 on transitional B cell	Inverse variance weighted	2	-0.0489255	0.818539	0.952252	0.191424	4.73704	0.952338
CD25 on B cell	Inverse variance weighted	5	0.240982	0.402126	1.2725	0.578577	2.79868	0.548992
CD25 on B cell	MR Egger	5	1.30907	1.05774	3.70272	0.465755	29.4363	0.303893
CD25 on B cell	Weighted median	5	0.203556	0.531161	1.22575	0.432783	3.47165	0.701551
CD25 on B cell	Weighted mode	5	-0.227523	0.703499	0.796504	0.200612	3.16241	0.762582
CD25 on CD24+ CD27+ B cell	Inverse variance weighted	4	0.370604	0.409602	1.44861	0.649069	3.23304	0.365577
CD25 on CD24+ CD27+ B cell	MR Egger	4	1.45609	1.02453	4.28914	0.575803	31.9497	0.291147
CD25 on CD24+ CD27+ B cell	Weighted median	4	0.380917	0.420767	1.46363	0.641603	3.33883	0.36531
CD25 on CD24+ CD27+ B cell	Weighted mode	4	0.450095	0.462084	1.56846	0.634074	3.87978	0.40187
CD25 on IgD+ CD24+ B cell	Inverse variance weighted	4	0.469978	0.422979	1.59996	0.698333	3.66569	0.266518
CD25 on IgD+ CD24+ B cell	MR Egger	4	1.3769	1.20546	3.96258	0.37314	42.0808	0.371674
CD25 on IgD+ CD24+ B cell	Weighted median	4	0.329511	0.490496	1.39029	0.531602	3.636	0.501716
CD25 on IgD+ CD24+ B cell	Weighted mode	4	0.665737	0.500979	1.94592	0.728926	5.19479	0.275922
CD25 on IgD+ CD24- B cell	Inverse variance weighted	6	-0.0911496	0.367391	0.912881	0.444308	1.87562	0.804057
CD25 on IgD+ CD24- B cell	MR Egger	6	0.858435	0.943261	2.35947	0.371445	14.9876	0.414264
CD25 on IgD+ CD24- B cell	Weighted median	6	-0.273601	0.486066	0.760635	0.293379	1.97208	0.57351
CD25 on IgD+ CD24- B cell	Weighted mode	6	-0.527279	0.678419	0.590209	0.156143	2.23094	0.472182
CD25 on IgD+ CD38- B cell	Inverse variance weighted	3	0.0629839	0.701268	1.06501	0.269415	4.21003	0.928435
CD25 on IgD+ CD38- B cell	MR Egger	3	2.54229	1.92467	12.7088	0.292272	552.611	0.412533
CD25 on IgD+ CD38- B cell	Weighted median	3	-0.250485	0.802547	0.778424	0.161463	3.75282	0.754956
CD25 on IgD+ CD38- B cell	Weighted mode	3	-0.635139	1.13887	0.529862	0.0568513	4.93838	0.633145
CD25 on IgD+ CD38- naive B cell	Inverse variance weighted	4	0.556909	0.425015	1.74527	0.758721	4.0146	0.190086
CD25 on IgD+ CD38- naive B cell	MR Egger	4	2.8581	1.91478	17.4283	0.408664	743.268	0.274076
CD25 on IgD+ CD38- naive B cell	Weighted median	4	0.765519	0.534779	2.15011	0.753786	6.13301	0.152296
CD25 on IgD+ CD38- naive B cell	Weighted mode	4	0.908244	0.663791	2.47996	0.675172	9.10911	0.264696
CD25 on IgD+ CD38- unswitched memory B cell	Inverse variance weighted	3	0.625074	0.432398	1.86838	0.800575	4.36044	0.148289
CD25 on IgD+ CD38- unswitched memory B cell	MR Egger	3	1.49851	1.06592	4.47502	0.553943	36.1513	0.393611
CD25 on IgD+ CD38- unswitched memory B cell	Weighted median	3	0.593521	0.472203	1.81035	0.717489	4.56784	0.208783
CD25 on IgD+ CD38- unswitched memory B cell	Weighted mode	3	0.607436	0.490458	1.83572	0.701972	4.80056	0.341173
CD25 on IgD+ CD38+ B cell	Inverse variance weighted	3	0.399061	0.608836	1.49042	0.451917	4.91543	0.512179
CD25 on IgD+ CD38+ B cell	MR Egger	3	4.56832	2.85627	96.3824	0.357021	26019.7	0.355722
CD25 on IgD+ CD38+ B cell	Weighted median	3	0.430324	0.690286	1.53776	0.39747	5.94936	0.533022
CD25 on IgD+ CD38+ B cell	Weighted mode	3	0.522947	0.802603	1.68699	0.349883	8.13397	0.581551
CD25 on IgD+ CD38dim B cell	Inverse variance weighted	5	-0.017672	0.426199	0.982483	0.426125	2.26523	0.966926
CD25 on IgD+ CD38dim B cell	MR Egger	5	1.29886	0.909748	3.66512	0.616162	21.8013	0.24867
CD25 on IgD+ CD38dim B cell	Weighted median	5	-0.226119	0.562631	0.797623	0.264775	2.40281	0.687761
CD25 on IgD+ CD38dim B cell	Weighted mode	5	-0.35936	0.701563	0.698123	0.176502	2.7613	0.635477
CD25 on IgD- CD24- B cell	Inverse variance weighted	4	0.786649	0.616108	2.19603	0.656441	7.34648	0.201672
CD25 on IgD- CD24- B cell	MR Egger	4	3.70285	3.26425	40.5629	0.0675368	24362.2	0.374298
CD25 on IgD- CD24- B cell	Weighted median	4	1.02616	0.738187	2.79034	0.656598	11.8581	0.164495
CD25 on IgD- CD24- B cell	Weighted mode	4	1.22078	0.742653	3.38982	0.790709	14.5323	0.198763
CD25 on IgD- CD27- B cell	Inverse variance weighted	2	0.289157	0.873232	1.3353	0.24114	7.39417	0.740543
CD25 on IgD- CD38- B cell	Inverse variance weighted	4	0.378246	0.442465	1.45972	0.613249	3.47459	0.392628
CD25 on IgD- CD38- B cell	MR Egger	4	0.289762	1.43779	1.33611	0.0797944	22.3723	0.85892
CD25 on IgD- CD38- B cell	Weighted median	4	0.316312	0.533921	1.37206	0.481825	3.90711	0.553561
CD25 on IgD- CD38- B cell	Weighted mode	4	0.459115	0.513385	1.58267	0.578614	4.32906	0.43706
CD25 on IgD- CD38dim B cell	Inverse variance weighted	7	0.167281	0.334457	1.18209	0.613697	2.2769	0.616965
CD25 on IgD- CD38dim B cell	MR Egger	7	2.04526	1.02868	7.73119	1.02948	58.0598	0.103482
CD25 on IgD- CD38dim B cell	Weighted median	7	0.317378	0.446227	1.37352	0.572796	3.29361	0.47693
CD25 on IgD- CD38dim B cell	Weighted mode	7	0.766777	0.565894	2.15282	0.710082	6.52688	0.224213
CD25 on memory B cell	Inverse variance weighted	4	0.357692	0.409816	1.43002	0.640474	3.1929	0.382766
CD25 on memory B cell	MR Egger	4	1.39732	1.03095	4.04434	0.536145	30.5079	0.308074
CD25 on memory B cell	Weighted median	4	0.365502	0.449343	1.44124	0.597375	3.47715	0.415981
CD25 on memory B cell	Weighted mode	4	0.432883	0.477065	1.5417	0.605219	3.92721	0.431096
CD25 on naive-mature B cell	Inverse variance weighted	6	0.251259	0.355086	1.28564	0.64101	2.57855	0.479193
CD25 on naive-mature B cell	MR Egger	6	1.29628	0.970108	3.65567	0.546001	24.476	0.252426
CD25 on naive-mature B cell	Weighted median	6	0.275214	0.473937	1.31681	0.520117	3.33386	0.561444
CD25 on naive-mature B cell	Weighted mode	6	0.820978	0.626606	2.27272	0.665531	7.76112	0.247088
CD25 on unswitched memory B cell	Inverse variance weighted	4	0.373792	0.431053	1.45323	0.624333	3.38264	0.385854
CD25 on unswitched memory B cell	MR Egger	4	1.64421	1.14942	5.17692	0.544088	49.2577	0.288863
CD25 on unswitched memory B cell	Weighted median	4	0.378949	0.462172	1.46075	0.590428	3.61396	0.412256
CD25 on unswitched memory B cell	Weighted mode	4	0.467182	0.534993	1.59549	0.559113	4.55292	0.446798
CD25 on switched memory B cell	Inverse variance weighted	6	0.243152	0.345117	1.27526	0.648381	2.50824	0.48109
CD25 on switched memory B cell	MR Egger	6	1.97656	1.14987	7.21785	0.75791	68.7383	0.16075
CD25 on switched memory B cell	Weighted median	6	0.398832	0.453086	1.49008	0.613106	3.62147	0.378721
CD25 on switched memory B cell	Weighted mode	6	0.771137	0.518395	2.16222	0.782769	5.97266	0.197029
CD25 on IgD+ B cell	Inverse variance weighted	4	0.419299	0.453202	1.5209	0.625642	3.6972	0.354866
CD25 on IgD+ B cell	MR Egger	4	1.28254	1.38448	3.6058	0.239061	54.3869	0.452048
CD25 on IgD+ B cell	Weighted median	4	0.483926	0.541123	1.62243	0.561762	4.68576	0.371162
CD25 on IgD+ B cell	Weighted mode	4	0.985022	0.852846	2.67787	0.503307	14.2478	0.331742
CD25 on transitional B cell	Inverse variance weighted	2	0.902581	0.741603	2.46596	0.576396	10.55	0.223578
CD27 on CD24+ CD27+ B cell	Inverse variance weighted	17	-0.244078	0.227664	0.783426	0.501426	1.22402	0.283675
CD27 on CD24+ CD27+ B cell	MR Egger	17	0.350479	0.479562	1.41975	0.554625	3.63432	0.476144
CD27 on CD24+ CD27+ B cell	Weighted median	17	0.0504563	0.297938	1.05175	0.586547	1.88592	0.86552
CD27 on CD24+ CD27+ B cell	Weighted mode	17	-0.0523664	0.297089	0.948981	0.530115	1.69881	0.862297
CD27 on IgD+ CD24+ B cell	Inverse variance weighted	11	-0.27337	0.28708	0.760811	0.433421	1.3355	0.340974
CD27 on IgD+ CD24+ B cell	MR Egger	11	0.205551	0.620386	1.2282	0.364071	4.14336	0.747982
CD27 on IgD+ CD24+ B cell	Weighted median	11	-0.0343997	0.357649	0.966185	0.479317	1.94759	0.923375
CD27 on IgD+ CD24+ B cell	Weighted mode	11	-0.0750825	0.370455	0.927667	0.448802	1.91748	0.843452
CD27 on IgD+ CD38- unswitched memory B cell	Inverse variance weighted	8	-0.112886	0.240725	0.893253	0.557269	1.4318	0.639112
CD27 on IgD+ CD38- unswitched memory B cell	MR Egger	8	0.585233	0.6361	1.79541	0.516065	6.2463	0.393042
CD27 on IgD+ CD38- unswitched memory B cell	Weighted median	8	-0.0393229	0.291908	0.96144	0.542557	1.70372	0.892841
CD27 on IgD+ CD38- unswitched memory B cell	Weighted mode	8	-0.00106433	0.29122	0.998936	0.564477	1.76778	0.997186
CD27 on IgD- CD38- B cell	Inverse variance weighted	11	-0.102085	0.29322	0.902953	0.508242	1.6042	0.727726
CD27 on IgD- CD38- B cell	MR Egger	11	0.27297	0.70201	1.31386	0.331884	5.20131	0.706433
CD27 on IgD- CD38- B cell	Weighted median	11	0.00893349	0.368455	1.00897	0.490054	2.07738	0.980657
CD27 on IgD- CD38- B cell	Weighted mode	11	-0.02004	0.362454	0.980159	0.481692	1.99445	0.956997
CD27 on IgD- CD38+ B cell	Inverse variance weighted	2	0.0779366	0.855939	1.08105	0.201956	5.78679	0.92745
CD27 on IgD- CD38dim B cell	Inverse variance weighted	13	-0.111096	0.229763	0.894853	0.570392	1.40388	0.628723
CD27 on IgD- CD38dim B cell	MR Egger	13	0.335438	0.460597	1.39855	0.567036	3.44943	0.481666
CD27 on IgD- CD38dim B cell	Weighted median	13	0.0301944	0.292662	1.03065	0.580757	1.82908	0.917827
CD27 on IgD- CD38dim B cell	Weighted mode	13	0.0221033	0.282499	1.02235	0.587667	1.77855	0.938925
CD27 on memory B cell	Inverse variance weighted	10	-0.0196158	0.28426	0.980575	0.561713	1.71178	0.944984
CD27 on memory B cell	MR Egger	10	0.390724	0.695546	1.47805	0.378119	5.77763	0.589672
CD27 on memory B cell	Weighted median	10	0.0340115	0.348021	1.0346	0.523033	2.0465	0.922148
CD27 on memory B cell	Weighted mode	10	0.0539425	0.343831	1.05542	0.537962	2.07063	0.878797
CD27 on unswitched memory B cell	Inverse variance weighted	16	-0.186184	0.26116	0.830121	0.497551	1.38498	0.475899
CD27 on unswitched memory B cell	MR Egger	16	0.316933	0.618939	1.37291	0.408123	4.61843	0.616592
CD27 on unswitched memory B cell	Weighted median	16	-0.0484971	0.347608	0.95266	0.482001	1.8829	0.889042
CD27 on unswitched memory B cell	Weighted mode	16	-0.0374335	0.331877	0.963259	0.502624	1.84605	0.91169
CD27 on switched memory B cell	Inverse variance weighted	15	-0.173286	0.217557	0.840897	0.548978	1.28804	0.425736
CD27 on switched memory B cell	MR Egger	15	0.212363	0.525964	1.2366	0.441081	3.46687	0.692953
CD27 on switched memory B cell	Weighted median	15	-0.022841	0.280842	0.977418	0.563667	1.69488	0.935179
CD27 on switched memory B cell	Weighted mode	15	-0.0320414	0.285272	0.968467	0.553677	1.694	0.912165
CD38 on IgD+ CD24- B cell	Inverse variance weighted	3	0.368925	0.529955	1.44618	0.511818	4.08629	0.486338
CD38 on IgD+ CD24- B cell	MR Egger	3	1.17577	1.78461	3.24063	0.0980712	107.082	0.629128
CD38 on IgD+ CD24- B cell	Weighted median	3	0.455638	0.603659	1.57718	0.483099	5.14904	0.450373
CD38 on IgD+ CD24- B cell	Weighted mode	3	0.459468	0.663898	1.58323	0.430946	5.81656	0.56044
CD38 on IgD+ CD38+ B cell	Inverse variance weighted	4	-0.212997	0.626405	0.808159	0.23675	2.75869	0.733833
CD38 on IgD+ CD38+ B cell	MR Egger	4	1.90126	1.18258	6.69433	0.65929	67.9732	0.249151
CD38 on IgD+ CD38+ B cell	Weighted median	4	0.249543	0.609347	1.28344	0.388766	4.23703	0.682155
CD38 on IgD+ CD38+ B cell	Weighted mode	4	0.29884	0.629297	1.34829	0.39275	4.62864	0.667303
CD38 on IgD+ CD38dim B cell	Inverse variance weighted	7	-0.173	0.411033	0.841137	0.375827	1.88254	0.673834
CD38 on IgD+ CD38dim B cell	MR Egger	7	-0.269225	0.797226	0.763972	0.160127	3.64493	0.749304
CD38 on IgD+ CD38dim B cell	Weighted median	7	0.248581	0.431707	1.2822	0.55015	2.98837	0.564744
CD38 on IgD+ CD38dim B cell	Weighted mode	7	0.319711	0.450868	1.37673	0.568934	3.33147	0.504868
CD38 on IgD- CD38dim B cell	Inverse variance weighted	6	-0.185205	0.517036	0.830934	0.301617	2.28916	0.720189
CD38 on IgD- CD38dim B cell	MR Egger	6	0.229839	0.990784	1.2584	0.180487	8.77385	0.827941
CD38 on IgD- CD38dim B cell	Weighted median	6	0.358357	0.472347	1.43098	0.566973	3.61162	0.448048
CD38 on IgD- CD38dim B cell	Weighted mode	6	0.368918	0.466933	1.44617	0.579106	3.61144	0.465279
CD38 on naive-mature B cell	Inverse variance weighted	5	-0.302034	0.628336	0.739313	0.215764	2.53325	0.630738
CD38 on naive-mature B cell	MR Egger	5	2.11027	1.01819	8.25045	1.12144	60.6989	0.129923
CD38 on naive-mature B cell	Weighted median	5	0.372476	0.527	1.45132	0.516622	4.07714	0.4797
CD38 on naive-mature B cell	Weighted mode	5	0.349381	0.496345	1.41819	0.536088	3.75173	0.520309
CD38 on transitional B cell	Inverse variance weighted	8	-0.179762	0.357308	0.835469	0.414748	1.68297	0.614893
CD38 on transitional B cell	MR Egger	8	-0.126289	0.633867	0.88136	0.254446	3.0529	0.848659
CD38 on transitional B cell	Weighted median	8	0.238913	0.420679	1.26987	0.556762	2.89633	0.570088
CD38 on transitional B cell	Weighted mode	8	0.287308	0.471185	1.33283	0.529292	3.35627	0.561286
IgD on IgD+ CD24+ B cell	Inverse variance weighted	13	-0.0590903	0.23683	0.942622	0.592575	1.49945	0.80297
IgD on IgD+ CD24+ B cell	MR Egger	13	0.575153	0.533806	1.7774	0.624311	5.06023	0.304338
IgD on IgD+ CD24+ B cell	Weighted median	13	0.21504	0.276243	1.23991	0.721519	2.13075	0.436307
IgD on IgD+ CD24+ B cell	Weighted mode	13	0.132339	0.266204	1.14149	0.677449	1.92341	0.628079
IgD on IgD+ CD24- B cell	Inverse variance weighted	8	0.000373533	0.228792	1.00037	0.638867	1.56644	0.998697
IgD on IgD+ CD24- B cell	MR Egger	8	0.196149	0.418354	1.21671	0.535892	2.76246	0.65572
IgD on IgD+ CD24- B cell	Weighted median	8	0.182501	0.267504	1.20021	0.710485	2.02751	0.49509
IgD on IgD+ CD24- B cell	Weighted mode	8	0.200119	0.278525	1.22155	0.70766	2.10861	0.49573
IgD on IgD+ CD38- unswitched memory B cell	Inverse variance weighted	4	0.104243	0.249407	1.10987	0.680726	1.80956	0.675974
IgD on IgD+ CD38- unswitched memory B cell	MR Egger	4	0.483714	0.514293	1.62209	0.59197	4.44477	0.446224
IgD on IgD+ CD38- unswitched memory B cell	Weighted median	4	0.0954649	0.256921	1.10017	0.664913	1.82035	0.71021
IgD on IgD+ CD38- unswitched memory B cell	Weighted mode	4	0.165962	0.28544	1.18053	0.674692	2.06561	0.601757
IgD on IgD+ CD38+ B cell	Inverse variance weighted	8	-0.119312	0.22285	0.88753	0.573442	1.37365	0.592378
IgD on IgD+ CD38+ B cell	MR Egger	8	0.458606	0.403676	1.58187	0.717058	3.48968	0.299257
IgD on IgD+ CD38+ B cell	Weighted median	8	0.148405	0.246019	1.15998	0.716202	1.87874	0.546359
IgD on IgD+ CD38+ B cell	Weighted mode	8	0.0393209	0.261135	1.0401	0.623439	1.73524	0.884557
IgD on IgD+ CD38dim B cell	Inverse variance weighted	7	-0.0179779	0.241184	0.982183	0.612199	1.57577	0.940581
IgD on IgD+ CD38dim B cell	MR Egger	7	0.204688	0.455039	1.22714	0.502989	2.99386	0.671667
IgD on IgD+ CD38dim B cell	Weighted median	7	0.187569	0.263089	1.20631	0.720302	2.02025	0.475878
IgD on IgD+ CD38dim B cell	Weighted mode	7	0.226035	0.303517	1.25362	0.691523	2.27261	0.484578
IgD on unswitched memory B cell	Inverse variance weighted	12	-0.0924148	0.329713	0.911727	0.477758	1.73989	0.779256
IgD on unswitched memory B cell	MR Egger	12	0.876168	0.653636	2.40168	0.667004	8.64771	0.209756
IgD on unswitched memory B cell	Weighted median	12	0.190741	0.298065	1.21015	0.674713	2.17048	0.522219
IgD on unswitched memory B cell	Weighted mode	12	0.0579963	0.276519	1.05971	0.616326	1.82207	0.837707
IgD on IgD+ B cell	Inverse variance weighted	4	0.0916383	0.290686	1.09597	0.619957	1.93747	0.752573
IgD on IgD+ B cell	MR Egger	4	0.637491	0.559495	1.89173	0.63184	5.66384	0.372611
IgD on IgD+ B cell	Weighted median	4	0.199317	0.290756	1.22057	0.690344	2.15804	0.493021
IgD on IgD+ B cell	Weighted mode	4	0.23883	0.317145	1.26976	0.681967	2.36419	0.50612
IgD on transitional B cell	Inverse variance weighted	5	-0.020705	0.302791	0.979508	0.541087	1.77316	0.945483
IgD on transitional B cell	MR Egger	5	0.803943	0.571834	2.23433	0.728438	6.85335	0.254426
IgD on transitional B cell	Weighted median	5	0.0575161	0.314004	1.0592	0.572392	1.96004	0.854664
IgD on transitional B cell	Weighted mode	5	0.203556	0.30473	1.22575	0.674547	2.22738	0.540707
BAFF-R on B cell	Inverse variance weighted	58	-0.0471547	0.104857	0.95394	0.77672	1.17159	0.652924
BAFF-R on B cell	MR Egger	58	-0.162479	0.170358	0.850034	0.60873	1.18699	0.34431
BAFF-R on B cell	Weighted median	58	-0.0697157	0.158739	0.932659	0.683285	1.27305	0.660527
BAFF-R on B cell	Weighted mode	58	-0.128061	0.169842	0.879799	0.630684	1.22731	0.45395
CD62L on CD62L+ myeloid Dendritic Cell	Inverse variance weighted	3	0.0740718	0.518554	1.07688	0.389733	2.97558	0.886414
CD62L on CD62L+ myeloid Dendritic Cell	MR Egger	3	0.685162	2.23621	1.98409	0.0247775	158.879	0.810725
CD62L on CD62L+ myeloid Dendritic Cell	Weighted median	3	-0.248914	0.594468	0.779647	0.243151	2.49988	0.675423
CD62L on CD62L+ myeloid Dendritic Cell	Weighted mode	3	-0.295997	0.659294	0.743789	0.20429	2.70802	0.697418
CD62L on CD62L+ plasmacytoid Dendritic Cell	Inverse variance weighted	4	0.26535	0.476765	1.30389	0.512165	3.31949	0.577825
CD62L on CD62L+ plasmacytoid Dendritic Cell	MR Egger	4	0.608675	2.81315	1.83799	0.00740871	455.979	0.848765
CD62L on CD62L+ plasmacytoid Dendritic Cell	Weighted median	4	-0.00521662	0.500652	0.994797	0.372882	2.65398	0.991686
CD62L on CD62L+ plasmacytoid Dendritic Cell	Weighted mode	4	-0.208703	0.710719	0.811636	0.201551	3.26842	0.788168
CD62L on CD62L+ Dendritic Cell	Inverse variance weighted	2	0.52391	1.51123	1.68862	0.0873266	32.6524	0.728833
CD62L on monocyte	Inverse variance weighted	3	-0.0211938	0.380938	0.979029	0.464018	2.06565	0.955632
CD62L on monocyte	MR Egger	3	0.45514	0.870628	1.57639	0.286135	8.68478	0.693341
CD62L on monocyte	Weighted median	3	-0.0370412	0.402393	0.963636	0.437915	2.12049	0.926656
CD62L on monocyte	Weighted mode	3	0.122639	0.447074	1.13048	0.470657	2.7153	0.80958
CD3 on naive CD8+ T cell	Inverse variance weighted	14	0.161465	0.195027	1.17523	0.801887	1.7224	0.40772
CD3 on naive CD8+ T cell	MR Egger	14	0.344673	0.487983	1.41153	0.542387	3.67341	0.493475
CD3 on naive CD8+ T cell	Weighted median	14	0.356667	0.251079	1.42856	0.873324	2.3368	0.155452
CD3 on naive CD8+ T cell	Weighted mode	14	0.290701	0.270836	1.33737	0.786521	2.274	0.302635
CD8+ and CD8dim T cell %leukocyte	Inverse variance weighted	3	-2.12895	0.874866	0.118962	0.0214145	0.660861	0.0149554
CD3 on Effector Memory CD8+ T cell	MR Egger	4	0.974865	1.51299	2.65081	0.136613	51.4356	0.585395
CD3 on Effector Memory CD8+ T cell	Weighted median	4	0.870343	0.513044	2.38773	0.873521	6.52675	0.0898046
CD3 on Effector Memory CD8+ T cell	Weighted mode	4	0.895049	0.566401	2.44746	0.806464	7.42754	0.212182
CD3 on Terminally Differentiated CD8+ T cell	Inverse variance weighted	2	1.57701	0.952931	4.84048	0.747718	31.3357	0.0979428
CD3 on Central Memory CD4+ T cell	Inverse variance weighted	11	0.23167	0.24488	1.2607	0.78013	2.03732	0.344121
CD3 on Central Memory CD4+ T cell	MR Egger	11	0.583041	0.580138	1.79148	0.574629	5.58516	0.341149
CD3 on Central Memory CD4+ T cell	Weighted median	11	0.523802	0.315712	1.68843	0.909378	3.1349	0.0970936
CD3 on Central Memory CD4+ T cell	Weighted mode	11	0.449675	0.319873	1.5678	0.837549	2.93476	0.190087
CD3 on Naive CD4+ T cell	Inverse variance weighted	19	0.260424	0.174084	1.29748	0.922397	1.82509	0.13466
CD3 on Naive CD4+ T cell	MR Egger	19	0.224882	0.383974	1.25218	0.589956	2.65773	0.565792
CD3 on Naive CD4+ T cell	Weighted median	19	0.41318	0.24215	1.51162	0.940415	2.42977	0.0879528
CD3 on Naive CD4+ T cell	Weighted mode	19	0.421213	0.241024	1.52381	0.950094	2.44396	0.0975718
CD3 on Effector Memory CD4+ T cell	Inverse variance weighted	6	0.229042	0.352088	1.25739	0.630621	2.50712	0.515353
CD3 on Effector Memory CD4+ T cell	MR Egger	6	1.50215	1.02131	4.49132	0.606766	33.245	0.215301
CD3 on Effector Memory CD4+ T cell	Weighted median	6	0.388448	0.410808	1.47469	0.659194	3.29904	0.344368
CD3 on Effector Memory CD4+ T cell	Weighted mode	6	0.400764	0.432705	1.49296	0.639328	3.48638	0.396856
CD3 on CD45RA- CD4+ T cell	Inverse variance weighted	10	0.194875	0.26741	1.21516	0.719464	2.05238	0.466154
CD3 on CD45RA- CD4+ T cell	MR Egger	10	0.639239	0.655508	1.89504	0.52437	6.84854	0.358032
CD3 on CD45RA- CD4+ T cell	Weighted median	10	0.550232	0.342334	1.73365	0.886261	3.39128	0.10799
CD3 on CD45RA- CD4+ T cell	Weighted mode	10	0.541795	0.361021	1.71909	0.847211	3.48824	0.167664
CD3 on Central Memory CD8+ T cell	Inverse variance weighted	8	0.0193181	0.340566	1.01951	0.522991	1.9874	0.954765
CD3 on Central Memory CD8+ T cell	MR Egger	8	1.80047	0.859886	6.05252	1.12198	32.6502	0.0811646
CD3 on Central Memory CD8+ T cell	Weighted median	8	-0.0309367	0.381627	0.969537	0.458899	2.04838	0.93539
CD3 on Central Memory CD8+ T cell	Weighted mode	8	0.104372	0.389137	1.11001	0.517712	2.37995	0.796266
CD3 on HLA DR+ T cell	Inverse variance weighted	2	0.655876	0.455642	1.92683	0.788847	4.70645	0.150022
CD3 on Natural Killer T	Inverse variance weighted	3	-0.748949	0.651267	0.472863	0.131937	1.69475	0.250149
CD3 on Natural Killer T	MR Egger	3	-7.33047	7.85009	0.000655267	1.36234e-10	3151.74	0.521783
CD3 on Natural Killer T	Weighted median	3	-1.11239	0.76731	0.328774	0.0730717	1.47926	0.147137
CD3 on Natural Killer T	Weighted mode	3	-1.1998	0.88864	0.301253	0.0527845	1.71932	0.309464
CD3 on HLA DR+ CD8+ T cell	Inverse variance weighted	2	0.280101	1.09971	1.32326	0.153305	11.4219	0.798951
CD3 on T cell	Inverse variance weighted	8	0.355719	0.319274	1.42721	0.763335	2.66844	0.265215
CD3 on T cell	MR Egger	8	1.06167	1.04758	2.89118	0.370986	22.5317	0.349957
CD3 on T cell	Weighted median	8	0.555366	0.386995	1.74258	0.81616	3.72057	0.151267
CD3 on T cell	Weighted mode	8	0.481129	0.414686	1.6179	0.717735	3.64703	0.283993
CD3 on activated CD4 regulatory T cell	Inverse variance weighted	20	0.293942	0.186805	1.34171	0.930348	1.93495	0.115598
CD3 on activated CD4 regulatory T cell	MR Egger	20	0.523764	0.381009	1.68837	0.800104	3.56278	0.186105
CD3 on activated CD4 regulatory T cell	Weighted median	20	0.470855	0.257766	1.60136	0.966217	2.65402	0.067749
CD3 on activated CD4 regulatory T cell	Weighted mode	20	0.421085	0.267038	1.52361	0.90275	2.57148	0.131329
CD8+ and CD8dim T cell %leukocyte	Weighted median	3	-2.36733	1.05573	0.0937307	0.0118366	0.742224	0.0249376
CD3 on CD39+ activated CD4 regulatory T cell	MR Egger	12	0.409057	0.487268	1.5054	0.579269	3.91221	0.42081
CD3 on CD39+ activated CD4 regulatory T cell	Weighted median	12	0.505181	0.286539	1.65728	0.945127	2.90606	0.0778933
CD3 on CD39+ activated CD4 regulatory T cell	Weighted mode	12	0.4805	0.292962	1.61688	0.910551	2.87113	0.129231
CD3 on secreting CD4 regulatory T cell	Inverse variance weighted	11	0.240117	0.226977	1.2714	0.814845	1.98375	0.290105
CD3 on secreting CD4 regulatory T cell	MR Egger	11	0.988139	0.596581	2.68623	0.834302	8.64895	0.132035
CD3 on secreting CD4 regulatory T cell	Weighted median	11	0.480071	0.279353	1.61619	0.934764	2.79436	0.0857036
CD3 on secreting CD4 regulatory T cell	Weighted mode	11	0.349706	0.290055	1.41865	0.80348	2.50481	0.255704
CD3 on CD39+ secreting CD4 regulatory T cell	Inverse variance weighted	9	0.35387	0.288154	1.42457	0.809845	2.50591	0.219426
CD3 on CD39+ secreting CD4 regulatory T cell	MR Egger	9	0.433125	0.681333	1.54207	0.405641	5.86227	0.545184
CD3 on CD39+ secreting CD4 regulatory T cell	Weighted median	9	0.528242	0.323539	1.69595	0.899519	3.19753	0.102533
CD3 on CD39+ secreting CD4 regulatory T cell	Weighted mode	9	0.498262	0.329391	1.64586	0.862998	3.13889	0.168815
CD3 on activated & secreting CD4 regulatory T cell	Inverse variance weighted	19	0.30392	0.190264	1.35516	0.93333	1.96764	0.110185
CD3 on activated & secreting CD4 regulatory T cell	MR Egger	19	0.548103	0.382926	1.72997	0.816742	3.66431	0.170456
CD3 on activated & secreting CD4 regulatory T cell	Weighted median	19	0.434981	0.256808	1.54493	0.933922	2.55569	0.0903034
CD3 on activated & secreting CD4 regulatory T cell	Weighted mode	19	0.366783	0.26612	1.44308	0.856576	2.43118	0.185015
CD3 on CD45RA+ CD4+ T cell	Inverse variance weighted	19	0.320948	0.171049	1.37843	0.985794	1.92746	0.0606072
CD3 on CD45RA+ CD4+ T cell	MR Egger	19	0.20833	0.392179	1.23162	0.571015	2.65647	0.602145
CD3 on CD45RA+ CD4+ T cell	Weighted median	19	0.437151	0.229929	1.54829	0.98658	2.42981	0.0572705
CD3 on CD45RA+ CD4+ T cell	Weighted mode	19	0.446705	0.247774	1.56315	0.961816	2.54045	0.0881764
CD3 on CD8+ T cell	Inverse variance weighted	8	0.284501	0.290189	1.3291	0.752563	2.34731	0.32689
CD3 on CD8+ T cell	MR Egger	8	1.89849	0.821057	6.67578	1.33538	33.3733	0.0600837
CD3 on CD8+ T cell	Weighted median	8	0.443014	0.356781	1.55739	0.773927	3.13398	0.214349
CD3 on CD8+ T cell	Weighted mode	8	0.529175	0.382164	1.69753	0.802626	3.59023	0.208678
CD3 on CD39+ CD4+ T cell	Inverse variance weighted	19	0.304714	0.188437	1.35624	0.937421	1.96217	0.105865
CD3 on CD39+ CD4+ T cell	MR Egger	19	0.513007	0.383502	1.67031	0.787684	3.54193	0.198619
CD3 on CD39+ CD4+ T cell	Weighted median	19	0.459588	0.258834	1.58342	0.953395	2.62978	0.0757972
CD3 on CD39+ CD4+ T cell	Weighted mode	19	0.384385	0.262479	1.46871	0.878031	2.45676	0.16032
CD3 on CD28+ CD4+ T cell	Inverse variance weighted	9	0.272812	0.288124	1.31365	0.746834	2.31066	0.343713
CD3 on CD28+ CD4+ T cell	MR Egger	9	1.01601	0.884451	2.76216	0.487966	15.6354	0.288393
CD3 on CD28+ CD4+ T cell	Weighted median	9	0.421039	0.365254	1.52354	0.744636	3.11721	0.249022
CD3 on CD28+ CD4+ T cell	Weighted mode	9	0.448996	0.37939	1.56674	0.744824	3.29564	0.270595
CD3 on CD28+ CD45RA- CD8+ T cell	Inverse variance weighted	9	0.112416	0.343171	1.11898	0.571095	2.19248	0.74323
CD3 on CD28+ CD45RA- CD8+ T cell	MR Egger	9	1.78456	0.749847	5.95697	1.37007	25.9005	0.048889
CD3 on CD28+ CD45RA- CD8+ T cell	Weighted median	9	0.438044	0.401426	1.54967	0.705569	3.40362	0.275176
CD3 on CD28+ CD45RA- CD8+ T cell	Weighted mode	9	0.4781	0.44594	1.61301	0.673045	3.8657	0.314941
CD3 on CD28+ CD45RA+ CD8+ T cell	Inverse variance weighted	15	0.174273	0.192334	1.19038	0.816522	1.73542	0.364886
CD3 on CD28+ CD45RA+ CD8+ T cell	MR Egger	15	0.444694	0.475933	1.56001	0.613771	3.96506	0.367148
CD3 on CD28+ CD45RA+ CD8+ T cell	Weighted median	15	0.430509	0.253208	1.53804	0.936339	2.5264	0.0890891
CD3 on CD28+ CD45RA+ CD8+ T cell	Weighted mode	15	0.373911	0.267029	1.45341	0.861168	2.45294	0.183205
CD3 on CD39+ CD8+ T cell	Inverse variance weighted	3	0.300707	0.671621	1.35081	0.36216	5.03837	0.654346
CD3 on CD39+ CD8+ T cell	MR Egger	3	2.87375	1.48458	17.7034	0.964626	324.902	0.303564
CD3 on CD39+ CD8+ T cell	Weighted median	3	0.545005	0.524442	1.72462	0.616991	4.82066	0.298707
CD3 on CD39+ CD8+ T cell	Weighted mode	3	0.734047	0.552011	2.0835	0.706173	6.14715	0.314978
CD3 on CD4+ T cell	Inverse variance weighted	8	0.0927189	0.402573	1.09715	0.498414	2.41515	0.817846
CD3 on CD4+ T cell	MR Egger	8	0.26662	1.24537	1.30554	0.113687	14.9924	0.837568
CD3 on CD4+ T cell	Weighted median	8	-0.00116406	0.501674	0.998837	0.373646	2.6701	0.998149
CD3 on CD4+ T cell	Weighted mode	8	0.145211	0.514398	1.15628	0.42189	3.16905	0.785883
CD3 on CD4 regulatory T cell	Inverse variance weighted	17	0.299324	0.196763	1.34895	0.917289	1.98373	0.128201
CD3 on CD4 regulatory T cell	MR Egger	17	0.341039	0.413282	1.40641	0.625631	3.16158	0.42219
CD3 on CD4 regulatory T cell	Weighted median	17	0.463502	0.26155	1.58963	0.952051	2.65419	0.0763722
CD3 on CD4 regulatory T cell	Weighted mode	17	0.347113	0.279183	1.41498	0.818661	2.44565	0.231661
CD3 on resting CD4 regulatory T cell	Inverse variance weighted	16	0.159456	0.201368	1.17287	0.790393	1.74044	0.428439
CD3 on resting CD4 regulatory T cell	MR Egger	16	0.222362	0.376993	1.24902	0.596578	2.61501	0.564703
CD3 on resting CD4 regulatory T cell	Weighted median	16	0.278465	0.267041	1.3211	0.782755	2.2297	0.297051
CD3 on resting CD4 regulatory T cell	Weighted mode	16	0.173866	0.277875	1.1899	0.690203	2.05136	0.540916
CD34 on Hematopoietic Stem Cell	Inverse variance weighted	5	0.429084	0.494026	1.53585	0.583211	4.04457	0.385096
CD34 on Hematopoietic Stem Cell	MR Egger	5	0.589378	2.7296	1.80287	0.00856008	379.708	0.842897
CD34 on Hematopoietic Stem Cell	Weighted median	5	0.108273	0.536064	1.11435	0.389687	3.18661	0.839933
CD34 on Hematopoietic Stem Cell	Weighted mode	5	0.352015	0.577925	1.42193	0.458077	4.41385	0.575355
HVEM on naive CD8+ T cell	Inverse variance weighted	3	-0.01598	0.592646	0.984147	0.308027	3.14435	0.978489
HVEM on naive CD8+ T cell	MR Egger	3	6.34326	7.19256	568.648	0.000428953	7.53836e+08	0.539892
HVEM on naive CD8+ T cell	Weighted median	3	-0.127353	0.633886	0.880423	0.254165	3.04976	0.84077
HVEM on naive CD8+ T cell	Weighted mode	3	-0.192739	0.606824	0.824697	0.251047	2.70915	0.780867
CD16-CD56 on Natural Killer T	Inverse variance weighted	12	-0.409762	0.331673	0.663808	0.346511	1.27165	0.216667
CD16-CD56 on Natural Killer T	MR Egger	12	0.342706	0.980258	1.40875	0.206264	9.62162	0.733884
CD16-CD56 on Natural Killer T	Weighted median	12	-0.723086	0.424423	0.485253	0.211199	1.11492	0.0884389
CD16-CD56 on Natural Killer T	Weighted mode	12	-0.608003	0.47263	0.544437	0.215594	1.37486	0.22471
CD16-CD56 on Natural Killer	Inverse variance weighted	14	0.136403	0.275915	1.14614	0.667384	1.96835	0.621048
CD16-CD56 on Natural Killer	MR Egger	14	0.574476	0.662863	1.7762	0.484452	6.51227	0.403126
CD16-CD56 on Natural Killer	Weighted median	14	-0.0990479	0.364814	0.905699	0.443045	1.85148	0.786005
CD16-CD56 on Natural Killer	Weighted mode	14	-0.180595	0.399049	0.834773	0.381849	1.82493	0.658323
CD16-CD56 on HLA DR+ Natural Killer	Inverse variance weighted	2	0.485707	1.05957	1.62532	0.203713	12.9677	0.646664
CD28 on CD39+ activated CD4 regulatory T cell	Inverse variance weighted	2	0.399018	0.645288	1.49036	0.420737	5.27925	0.53634
CD28 on secreting CD4 regulatory T cell	Inverse variance weighted	4	0.0464919	0.497646	1.04759	0.39499	2.77841	0.925567
CD28 on secreting CD4 regulatory T cell	MR Egger	4	-0.400256	1.15679	0.670148	0.0694208	6.46923	0.762347
CD28 on secreting CD4 regulatory T cell	Weighted median	4	0.034358	0.548348	1.03496	0.353312	3.03169	0.950039
CD28 on secreting CD4 regulatory T cell	Weighted mode	4	-0.12881	0.630194	0.879141	0.255639	3.02336	0.851124
CD28 on CD39+ secreting CD4 regulatory T cell	Inverse variance weighted	5	-0.241084	0.397978	0.785776	0.360191	1.71421	0.544665
CD28 on CD39+ secreting CD4 regulatory T cell	MR Egger	5	8.74918	5.5229	6305.53	0.125468	3.16891e+08	0.211325
CD28 on CD39+ secreting CD4 regulatory T cell	Weighted median	5	-0.413874	0.410199	0.661084	0.295861	1.47715	0.312993
CD28 on CD39+ secreting CD4 regulatory T cell	Weighted mode	5	-0.43071	0.425626	0.650047	0.282257	1.49708	0.368803
CD28 on activated & secreting CD4 regulatory T cell	Inverse variance weighted	3	-0.362893	0.508056	0.695661	0.256999	1.88306	0.475056
CD28 on activated & secreting CD4 regulatory T cell	MR Egger	3	-0.582624	1.92018	0.558431	0.0129563	24.069	0.812456
CD28 on activated & secreting CD4 regulatory T cell	Weighted median	3	-0.115487	0.595215	0.890932	0.277452	2.86089	0.846155
CD28 on activated & secreting CD4 regulatory T cell	Weighted mode	3	-0.0357518	0.629929	0.96488	0.280716	3.3165	0.9599
CD28 on CD45RA+ CD4+ T cell	Inverse variance weighted	4	-0.143814	0.532928	0.866049	0.304723	2.46139	0.787272
CD28 on CD45RA+ CD4+ T cell	MR Egger	4	2.89147	2.49222	18.0199	0.136248	2383.27	0.365743
CD28 on CD45RA+ CD4+ T cell	Weighted median	4	0.077053	0.538348	1.0801	0.376022	3.10252	0.886189
CD28 on CD45RA+ CD4+ T cell	Weighted mode	4	0.136849	0.565454	1.14665	0.378537	3.47342	0.824368
CD28 on CD45RA- CD4 not regulatory T cell	Inverse variance weighted	5	-0.355276	0.492303	0.70098	0.267084	1.83976	0.470503
CD28 on CD45RA- CD4 not regulatory T cell	MR Egger	5	-0.543664	1.45187	0.580617	0.0337312	9.9942	0.732966
CD28 on CD45RA- CD4 not regulatory T cell	Weighted median	5	-0.0350134	0.505509	0.965592	0.358506	2.60071	0.94478
CD28 on CD45RA- CD4 not regulatory T cell	Weighted mode	5	-0.00367748	0.540063	0.996329	0.345694	2.87153	0.994893
CD28 on CD39+ CD4+ T cell	Inverse variance weighted	15	0.0474917	0.23938	1.04864	0.655936	1.67645	0.842736
CD28 on CD39+ CD4+ T cell	MR Egger	15	-0.0488364	0.53913	0.952337	0.331035	2.73973	0.929204
CD28 on CD39+ CD4+ T cell	Weighted median	15	-0.198315	0.306805	0.820111	0.449485	1.49634	0.518028
CD28 on CD39+ CD4+ T cell	Weighted mode	15	-0.220269	0.293622	0.802303	0.451234	1.42651	0.465568
CD28 on CD28+ CD45RA- CD8+ T cell	Inverse variance weighted	3	-0.921733	1.0355	0.397829	0.0522712	3.02782	0.373393
CD28 on CD28+ CD45RA- CD8+ T cell	MR Egger	3	-5.51136	3.042	0.00404062	1.04003e-05	1.56982	0.321073
CD28 on CD28+ CD45RA- CD8+ T cell	Weighted median	3	-0.73438	0.834554	0.479803	0.0934708	2.46291	0.378877
CD28 on CD28+ CD45RA- CD8+ T cell	Weighted mode	3	-0.677478	0.816165	0.507896	0.102575	2.51483	0.493802
CD28 on CD28+ CD4+ T cell	Inverse variance weighted	4	0.588276	0.450813	1.80088	0.744295	4.35737	0.191919
CD28 on CD28+ CD4+ T cell	MR Egger	4	0.998079	1.45763	2.71306	0.155847	47.2305	0.564218
CD28 on CD28+ CD4+ T cell	Weighted median	4	0.686053	0.492381	1.98586	0.756529	5.21282	0.163518
CD28 on CD28+ CD4+ T cell	Weighted mode	4	0.707545	0.533994	2.029	0.712423	5.77867	0.27705
CD28 on CD28+ CD4-CD8- T cell	Inverse variance weighted	5	0.0467169	0.431241	1.04783	0.449997	2.43988	0.913733
CD28 on CD28+ CD4-CD8- T cell	MR Egger	5	-0.12846	0.927448	0.879449	0.142807	5.4159	0.898613
CD28 on CD28+ CD4-CD8- T cell	Weighted median	5	0.0198045	0.500643	1.02	0.382336	2.72118	0.968445
CD28 on CD28+ CD4-CD8- T cell	Weighted mode	5	-0.0859168	0.542427	0.917671	0.31693	2.65711	0.881822
CD28 on CD28+ CD45RA+ CD8+ T cell	Inverse variance weighted	2	0.314288	0.425733	1.36928	0.594433	3.15416	0.460375
CD28 on CD39+ CD8+ T cell	Inverse variance weighted	2	0.146683	0.222072	1.15799	0.749329	1.78951	0.508919
CD28 on CD4+ T cell	Inverse variance weighted	4	0.604386	0.470117	1.83013	0.7283	4.59889	0.19858
CD28 on CD4+ T cell	MR Egger	4	1.0347	1.61871	2.81427	0.117893	67.1804	0.588127
CD28 on CD4+ T cell	Weighted median	4	0.700774	0.534075	2.01531	0.707503	5.74059	0.189477
CD28 on CD4+ T cell	Weighted mode	4	0.730308	0.555345	2.07572	0.698955	6.16436	0.279978
CD28 on CD4 regulatory T cell	Inverse variance weighted	3	-0.521854	0.552574	0.593419	0.20091	1.75276	0.344963
CD28 on CD4 regulatory T cell	MR Egger	3	-1.32642	1.93276	0.265427	0.00600828	11.7257	0.617099
CD28 on CD4 regulatory T cell	Weighted median	3	-0.335482	0.654487	0.714994	0.19824	2.57877	0.60824
CD28 on CD4 regulatory T cell	Weighted mode	3	-0.201901	0.764271	0.817176	0.182707	3.65491	0.816377
CD28 on resting CD4 regulatory T cell	Inverse variance weighted	5	0.0618744	0.390159	1.06383	0.495179	2.2855	0.873994
CD28 on resting CD4 regulatory T cell	MR Egger	5	-0.315477	1.00676	0.729441	0.101396	5.24757	0.774531
CD28 on resting CD4 regulatory T cell	Weighted median	5	0.164201	0.402964	1.17845	0.534936	2.5961	0.683653
CD28 on resting CD4 regulatory T cell	Weighted mode	5	0.204062	0.414963	1.22637	0.54375	2.76596	0.648654
CD28 on CD39+ resting CD4 regulatory T cell	Inverse variance weighted	2	0.190783	0.761438	1.2102	0.272086	5.38276	0.802157
CD28 on activated CD4 regulatory T cell	Inverse variance weighted	3	-0.409277	0.553373	0.66413	0.224498	1.96469	0.45954
CD28 on activated CD4 regulatory T cell	MR Egger	3	-0.871388	2.27063	0.41837	0.00488384	35.8394	0.766722
CD28 on activated CD4 regulatory T cell	Weighted median	3	-0.130102	0.636319	0.878006	0.252262	3.05593	0.837994
CD28 on activated CD4 regulatory T cell	Weighted mode	3	-0.031777	0.75424	0.968723	0.22089	4.24837	0.970222
CD86 on myeloid Dendritic Cell	Inverse variance weighted	2	-0.328423	0.952494	0.720058	0.111324	4.65744	0.730242
CD86 on granulocyte	Inverse variance weighted	2	0.0948768	1.36276	1.09952	0.0760675	15.8931	0.944495
CCR7 on naive CD4+ T cell	Inverse variance weighted	4	0.602685	0.415803	1.82702	0.808731	4.12744	0.147213
CCR7 on naive CD4+ T cell	MR Egger	4	-0.847232	1.1693	0.4286	0.0433233	4.24016	0.54402
CCR7 on naive CD4+ T cell	Weighted median	4	0.972164	0.52327	2.64366	0.947959	7.37262	0.0631882
CCR7 on naive CD4+ T cell	Weighted mode	4	1.0209	0.6573	2.77568	0.765358	10.0664	0.218203
CCR7 on naive CD8+ T cell	Inverse variance weighted	2	0.884813	0.97496	2.42253	0.358399	16.3747	0.364122
CD45 on B cell	Inverse variance weighted	2	-0.955569	0.975157	0.384593	0.0568763	2.60059	0.32713
CD45 on Natural Killer	Inverse variance weighted	3	-0.0616506	0.941052	0.940211	0.148657	5.94655	0.947766
CD45 on Natural Killer	MR Egger	3	4.62462	3.88222	101.964	0.0505628	205619	0.444582
CD45 on Natural Killer	Weighted median	3	-0.441397	0.723322	0.643137	0.155811	2.65465	0.541706
CD45 on Natural Killer	Weighted mode	3	-0.530713	0.651507	0.588185	0.164036	2.10906	0.500875
CD45 on CD8+ T cell	Inverse variance weighted	2	0.42678	0.388196	1.53232	0.715993	3.27935	0.271597
CD45 on HLA DR+ CD4+ T cell	Inverse variance weighted	2	0.524035	0.835746	1.68883	0.328234	8.68934	0.530642
CD80 on CD62L+ myeloid Dendritic Cell	Inverse variance weighted	5	1.22563	0.454923	3.40632	1.39652	8.30853	0.00705672
CD127 on granulocyte	Inverse variance weighted	10	-0.436564	0.243604	0.646253	0.400906	1.04175	0.0731159
CD127 on granulocyte	MR Egger	10	-1.15244	0.721189	0.315865	0.0768445	1.29834	0.148716
CD127 on granulocyte	Weighted median	10	-0.489581	0.283747	0.612883	0.351437	1.06883	0.0844529
CD127 on granulocyte	Weighted mode	10	-0.47565	0.306834	0.621481	0.340601	1.13399	0.155508
CD127 on CD45RA+ CD4+ T cell	Inverse variance weighted	5	0.643835	0.585767	1.90377	0.603947	6.00107	0.271711
CD127 on CD45RA+ CD4+ T cell	MR Egger	5	-8.62544	4.63643	0.000179482	2.02963e-08	1.58718	0.159772
CD127 on CD45RA+ CD4+ T cell	Weighted median	5	0.377808	0.61015	1.45908	0.441275	4.82447	0.535781
CD127 on CD45RA+ CD4+ T cell	Weighted mode	5	0.470552	0.583922	1.60088	0.509699	5.02808	0.465508
CD25 on CD39+ secreting CD4 regulatory T cell	Inverse variance weighted	2	0.717875	0.542014	2.05007	0.708594	5.93118	0.185351
CD123 on plasmacytoid Dendritic Cell	Inverse variance weighted	2	-0.0266079	0.577402	0.973743	0.314014	3.01953	0.963245
CD123 on CD62L+ plasmacytoid Dendritic Cell	Inverse variance weighted	2	-0.0266467	0.582687	0.973705	0.310766	3.05085	0.963525
CD33 on CD14+ monocyte	Inverse variance weighted	24	0.0195827	0.112956	1.01978	0.817249	1.27249	0.862364
CD33 on CD14+ monocyte	MR Egger	24	-0.132472	0.206552	0.875928	0.584315	1.31307	0.527924
CD33 on CD14+ monocyte	Weighted median	24	-0.0246261	0.149042	0.975675	0.728514	1.30669	0.868763
CD33 on CD14+ monocyte	Weighted mode	24	-0.0487249	0.14448	0.952443	0.717555	1.26422	0.738992
CD33 on CD33+ HLA DR+ CD14dim	Inverse variance weighted	13	-0.00178428	0.124921	0.998217	0.78143	1.27515	0.988604
CD33 on CD33+ HLA DR+ CD14dim	MR Egger	13	-0.0805648	0.228397	0.922595	0.589652	1.44353	0.730949
CD33 on CD33+ HLA DR+ CD14dim	Weighted median	13	-0.029948	0.145338	0.970496	0.729928	1.29035	0.836746
CD33 on CD33+ HLA DR+ CD14dim	Weighted mode	13	-0.0445869	0.144135	0.956393	0.721017	1.26861	0.762368
CD33 on CD33dim HLA DR+ CD11b+	Inverse variance weighted	19	-0.00838965	0.124374	0.991645	0.777119	1.26539	0.946219
CD33 on CD33dim HLA DR+ CD11b+	MR Egger	19	-0.108132	0.232729	0.897509	0.568769	1.41625	0.648093
CD33 on CD33dim HLA DR+ CD11b+	Weighted median	19	-0.032169	0.150237	0.968343	0.721348	1.29991	0.830452
CD33 on CD33dim HLA DR+ CD11b+	Weighted mode	19	-0.0526379	0.146978	0.948723	0.711262	1.26546	0.724407
CD33 on CD33dim HLA DR+ CD11b-	Inverse variance weighted	19	-0.0454431	0.137496	0.955574	0.729837	1.25113	0.741017
CD33 on CD33dim HLA DR+ CD11b-	MR Egger	19	-0.150586	0.255737	0.860204	0.521091	1.42	0.563717
CD33 on CD33dim HLA DR+ CD11b-	Weighted median	19	-0.0375399	0.151983	0.963156	0.715032	1.29738	0.804908
CD33 on CD33dim HLA DR+ CD11b-	Weighted mode	19	-0.0809199	0.150766	0.922268	0.686313	1.23934	0.59803
CD33 on Granulocytic Myeloid-Derived Suppressor Cells	Inverse variance weighted	5	0.145295	0.245897	1.15638	0.714149	1.87246	0.554602
CD33 on Granulocytic Myeloid-Derived Suppressor Cells	MR Egger	5	-0.482167	0.349067	0.617444	0.311506	1.22385	0.261089
CD33 on Granulocytic Myeloid-Derived Suppressor Cells	Weighted median	5	-0.0296663	0.211717	0.970769	0.64106	1.47005	0.888564
CD33 on Granulocytic Myeloid-Derived Suppressor Cells	Weighted mode	5	-0.0365229	0.222672	0.964136	0.623155	1.4917	0.877669
CD33 on CD66b++ myeloid cell	Inverse variance weighted	11	0.0753968	0.157267	1.07831	0.792275	1.46762	0.631641
CD33 on CD66b++ myeloid cell	MR Egger	11	-0.182342	0.285814	0.833316	0.475905	1.45915	0.539381
CD33 on CD66b++ myeloid cell	Weighted median	11	-0.0390054	0.177877	0.961746	0.678653	1.36293	0.82643
CD33 on CD66b++ myeloid cell	Weighted mode	11	-0.0599358	0.197605	0.941825	0.63939	1.38731	0.767869
CD33 on Monocytic Myeloid-Derived Suppressor Cells	Inverse variance weighted	12	0.0175605	0.140469	1.01772	0.772781	1.34028	0.900513
CD33 on Monocytic Myeloid-Derived Suppressor Cells	MR Egger	12	-0.177437	0.253478	0.837414	0.509536	1.37627	0.499882
CD33 on Monocytic Myeloid-Derived Suppressor Cells	Weighted median	12	-0.0271634	0.155341	0.973202	0.717752	1.31957	0.861187
CD33 on Monocytic Myeloid-Derived Suppressor Cells	Weighted mode	12	-0.0529923	0.146518	0.948387	0.711651	1.26388	0.724444
CD33 on CD33dim HLA DR-	Inverse variance weighted	15	-0.00484149	0.127667	0.99517	0.774863	1.27811	0.969749
CD33 on CD33dim HLA DR-	MR Egger	15	-0.146498	0.227032	0.863727	0.553507	1.34782	0.529974
CD33 on CD33dim HLA DR-	Weighted median	15	-0.0341823	0.148009	0.966395	0.723047	1.29164	0.817356
CD33 on CD33dim HLA DR-	Weighted mode	15	-0.0479535	0.147333	0.953178	0.714105	1.27229	0.749633
CD33 on basophil	Inverse variance weighted	18	-0.0844812	0.12247	0.918989	0.722873	1.16831	0.490311
CD33 on basophil	MR Egger	18	-0.0188933	0.22069	0.981284	0.636707	1.51234	0.932838
CD33 on basophil	Weighted median	18	-0.0347045	0.150181	0.965891	0.7196	1.29648	0.81725
CD33 on basophil	Weighted mode	18	-0.0307416	0.152247	0.969726	0.719539	1.30691	0.842376
CD33 on Immature Myeloid-Derived Suppressor Cells	Inverse variance weighted	12	0.0264273	0.133509	1.02678	0.790373	1.3339	0.843089
CD33 on Immature Myeloid-Derived Suppressor Cells	MR Egger	12	-0.216293	0.249898	0.805499	0.493569	1.31457	0.407036
CD33 on Immature Myeloid-Derived Suppressor Cells	Weighted median	12	-0.0180005	0.1534	0.98216	0.72712	1.32666	0.906588
CD33 on Immature Myeloid-Derived Suppressor Cells	Weighted mode	12	-0.00855323	0.161912	0.991483	0.721877	1.36178	0.958817
CD33 on CD33+ HLA DR+	Inverse variance weighted	14	-0.0697827	0.118062	0.932596	0.739941	1.17541	0.554475
CD33 on CD33+ HLA DR+	MR Egger	14	-0.0358581	0.21145	0.964777	0.637437	1.46022	0.868164
CD33 on CD33+ HLA DR+	Weighted median	14	-0.0393065	0.138256	0.961456	0.733236	1.26071	0.776178
CD33 on CD33+ HLA DR+	Weighted mode	14	-0.0491527	0.132885	0.952036	0.733736	1.23528	0.71742
CD33 on CD33+ HLA DR+ CD14-	Inverse variance weighted	14	-0.0575938	0.120044	0.944033	0.746112	1.19446	0.631389
CD33 on CD33+ HLA DR+ CD14-	MR Egger	14	-0.0386613	0.21024	0.962076	0.637161	1.45268	0.85717
CD33 on CD33+ HLA DR+ CD14-	Weighted median	14	-0.03482	0.13656	0.965779	0.738985	1.26218	0.798739
CD33 on CD33+ HLA DR+ CD14-	Weighted mode	14	-0.0454795	0.138012	0.955539	0.729072	1.25235	0.747003
CD4 on HLA DR+ CD4+ T cell	Inverse variance weighted	2	0.390989	0.780984	1.47844	0.319902	6.83268	0.616627
CD25 on CD39+ CD4+ T cell	Inverse variance weighted	27	0.0385422	0.154683	1.03929	0.767485	1.40737	0.803229
CD25 on CD39+ CD4+ T cell	MR Egger	27	0.13227	0.349046	1.14142	0.575877	2.26234	0.707928
CD25 on CD39+ CD4+ T cell	Weighted median	27	0.212601	0.215361	1.23689	0.810985	1.88647	0.323552
CD25 on CD39+ CD4+ T cell	Weighted mode	27	0.221364	0.202395	1.24778	0.839179	1.85532	0.284107
CD25 on CD28+ CD4+ T cell	Inverse variance weighted	2	0.578344	0.643522	1.78308	0.50512	6.29431	0.368803
FSC-A on myeloid Dendritic Cell	Inverse variance weighted	4	0.184309	0.51997	1.20239	0.433947	3.33159	0.722993
FSC-A on myeloid Dendritic Cell	MR Egger	4	1.0332	3.431	2.81005	0.00337434	2340.13	0.791733
FSC-A on myeloid Dendritic Cell	Weighted median	4	0.420629	0.517351	1.52292	0.552457	4.19812	0.416193
FSC-A on myeloid Dendritic Cell	Weighted mode	4	0.646294	0.521039	1.90845	0.687329	5.29907	0.302999
FSC-A on plasmacytoid Dendritic Cell	Inverse variance weighted	5	-0.27735	0.599244	0.757789	0.234132	2.45265	0.643484
FSC-A on plasmacytoid Dendritic Cell	MR Egger	5	-0.696187	1.43449	0.498482	0.0299633	8.29296	0.660683
FSC-A on plasmacytoid Dendritic Cell	Weighted median	5	-0.360266	0.707146	0.697491	0.174423	2.78916	0.610426
FSC-A on plasmacytoid Dendritic Cell	Weighted mode	5	-0.412795	0.812966	0.661798	0.134498	3.25638	0.638337
FSC-A on monocyte	Inverse variance weighted	2	0.302629	1.39259	1.35341	0.088314	20.741	0.827964
FSC-A on granulocyte	Inverse variance weighted	2	0.199009	0.608567	1.22019	0.370174	4.02208	0.743659
FSC-A on Natural Killer	Inverse variance weighted	3	-0.156479	0.628008	0.855149	0.24973	2.92828	0.803231
FSC-A on Natural Killer	MR Egger	3	1.09095	1.75184	2.97711	0.0960728	92.2549	0.645417
FSC-A on Natural Killer	Weighted median	3	0.275207	0.698417	1.3168	0.334978	5.17637	0.693549
FSC-A on Natural Killer	Weighted mode	3	0.290467	0.775941	1.33705	0.292182	6.11847	0.744113
FSC-A on HLA DR+ Natural Killer	Inverse variance weighted	6	0.353282	0.349618	1.42373	0.717509	2.82507	0.312266
FSC-A on HLA DR+ Natural Killer	MR Egger	6	-0.420353	0.757181	0.656815	0.148908	2.89713	0.60837
FSC-A on HLA DR+ Natural Killer	Weighted median	6	-0.016694	0.443698	0.983445	0.412161	2.34657	0.969987
FSC-A on HLA DR+ Natural Killer	Weighted mode	6	-0.0267043	0.484278	0.973649	0.376857	2.51552	0.958161
FSC-A on CD4+ T cell	Inverse variance weighted	5	-0.516757	0.617186	0.596452	0.177916	1.99956	0.402436
FSC-A on CD4+ T cell	MR Egger	5	1.27503	4.32853	3.57882	0.000739984	17308.4	0.787533
FSC-A on CD4+ T cell	Weighted median	5	-0.416211	0.775497	0.659541	0.144253	3.0155	0.591474
FSC-A on CD4+ T cell	Weighted mode	5	-0.49849	0.819763	0.607447	0.121818	3.02904	0.575963
FSC-A on Natural Killer T	Inverse variance weighted	2	0.975617	1.10003	2.6528	0.307142	22.9124	0.375133
CD16 on CD14- CD16+ monocyte	Inverse variance weighted	31	0.107909	0.152239	1.11395	0.826564	1.50125	0.478438
CD16 on CD14- CD16+ monocyte	MR Egger	31	0.0178624	0.280534	1.01802	0.587438	1.76422	0.949668
CD16 on CD14- CD16+ monocyte	Weighted median	31	0.0738555	0.220051	1.07665	0.699462	1.65724	0.73715
CD16 on CD14- CD16+ monocyte	Weighted mode	31	0.0805065	0.214857	1.08384	0.711334	1.65141	0.710521
CD40 on CD14+ CD16- monocyte	Inverse variance weighted	5	-0.114421	0.254352	0.891882	0.54175	1.46831	0.652816
CD40 on CD14+ CD16- monocyte	MR Egger	5	0.247082	0.645775	1.28028	0.361086	4.53943	0.727505
CD40 on CD14+ CD16- monocyte	Weighted median	5	-0.0653199	0.270074	0.936768	0.551748	1.59046	0.808889
CD40 on CD14+ CD16- monocyte	Weighted mode	5	-0.053937	0.294314	0.947492	0.53217	1.68694	0.863506
CD40 on CD14+ CD16+ monocyte	Inverse variance weighted	10	0.0224136	0.223578	1.02267	0.659813	1.58507	0.920146
CD40 on CD14+ CD16+ monocyte	MR Egger	10	-0.352619	0.540832	0.702845	0.243497	2.02873	0.532686
CD40 on CD14+ CD16+ monocyte	Weighted median	10	-0.0221869	0.269682	0.978057	0.57651	1.65929	0.934431
CD40 on CD14+ CD16+ monocyte	Weighted mode	10	-0.0421141	0.259444	0.95876	0.57659	1.59424	0.874636
CD14 on CD14+ CD16+ monocyte	Inverse variance weighted	2	0.572016	0.747465	1.77184	0.409419	7.66794	0.444108
HLA DR on CD14- CD16+ monocyte	Inverse variance weighted	19	0.00649489	0.235331	1.00652	0.634605	1.59639	0.977982
HLA DR on CD14- CD16+ monocyte	MR Egger	19	-0.462904	0.673811	0.629453	0.168036	2.35789	0.501352
HLA DR on CD14- CD16+ monocyte	Weighted median	19	-0.154038	0.320425	0.85724	0.457457	1.6064	0.630709
HLA DR on CD14- CD16+ monocyte	Weighted mode	19	-0.153309	0.34637	0.857865	0.435094	1.69143	0.663317
CD40 on monocytes	Inverse variance weighted	9	0.0144447	0.22046	1.01455	0.658589	1.5629	0.947759
CD40 on monocytes	MR Egger	9	-0.069079	0.606335	0.933253	0.284365	3.06282	0.912493
CD40 on monocytes	Weighted median	9	-0.155604	0.247161	0.855898	0.527272	1.38934	0.52898
CD40 on monocytes	Weighted mode	9	-0.0183972	0.237797	0.981771	0.616018	1.56469	0.940233
CD64 on CD14+ CD16- monocyte	Inverse variance weighted	28	0.16486	0.156857	1.17923	0.867118	1.60368	0.293251
CD64 on CD14+ CD16- monocyte	MR Egger	28	0.0520878	0.271935	1.05347	0.618223	1.79514	0.849587
CD64 on CD14+ CD16- monocyte	Weighted median	28	0.348201	0.215825	1.41652	0.927913	2.1624	0.10667
CD64 on CD14+ CD16- monocyte	Weighted mode	28	0.335046	0.251904	1.398	0.853264	2.29052	0.194628
HLA DR on CD14+ CD16- monocyte	Inverse variance weighted	20	0.00546069	0.163159	1.00548	0.730277	1.38438	0.973301
HLA DR on CD14+ CD16- monocyte	MR Egger	20	0.158563	0.3769	1.17183	0.559808	2.45294	0.678952
HLA DR on CD14+ CD16- monocyte	Weighted median	20	0.03386	0.205716	1.03444	0.691187	1.54816	0.869262
HLA DR on CD14+ CD16- monocyte	Weighted mode	20	0.053379	0.207293	1.05483	0.702636	1.58356	0.799558
CD40 on CD14- CD16+ monocyte	Inverse variance weighted	16	0.0688167	0.199851	1.07124	0.724052	1.58491	0.730591
CD40 on CD14- CD16+ monocyte	MR Egger	16	0.117085	0.476415	1.12422	0.441893	2.86011	0.809432
CD40 on CD14- CD16+ monocyte	Weighted median	16	-0.070082	0.243027	0.932317	0.579022	1.50118	0.773063
CD40 on CD14- CD16+ monocyte	Weighted mode	16	0.0130958	0.20997	1.01318	0.671363	1.52903	0.951092
CD64 on CD14- CD16+ monocyte	Inverse variance weighted	3	-0.0579826	0.861282	0.943666	0.174454	5.10454	0.946326
CD64 on CD14- CD16+ monocyte	MR Egger	3	3.36856	4.571	29.0367	0.00373282	225869	0.595688
CD64 on CD14- CD16+ monocyte	Weighted median	3	-0.0134975	1.02651	0.986593	0.131935	7.37763	0.989509
CD64 on CD14- CD16+ monocyte	Weighted mode	3	0.3497	1.31192	1.41864	0.108428	18.5611	0.814778
HLA DR on CD14+ monocyte	Inverse variance weighted	21	0.079607	0.16085	1.08286	0.79005	1.4842	0.620661
HLA DR on CD14+ monocyte	MR Egger	21	-0.0188096	0.397946	0.981366	0.449875	2.14077	0.962794
HLA DR on CD14+ monocyte	Weighted median	21	0.044532	0.222915	1.04554	0.675447	1.61841	0.84166
HLA DR on CD14+ monocyte	Weighted mode	21	0.0832894	0.228371	1.08686	0.694671	1.70045	0.719155
CCR2 on CD14+ CD16+ monocyte	Inverse variance weighted	2	-0.208991	1.14064	0.811402	0.0867577	7.58865	0.854623
CX3CR1 on CD14- CD16-	Inverse variance weighted	3	0.0956018	0.891377	1.10032	0.191763	6.31356	0.914589
CX3CR1 on CD14- CD16-	MR Egger	3	0.362779	5.48036	1.43732	3.1087e-05	66454.9	0.95792
CX3CR1 on CD14- CD16-	Weighted median	3	0.103529	1.0201	1.10908	0.150188	8.19012	0.919162
CX3CR1 on CD14- CD16-	Weighted mode	3	0.109363	1.1435	1.11557	0.118611	10.4922	0.932528
CX3CR1 on monocyte	Inverse variance weighted	4	-0.306166	0.34274	0.736264	0.376087	1.44138	0.371701
CX3CR1 on monocyte	MR Egger	4	-0.341138	1.11442	0.710961	0.0800265	6.31623	0.788445
CX3CR1 on monocyte	Weighted median	4	-0.500492	0.372867	0.606233	0.291909	1.25901	0.179506
CX3CR1 on monocyte	Weighted mode	4	-0.493357	0.427776	0.610573	0.264002	1.41211	0.332333
CX3CR1 on CD14+ CD16+ monocyte	Inverse variance weighted	3	-0.398434	0.344648	0.671371	0.341659	1.31927	0.247656
CX3CR1 on CD14+ CD16+ monocyte	MR Egger	3	-0.0584807	0.851155	0.943196	0.177863	5.00172	0.956328
CX3CR1 on CD14+ CD16+ monocyte	Weighted median	3	-0.425316	0.365473	0.653563	0.319294	1.33778	0.244529
CX3CR1 on CD14+ CD16+ monocyte	Weighted mode	3	-0.451218	0.371969	0.636852	0.307194	1.32028	0.34894
CX3CR1 on CD14+ CD16- monocyte	Inverse variance weighted	3	-0.357643	0.325104	0.699323	0.36978	1.32255	0.271294
CX3CR1 on CD14+ CD16- monocyte	MR Egger	3	0.465752	1.87663	1.59321	0.0402584	63.0508	0.845129
CX3CR1 on CD14+ CD16- monocyte	Weighted median	3	-0.478303	0.351918	0.619834	0.310969	1.23548	0.174104
CX3CR1 on CD14+ CD16- monocyte	Weighted mode	3	-0.485911	0.359236	0.615137	0.304217	1.24383	0.308805
PDL-1 on CD14- CD16+ monocyte	Inverse variance weighted	2	0.400448	0.964901	1.49249	0.225202	9.89128	0.678131
CD64 on CD14- CD16-	Inverse variance weighted	3	-0.575363	0.579764	0.5625	0.180558	1.75238	0.320998
CD64 on CD14- CD16-	MR Egger	3	-1.56716	1.49722	0.208636	0.0110899	3.9251	0.485473
CD64 on CD14- CD16-	Weighted median	3	-0.635664	0.668406	0.529584	0.142881	1.96288	0.341597
CD64 on CD14- CD16-	Weighted mode	3	-0.679536	0.699963	0.506852	0.128547	1.99849	0.434047
CCR2 on CD14- CD16-	Inverse variance weighted	3	-0.202275	0.737551	0.81687	0.192459	3.46712	0.783891
CCR2 on CD14- CD16-	MR Egger	3	-1.217	2.49689	0.296117	0.00221854	39.5237	0.711278
CCR2 on CD14- CD16-	Weighted median	3	-0.00304812	0.801822	0.996957	0.207086	4.79955	0.996967
CCR2 on CD14- CD16-	Weighted mode	3	0.1524	0.904316	1.16463	0.197887	6.85419	0.881672
CCR2 on CD14+ CD16- monocyte	Inverse variance weighted	4	0.78002	0.587327	2.18152	0.689946	6.89765	0.18415
CCR2 on CD14+ CD16- monocyte	MR Egger	4	3.77515	2.3789	43.6039	0.411683	4618.36	0.253435
CCR2 on CD14+ CD16- monocyte	Weighted median	4	0.815603	0.649156	2.26054	0.633344	8.06834	0.208969
CCR2 on CD14+ CD16- monocyte	Weighted mode	4	0.346668	0.633608	1.41435	0.408525	4.89659	0.622361
CD16 on CD14+ CD16+ monocyte	Inverse variance weighted	14	0.0697116	0.231872	1.0722	0.680616	1.68907	0.763684
CD16 on CD14+ CD16+ monocyte	MR Egger	14	-0.24431	0.427103	0.783245	0.33911	1.80907	0.577869
CD16 on CD14+ CD16+ monocyte	Weighted median	14	-0.08169	0.30471	0.921558	0.507164	1.67454	0.788629
CD16 on CD14+ CD16+ monocyte	Weighted mode	14	-0.102968	0.319598	0.902156	0.482208	1.68783	0.752439
CD64 on monocyte	Inverse variance weighted	23	0.206504	0.165454	1.22937	0.888887	1.70028	0.211992
CD64 on monocyte	MR Egger	23	-0.0674239	0.313404	0.934799	0.505758	1.7278	0.831739
CD64 on monocyte	Weighted median	23	0.338402	0.220858	1.4027	0.909846	2.16254	0.12547
CD64 on monocyte	Weighted mode	23	0.35584	0.265238	1.42738	0.84872	2.40057	0.193415
HLA DR on CD14+ CD16+ monocyte	Inverse variance weighted	16	0.367588	0.232271	1.44425	0.916069	2.27695	0.113517
HLA DR on CD14+ CD16+ monocyte	MR Egger	16	0.458386	1.13118	1.58152	0.172264	14.5196	0.691434
HLA DR on CD14+ CD16+ monocyte	Weighted median	16	0.149067	0.31656	1.16075	0.624134	2.15874	0.637716
HLA DR on CD14+ CD16+ monocyte	Weighted mode	16	0.254238	0.382193	1.28948	0.609656	2.72737	0.516016
CCR2 on monocyte	Inverse variance weighted	2	0.714258	0.851194	2.04267	0.385165	10.833	0.401399
HLA DR on CD14- CD16-	Inverse variance weighted	30	0.110933	0.214408	1.11732	0.733955	1.70093	0.604885
HLA DR on CD14- CD16-	MR Egger	30	-0.55802	0.842761	0.572341	0.109719	2.98557	0.513299
HLA DR on CD14- CD16-	Weighted median	30	0.110903	0.303671	1.11729	0.616133	2.02607	0.714958
HLA DR on CD14- CD16-	Weighted mode	30	0.0540032	0.339873	1.05549	0.542185	2.05475	0.874855
HLA DR on monocyte	Inverse variance weighted	21	-0.035151	0.172535	0.96546	0.688445	1.35394	0.838563
HLA DR on monocyte	MR Egger	21	-0.180157	0.454832	0.835139	0.34245	2.03667	0.696447
HLA DR on monocyte	Weighted median	21	0.0328663	0.232471	1.03341	0.655224	1.62989	0.887571
HLA DR on monocyte	Weighted mode	21	0.0584327	0.245512	1.06017	0.655228	1.71538	0.8143
CD64 on CD14+ CD16+ monocyte	Inverse variance weighted	22	0.158844	0.192738	1.17215	0.803383	1.7102	0.409859
CD64 on CD14+ CD16+ monocyte	MR Egger	22	0.556648	0.346568	1.74481	0.884596	3.44154	0.12391
CD64 on CD14+ CD16+ monocyte	Weighted median	22	0.133836	0.267382	1.14321	0.6769	1.93074	0.616693
CD64 on CD14+ CD16+ monocyte	Weighted mode	22	0.285463	0.28437	1.33038	0.761929	2.32293	0.326881
CCR2 on myeloid Dendritic Cell	Inverse variance weighted	4	0.413762	0.46038	1.5125	0.613495	3.72888	0.368792
CCR2 on myeloid Dendritic Cell	MR Egger	4	-1.05025	1.10911	0.349849	0.0397915	3.07589	0.443622
CCR2 on myeloid Dendritic Cell	Weighted median	4	0.124624	0.439049	1.13272	0.479068	2.67824	0.776526
CCR2 on myeloid Dendritic Cell	Weighted mode	4	0.0311018	0.573837	1.03159	0.335002	3.17664	0.960184
CCR2 on CD62L+ myeloid Dendritic Cell	Inverse variance weighted	3	0.104088	0.423161	1.1097	0.484176	2.54335	0.805701
CCR2 on CD62L+ myeloid Dendritic Cell	MR Egger	3	-0.350113	2.28322	0.704608	0.00802478	61.8675	0.903134
CCR2 on CD62L+ myeloid Dendritic Cell	Weighted median	3	0.0295712	0.443042	1.03001	0.432233	2.45452	0.946784
CCR2 on CD62L+ myeloid Dendritic Cell	Weighted mode	3	-0.0295156	0.528886	0.970916	0.344338	2.73765	0.960569
CCR2 on plasmacytoid Dendritic Cell	Inverse variance weighted	3	0.117406	0.423906	1.12458	0.489951	2.58122	0.781809
CCR2 on plasmacytoid Dendritic Cell	MR Egger	3	0.359859	3.07494	1.43313	0.00345812	593.922	0.925834
CCR2 on plasmacytoid Dendritic Cell	Weighted median	3	0.132713	0.416025	1.14192	0.505253	2.58086	0.749725
CCR2 on plasmacytoid Dendritic Cell	Weighted mode	3	0.239484	0.451687	1.27059	0.524231	3.07957	0.648953
CCR2 on CD62L+ plasmacytoid Dendritic Cell	Inverse variance weighted	3	0.117433	0.424809	1.12461	0.489098	2.58586	0.782212
CCR2 on CD62L+ plasmacytoid Dendritic Cell	MR Egger	3	0.345903	3.06563	1.41327	0.003473	575.099	0.928471
CCR2 on CD62L+ plasmacytoid Dendritic Cell	Weighted median	3	0.132401	0.428346	1.14157	0.493044	2.64312	0.757247
CCR2 on CD62L+ plasmacytoid Dendritic Cell	Weighted mode	3	0.246625	0.433406	1.2797	0.547249	2.99247	0.626713
CCR2 on monocyte	Inverse variance weighted	3	0.0620436	0.50259	1.06401	0.397312	2.84943	0.901753
CCR2 on monocyte	MR Egger	3	2.11279	3.54012	8.2713	0.00801981	8530.68	0.657452
CCR2 on monocyte	Weighted median	3	0.208338	0.463185	1.23163	0.496832	3.05317	0.652858
CCR2 on monocyte	Weighted mode	3	0.281983	0.564119	1.32576	0.438809	4.00545	0.666747
CD4 on CD4+ T cell	Inverse variance weighted	4	0.0516839	0.489425	1.05304	0.403496	2.74823	0.915899
CD4 on CD4+ T cell	MR Egger	4	1.51062	2.45703	4.52955	0.0366935	559.14	0.601306
CD4 on CD4+ T cell	Weighted median	4	0.371159	0.5703	1.44941	0.473962	4.43243	0.515166
CD4 on CD4+ T cell	Weighted mode	4	0.386698	0.632291	1.47211	0.426308	5.08345	0.584042
CD4 on naive CD4+ T cell	Inverse variance weighted	4	-0.0199568	0.501513	0.980241	0.366806	2.61957	0.968258
CD4 on naive CD4+ T cell	MR Egger	4	3.44477	4.2383	31.336	0.00773271	126986	0.501714
CD4 on naive CD4+ T cell	Weighted median	4	0.0203401	0.563678	1.02055	0.338081	3.08068	0.971215
CD4 on naive CD4+ T cell	Weighted mode	4	0.137471	0.724874	1.14737	0.277126	4.75037	0.861691
CD4 on Effector Memory CD4+ T cell	Inverse variance weighted	3	0.311588	0.427094	1.36559	0.59125	3.15407	0.465663
CD4 on Effector Memory CD4+ T cell	MR Egger	3	-0.140751	2.24762	0.868705	0.0106087	71.135	0.960185
CD4 on Effector Memory CD4+ T cell	Weighted median	3	0.229746	0.478078	1.25828	0.49298	3.21163	0.630828
CD4 on Effector Memory CD4+ T cell	Weighted mode	3	0.181093	0.574105	1.19853	0.389009	3.69263	0.782302
CD39 on CD39+ CD8+ T cell	Inverse variance weighted	4	0.680015	0.545585	1.97391	0.67751	5.75093	0.212619
CD39 on CD39+ CD8+ T cell	MR Egger	4	-1.65814	2.19723	0.190493	0.00256779	14.1318	0.529216
CD39 on CD39+ CD8+ T cell	Weighted median	4	0.681928	0.647702	1.97769	0.555677	7.0387	0.292414
CD39 on CD39+ CD8+ T cell	Weighted mode	4	0.792228	0.86574	2.20831	0.404695	12.0502	0.427624
CD39 on CD39+ activated CD4 regulatory T cell	Inverse variance weighted	45	0.0228672	0.140248	1.02313	0.77723	1.34683	0.870481
CD39 on CD39+ activated CD4 regulatory T cell	MR Egger	45	0.134376	0.400713	1.14382	0.521513	2.50872	0.738998
CD39 on CD39+ activated CD4 regulatory T cell	Weighted median	45	0.270932	0.211122	1.31119	0.866869	1.98324	0.199389
CD39 on CD39+ activated CD4 regulatory T cell	Weighted mode	45	0.276163	0.265979	1.31806	0.782582	2.21994	0.304809
CD39 on CD39+ secreting CD4 regulatory T cell	Inverse variance weighted	30	-0.0377521	0.126162	0.962952	0.751992	1.23309	0.76476
CD39 on CD39+ secreting CD4 regulatory T cell	MR Egger	30	-0.146438	0.236772	0.863779	0.543073	1.37388	0.541261
CD39 on CD39+ secreting CD4 regulatory T cell	Weighted median	30	-0.107421	0.156427	0.898148	0.660989	1.2204	0.492263
CD39 on CD39+ secreting CD4 regulatory T cell	Weighted mode	30	-0.0629168	0.161617	0.939022	0.684077	1.28898	0.699901
CD39 on CD39+ CD4+ T cell	Inverse variance weighted	31	-0.0654064	0.123357	0.936687	0.735514	1.19288	0.595959
CD39 on CD39+ CD4+ T cell	MR Egger	31	-0.249694	0.241388	0.779039	0.485384	1.25036	0.309496
CD39 on CD39+ CD4+ T cell	Weighted median	31	-0.174034	0.167717	0.840268	0.604859	1.1673	0.299426
CD39 on CD39+ CD4+ T cell	Weighted mode	31	-0.157919	0.150634	0.853919	0.635615	1.1472	0.302843
CD39 on granulocyte	Inverse variance weighted	2	-0.24691	1.02937	0.781211	0.103884	5.87474	0.810435
CD39 on monocyte	Inverse variance weighted	2	1.18914	1.08638	3.28426	0.390565	27.6174	0.273695
CD80 on CD62L+ myeloid Dendritic Cell	Weighted median	5	1.173	0.525059	3.23167	1.15475	9.04412	0.0254811
CD80 on myeloid Dendritic Cell	MR Egger	6	2.38003	0.972976	10.8052	1.60479	72.7523	0.0707395
CD80 on myeloid Dendritic Cell	Weighted median	6	0.890079	0.514168	2.43532	0.888972	6.67153	0.0834328
CD80 on myeloid Dendritic Cell	Weighted mode	6	0.875295	0.845798	2.39958	0.457276	12.592	0.348161
CD80 on monocyte	Weighted median	9	0.885783	0.335306	2.42488	1.25682	4.67852	0.00824868
CD80 on CD62L+ myeloid Dendritic Cell	MR Egger	5	2.26556	1.07857	9.63653	1.16366	79.8023	0.126501
CD80 on monocyte	Weighted mode	9	0.977728	0.38264	2.65841	1.25578	5.62771	0.0338984
CD80 on CD62L+ myeloid Dendritic Cell	Weighted mode	5	1.41774	0.713778	4.1278	1.01892	16.7224	0.117955
CD80 on plasmacytoid Dendritic Cell	Inverse variance weighted	2	-0.0277185	0.612434	0.972662	0.292852	3.23055	0.9639
CD80 on CD62L+ plasmacytoid Dendritic Cell	Inverse variance weighted	2	-0.0276865	0.617661	0.972693	0.289876	3.26392	0.964247
CD80 on monocyte	Inverse variance weighted (multiplicative random effects)	9	0.506794	0.336876	1.65996	0.857716	3.21257	0.13248
CD80 on monocyte	MR Egger	9	0.650178	0.641041	1.91588	0.545386	6.73029	0.344229
CD80 on myeloid Dendritic Cell	Inverse variance weighted	6	0.881355	0.404557	2.41417	1.09245	5.33499	0.029364
Memory B cell %lymphocyte	Weighted median	4	1.93795	0.934702	6.94452	1.11175	43.3787	0.0381408
CD80 on granulocyte	Inverse variance weighted	3	0.701545	0.820732	2.01687	0.403698	10.0762	0.392673
CD80 on granulocyte	MR Egger	3	-1.00335	3.77803	0.36665	0.000223011	602.803	0.834745
CD80 on granulocyte	Weighted median	3	0.234858	0.758007	1.26473	0.286265	5.58761	0.756685
CD80 on granulocyte	Weighted mode	3	0.174816	0.754323	1.19103	0.271537	5.22413	0.838283
CD45 on CD33- HLA DR-	Inverse variance weighted	2	0.188949	0.899176	1.20798	0.207331	7.03808	0.833562
CD45 on Immature Myeloid-Derived Suppressor Cells	Inverse variance weighted	3	-0.0168536	0.303824	0.983288	0.542076	1.78361	0.955763
CD45 on Immature Myeloid-Derived Suppressor Cells	MR Egger	3	-1.53206	3.00575	0.216089	0.000597151	78.1955	0.699906
CD45 on Immature Myeloid-Derived Suppressor Cells	Weighted median	3	-0.0492691	0.31961	0.951925	0.508798	1.78098	0.877488
CD45 on Immature Myeloid-Derived Suppressor Cells	Weighted mode	3	-0.0708072	0.334727	0.931642	0.483419	1.79545	0.852066
CD8 on Central Memory CD8+ T cell	Inverse variance weighted	7	0.228887	0.350584	1.2572	0.632384	2.49935	0.513838
CD8 on Central Memory CD8+ T cell	MR Egger	7	-1.1777	1.22302	0.307986	0.0280206	3.3852	0.3798
CD8 on Central Memory CD8+ T cell	Weighted median	7	-0.141153	0.449378	0.868356	0.359899	2.09515	0.753439
CD8 on Central Memory CD8+ T cell	Weighted mode	7	7.04486e-05	0.47861	1.00007	0.391408	2.55524	0.999887
CD8 on naive CD8+ T cell	Inverse variance weighted	5	-1.19045	0.747995	0.304084	0.0701918	1.31734	0.111492
CD8 on naive CD8+ T cell	MR Egger	5	-1.10342	2.31043	0.331734	0.00358189	30.7234	0.665586
CD8 on naive CD8+ T cell	Weighted median	5	-1.27125	0.668475	0.280481	0.0756636	1.03973	0.0572085
CD8 on naive CD8+ T cell	Weighted mode	5	-1.41183	0.633661	0.243696	0.0703827	0.843786	0.0898047
CD8 on Effector Memory CD8+ T cell	Inverse variance weighted	7	-0.112553	0.291254	0.89355	0.504892	1.58139	0.699169
CD8 on Effector Memory CD8+ T cell	MR Egger	7	-0.857134	0.834217	0.424377	0.0827278	2.17696	0.351313
CD8 on Effector Memory CD8+ T cell	Weighted median	7	-0.145131	0.342908	0.864909	0.441653	1.69379	0.672124
CD8 on Effector Memory CD8+ T cell	Weighted mode	7	-0.143189	0.376554	0.86659	0.414271	1.81277	0.716849
CD8 on CD8+ T cell	Inverse variance weighted	7	-0.124893	0.433865	0.882591	0.377091	2.06573	0.773453
CD8 on CD8+ T cell	MR Egger	7	-0.254987	0.882099	0.774926	0.137532	4.36634	0.784131
CD8 on CD8+ T cell	Weighted median	7	-0.120916	0.498516	0.886108	0.333535	2.35414	0.808352
CD8 on CD8+ T cell	Weighted mode	7	-0.177792	0.510062	0.837117	0.308044	2.27488	0.739318
CD8 on HLA DR+ CD8+ T cell	Inverse variance weighted	2	-0.0976567	0.743605	0.90696	0.211164	3.89545	0.895515
CD4 on CD39+ CD4+ T cell	Inverse variance weighted	14	0.066339	0.219569	1.06859	0.69488	1.64328	0.762551
CD4 on CD39+ CD4+ T cell	MR Egger	14	0.141111	0.436916	1.15155	0.489072	2.7114	0.752276
CD4 on CD39+ CD4+ T cell	Weighted median	14	-0.135208	0.299594	0.873534	0.48558	1.57144	0.651769
CD4 on CD39+ CD4+ T cell	Weighted mode	14	-0.179877	0.342688	0.835373	0.426754	1.63524	0.608488
CD4 on CD28+ CD4+ T cell	Inverse variance weighted	2	0.461552	0.671128	1.58653	0.425769	5.91187	0.491626
CD4 on activated CD4 regulatory T cell	Inverse variance weighted	2	0.571216	0.703499	1.77042	0.445908	7.02921	0.416812
CD4 on CD39+ activated CD4 regulatory T cell	Inverse variance weighted	7	0.222025	0.392644	1.2486	0.578361	2.69557	0.57176
CD4 on CD39+ activated CD4 regulatory T cell	MR Egger	7	-1.50972	5.80237	0.220972	2.54249e-06	19205	0.805092
CD4 on CD39+ activated CD4 regulatory T cell	Weighted median	7	0.261357	0.455665	1.29869	0.531663	3.17231	0.566257
CD4 on CD39+ activated CD4 regulatory T cell	Weighted mode	7	0.280401	0.652392	1.32366	0.36851	4.75449	0.682345
CD4 on CD39+ secreting CD4 regulatory T cell	Inverse variance weighted	4	-0.0967553	0.450177	0.907778	0.375648	2.19371	0.829824
CD4 on CD39+ secreting CD4 regulatory T cell	MR Egger	4	-2.45129	1.99034	0.0861825	0.00174264	4.26216	0.343262
CD4 on CD39+ secreting CD4 regulatory T cell	Weighted median	4	-0.283233	0.523948	0.753344	0.269774	2.10371	0.588801
CD4 on CD39+ secreting CD4 regulatory T cell	Weighted mode	4	-0.566098	0.568077	0.567737	0.186462	1.72864	0.392446
SSC-A on myeloid Dendritic Cell	Inverse variance weighted	6	0.84373	0.614424	2.32502	0.697298	7.75239	0.169689
SSC-A on myeloid Dendritic Cell	MR Egger	6	2.47079	2.38823	11.8318	0.109685	1276.3	0.359314
SSC-A on myeloid Dendritic Cell	Weighted median	6	1.23589	0.773006	3.44145	0.756391	15.6581	0.109861
SSC-A on myeloid Dendritic Cell	Weighted mode	6	1.17233	0.894691	3.22952	0.559193	18.6515	0.247049
SSC-A on plasmacytoid Dendritic Cell	Inverse variance weighted	4	-0.0408753	0.728852	0.959949	0.230058	4.00553	0.955277
SSC-A on plasmacytoid Dendritic Cell	MR Egger	4	-1.4603	3.57135	0.232167	0.000211742	254.561	0.722246
SSC-A on plasmacytoid Dendritic Cell	Weighted median	4	0.079256	0.855726	1.08248	0.202307	5.79201	0.926207
SSC-A on plasmacytoid Dendritic Cell	Weighted mode	4	0.033718	0.809789	1.03429	0.211513	5.05766	0.969403
SSC-A on monocyte	Inverse variance weighted	18	-0.221533	0.183841	0.80129	0.558857	1.14889	0.228194
SSC-A on monocyte	MR Egger	18	-0.16312	0.308204	0.849489	0.464312	1.5542	0.603892
SSC-A on monocyte	Weighted median	18	-0.293833	0.249187	0.745401	0.457381	1.21479	0.238333
SSC-A on monocyte	Weighted mode	18	-0.331295	0.257009	0.717993	0.43386	1.1882	0.214648
SSC-A on CD14+ monocyte	Inverse variance weighted	13	-0.231891	0.2443	0.793033	0.491291	1.2801	0.342516
SSC-A on CD14+ monocyte	MR Egger	13	-0.299278	0.428587	0.741353	0.320041	1.7173	0.499491
SSC-A on CD14+ monocyte	Weighted median	13	-0.355839	0.314574	0.700586	0.378173	1.29787	0.25798
SSC-A on CD14+ monocyte	Weighted mode	13	-0.442705	0.349945	0.642296	0.323487	1.27531	0.22986
SSC-A on HLA DR+ Natural Killer	Inverse variance weighted	6	0.335772	0.338187	1.39902	0.721031	2.71453	0.320778
SSC-A on HLA DR+ Natural Killer	MR Egger	6	-0.420032	0.679131	0.657026	0.173578	2.48697	0.569736
SSC-A on HLA DR+ Natural Killer	Weighted median	6	0.000679304	0.411775	1.00068	0.446462	2.24288	0.998684
SSC-A on HLA DR+ Natural Killer	Weighted mode	6	-0.0441654	0.427593	0.956796	0.413852	2.21204	0.921749
SSC-A on granulocyte	Inverse variance weighted	2	-0.379554	0.655094	0.684167	0.189468	2.47052	0.562327
SSC-A on CD4+ T cell	Inverse variance weighted	4	-0.989338	0.700076	0.371823	0.0942799	1.4664	0.157601
SSC-A on CD4+ T cell	MR Egger	4	-1.11051	5.65835	0.32939	5.02602e-06	21587.3	0.86254
SSC-A on CD4+ T cell	Weighted median	4	-1.08966	0.775343	0.336331	0.0735837	1.53728	0.159906
SSC-A on CD4+ T cell	Weighted mode	4	-1.07828	0.811941	0.34018	0.0692739	1.6705	0.276167
SSC-A on Natural Killer T	Inverse variance weighted	2	1.50775	0.920071	4.51655	0.744091	27.4149	0.10127
CD11c on myeloid Dendritic Cell	Inverse variance weighted	6	-0.251184	0.451735	0.77788	0.320913	1.88555	0.578182
CD11c on myeloid Dendritic Cell	MR Egger	6	0.362165	1.42133	1.43644	0.0885987	23.2887	0.811436
CD11c on myeloid Dendritic Cell	Weighted median	6	-0.48381	0.554522	0.61643	0.207905	1.82769	0.382946
CD11c on myeloid Dendritic Cell	Weighted mode	6	-0.499312	0.659879	0.606948	0.166514	2.21234	0.483355
CD11c on CD62L+ myeloid Dendritic Cell	Inverse variance weighted	3	0.0904326	0.41291	1.09465	0.487302	2.45895	0.82664
CD11c on CD62L+ myeloid Dendritic Cell	MR Egger	3	-0.0186497	1.99857	0.981523	0.019529	49.3312	0.99406
CD11c on CD62L+ myeloid Dendritic Cell	Weighted median	3	-0.095178	0.453768	0.909211	0.373602	2.21269	0.833863
CD11c on CD62L+ myeloid Dendritic Cell	Weighted mode	3	-0.116721	0.485536	0.889834	0.343568	2.30465	0.832419
CD11c on monocyte	Inverse variance weighted	3	0.215193	0.487169	1.2401	0.477277	3.22214	0.65869
CD11c on monocyte	MR Egger	3	2.67742	1.98619	14.5474	0.296556	713.619	0.406324
CD11c on monocyte	Weighted median	3	0.179434	0.552576	1.19654	0.405103	3.53419	0.745391
CD11c on monocyte	Weighted mode	3	0.719576	0.59924	2.05356	0.634489	6.64648	0.352748
CD11c on granulocyte	Inverse variance weighted	3	0.687449	0.425343	1.98864	0.863965	4.57736	0.106046
CD11c on granulocyte	MR Egger	3	0.0291386	1.33996	1.02957	0.0744828	14.2316	0.986158
CD11c on granulocyte	Weighted median	3	0.660788	0.463949	1.93632	0.77993	4.80726	0.154368
CD11c on granulocyte	Weighted mode	3	0.622384	0.516398	1.86337	0.677223	5.12702	0.351365
CD11b on basophil	Inverse variance weighted	2	0.338044	0.80517	1.4022	0.289358	6.79494	0.674601
CD45RA on naive CD4+ T cell	Inverse variance weighted	30	-0.0528287	0.113415	0.948542	0.759479	1.18467	0.641359
CD45RA on naive CD4+ T cell	MR Egger	30	0.081849	0.160235	1.08529	0.792778	1.48574	0.613491
CD45RA on naive CD4+ T cell	Weighted median	30	-0.122784	0.162003	0.884455	0.643837	1.215	0.448504
CD45RA on naive CD4+ T cell	Weighted mode	30	-0.0628004	0.145814	0.939131	0.705678	1.24981	0.669879
CD4RA on Terminally Differentiated CD4+ T cell	Inverse variance weighted	7	0.0485032	0.188932	1.0497	0.724841	1.52015	0.797393
CD4RA on Terminally Differentiated CD4+ T cell	MR Egger	7	0.343055	0.285116	1.40925	0.80592	2.46424	0.282751
CD4RA on Terminally Differentiated CD4+ T cell	Weighted median	7	0.0794251	0.250984	1.08266	0.661991	1.77066	0.751657
CD4RA on Terminally Differentiated CD4+ T cell	Weighted mode	7	0.121017	0.24047	1.12864	0.704473	1.80821	0.632725
CD45RA on naive CD8+ T cell	Inverse variance weighted	4	0.200758	0.68838	1.22233	0.317123	4.71139	0.770563
CD45RA on naive CD8+ T cell	MR Egger	4	1.61945	0.928063	5.05033	0.8191	31.1389	0.223105
CD45RA on naive CD8+ T cell	Weighted median	4	0.393964	0.661113	1.48285	0.405831	5.4181	0.551235
CD45RA on naive CD8+ T cell	Weighted mode	4	0.722995	0.844218	2.0606	0.393894	10.7797	0.45473
CD45RA on Terminally Differentiated CD8+ T cell	Inverse variance weighted	2	-0.179912	0.762166	0.835344	0.187541	3.72078	0.813391
CD45RA on resting CD4 regulatory T cell	Inverse variance weighted	14	0.0583759	0.149918	1.06011	0.790204	1.42222	0.696991
CD45RA on resting CD4 regulatory T cell	MR Egger	14	0.171041	0.246206	1.18654	0.732331	1.92246	0.500469
CD45RA on resting CD4 regulatory T cell	Weighted median	14	0.0044578	0.168763	1.00447	0.721576	1.39827	0.978927
CD45RA on resting CD4 regulatory T cell	Weighted mode	14	0.026237	0.1641	1.02658	0.744235	1.41605	0.875429
CD45RA on CD39+ resting CD4 regulatory T cell	Inverse variance weighted	4	-0.147549	0.268696	0.86282	0.509568	1.46096	0.582916
CD45RA on CD39+ resting CD4 regulatory T cell	MR Egger	4	-0.224563	0.559647	0.798865	0.266743	2.39251	0.727042
CD45RA on CD39+ resting CD4 regulatory T cell	Weighted median	4	-0.218636	0.291864	0.803614	0.453532	1.42393	0.453796
CD45RA on CD39+ resting CD4 regulatory T cell	Weighted mode	4	-0.224729	0.333447	0.798733	0.415495	1.53546	0.548621
HLA DR on myeloid Dendritic Cell	Inverse variance weighted	28	0.120429	0.165975	1.12798	0.814743	1.56165	0.468093
HLA DR on myeloid Dendritic Cell	MR Egger	28	-0.343954	0.334994	0.708961	0.36768	1.36702	0.313998
HLA DR on myeloid Dendritic Cell	Weighted median	28	-0.0751616	0.228168	0.927594	0.593113	1.4507	0.741843
HLA DR on myeloid Dendritic Cell	Weighted mode	28	-0.0880198	0.206921	0.915743	0.610434	1.37375	0.673932
HLA DR on plasmacytoid Dendritic Cell	Inverse variance weighted	34	-0.0397019	0.122523	0.961076	0.755899	1.22194	0.745911
HLA DR on plasmacytoid Dendritic Cell	MR Egger	34	-0.280646	0.227926	0.755295	0.483173	1.18068	0.227181
HLA DR on plasmacytoid Dendritic Cell	Weighted median	34	-0.165437	0.177642	0.847523	0.598328	1.2005	0.351703
HLA DR on plasmacytoid Dendritic Cell	Weighted mode	34	-0.0721349	0.176794	0.930405	0.657934	1.31572	0.685897
HLA DR on Dendritic Cell	Inverse variance weighted	32	0.0428267	0.125371	1.04376	0.816359	1.3345	0.732653
HLA DR on Dendritic Cell	MR Egger	32	-0.107133	0.257285	0.898406	0.542585	1.48757	0.680083
HLA DR on Dendritic Cell	Weighted median	32	-0.100704	0.186369	0.9042	0.627515	1.30288	0.588958
HLA DR on Dendritic Cell	Weighted mode	32	-0.1045	0.182808	0.900775	0.629517	1.28892	0.571688
HLA DR on Hematopoietic Stem Cell	Inverse variance weighted	7	0.104335	0.22503	1.10997	0.714106	1.72529	0.642899
HLA DR on Hematopoietic Stem Cell	MR Egger	7	-0.190683	0.622065	0.826394	0.24416	2.79705	0.771553
HLA DR on Hematopoietic Stem Cell	Weighted median	7	0.0430176	0.266497	1.04396	0.619207	1.76007	0.871763
HLA DR on Hematopoietic Stem Cell	Weighted mode	7	0.0442249	0.29331	1.04522	0.588214	1.85728	0.885092
HLA DR on CD33+ HLA DR+ CD14-	Inverse variance weighted	18	-0.0887429	0.148699	0.915081	0.683729	1.22471	0.550644
HLA DR on CD33+ HLA DR+ CD14-	MR Egger	18	0.0374992	0.455184	1.03821	0.425427	2.53365	0.935364
HLA DR on CD33+ HLA DR+ CD14-	Weighted median	18	-0.0119318	0.196638	0.988139	0.672103	1.45278	0.951615
HLA DR on CD33+ HLA DR+ CD14-	Weighted mode	18	-0.0208015	0.210941	0.979413	0.647753	1.48089	0.922599
HLA DR on CD33+ HLA DR+ CD14dim	Inverse variance weighted	6	-0.164622	0.299784	0.848214	0.471329	1.52646	0.582911
HLA DR on CD33+ HLA DR+ CD14dim	MR Egger	6	0.826916	1.37078	2.28626	0.155702	33.5703	0.578881
HLA DR on CD33+ HLA DR+ CD14dim	Weighted median	6	-0.045858	0.356458	0.955178	0.474965	1.92091	0.897635
HLA DR on CD33+ HLA DR+ CD14dim	Weighted mode	6	0.0085605	0.393394	1.0086	0.466503	2.18063	0.983481
HLA DR on CD33dim HLA DR+ CD11b+	Inverse variance weighted	10	0.103248	0.286704	1.10877	0.63211	1.94486	0.718757
HLA DR on CD33dim HLA DR+ CD11b+	MR Egger	10	-0.703136	1.1934	0.495031	0.04773	5.1342	0.571993
HLA DR on CD33dim HLA DR+ CD11b+	Weighted median	10	0.00352089	0.347646	1.00353	0.507699	1.98359	0.991919
HLA DR on CD33dim HLA DR+ CD11b+	Weighted mode	10	-0.00512661	0.331517	0.994887	0.519494	1.90531	0.987999
HLA DR on CD33dim HLA DR+ CD11b-	Inverse variance weighted	11	0.0173474	0.242503	1.0175	0.632574	1.63665	0.942972
HLA DR on CD33dim HLA DR+ CD11b-	MR Egger	11	-0.695269	0.669393	0.49894	0.134354	1.85288	0.326064
HLA DR on CD33dim HLA DR+ CD11b-	Weighted median	11	-0.145707	0.313349	0.864411	0.467727	1.59753	0.641932
HLA DR on CD33dim HLA DR+ CD11b-	Weighted mode	11	-0.0956857	0.310178	0.90875	0.494784	1.66906	0.764043
HLA DR on CD33- HLA DR+	Inverse variance weighted	12	-0.0303512	0.167343	0.970105	0.698833	1.34668	0.856076
HLA DR on CD33- HLA DR+	MR Egger	12	-0.455816	0.339224	0.633931	0.326053	1.23252	0.208738
HLA DR on CD33- HLA DR+	Weighted median	12	-0.17768	0.214838	0.83721	0.549491	1.27558	0.408212
HLA DR on CD33- HLA DR+	Weighted mode	12	-0.13761	0.214775	0.871438	0.572027	1.32757	0.534825
HLA DR on B cell	Inverse variance weighted	13	-0.0173818	0.200042	0.982768	0.664006	1.45456	0.930759
HLA DR on B cell	MR Egger	13	0.0779476	0.572772	1.08107	0.351802	3.32205	0.89421
HLA DR on B cell	Weighted median	13	-0.244364	0.25259	0.783203	0.477381	1.28494	0.333327
HLA DR on B cell	Weighted mode	13	-0.0313466	0.256665	0.96914	0.586015	1.60274	0.904817
HLA DR on HLA DR+ Natural Killer	Inverse variance weighted	11	0.183222	0.280012	1.20108	0.693778	2.07933	0.512896
HLA DR on HLA DR+ Natural Killer	MR Egger	11	-0.873809	0.81724	0.417359	0.0841126	2.0709	0.312808
HLA DR on HLA DR+ Natural Killer	Weighted median	11	-0.0552079	0.366384	0.946288	0.461478	1.94042	0.880226
HLA DR on HLA DR+ Natural Killer	Weighted mode	11	-0.00768231	0.426827	0.992347	0.429874	2.2908	0.985994
CD8 on CD28+ CD45RA- CD8+ T cell	Inverse variance weighted	12	0.379315	0.361957	1.46128	0.718837	2.97056	0.294659
CD8 on CD28+ CD45RA- CD8+ T cell	MR Egger	12	0.495409	0.959745	1.64117	0.250151	10.7672	0.616944
CD8 on CD28+ CD45RA- CD8+ T cell	Weighted median	12	0.602294	0.463132	1.8263	0.736796	4.52688	0.193436
CD8 on CD28+ CD45RA- CD8+ T cell	Weighted mode	12	0.619283	0.484581	1.8576	0.718568	4.80214	0.227567
Terminally Differentiated CD4+ T cell Absolute Count	Inverse variance weighted	2	-1.79251	0.827572	0.166541	0.032891	0.843265	0.0303117
CD8 on CD28+ CD45RA+ CD8+ T cell	MR Egger	16	-0.497472	0.558678	0.608066	0.20342	1.81764	0.388274
CD8 on CD28+ CD45RA+ CD8+ T cell	Weighted median	16	0.444441	0.298471	1.55962	0.86887	2.79951	0.136472
CD8 on CD28+ CD45RA+ CD8+ T cell	Weighted mode	16	0.244843	0.28477	1.27742	0.731026	2.23221	0.403437
CD8 on CD28- CD8+ T cell	Inverse variance weighted	2	-0.210402	0.79795	0.810259	0.169588	3.87126	0.792028
CD8 on CD39+ CD8+ T cell	Inverse variance weighted	6	0.192342	0.449513	1.21208	0.502227	2.92527	0.668731
CD8 on CD39+ CD8+ T cell	MR Egger	6	-1.02871	1.7801	0.357467	0.0109141	11.708	0.594306
CD8 on CD39+ CD8+ T cell	Weighted median	6	0.0711751	0.550337	1.07377	0.365136	3.15767	0.897096
CD8 on CD39+ CD8+ T cell	Weighted mode	6	-0.0734757	0.605577	0.929159	0.283539	3.04486	0.908154
