# Supplementary material for: Circulating immune cells and risk of osteosarcoma: a Mendelian randomization analysis
Source: Front Immunol. 2024 Jul 16;15:1381212. doi: 10.3389/fimmu.2024.1381212 (PMC11286390; doi:10.3389/fimmu.2024.1381212)
Supplement: Supplementary file 4 [file Table_2.xlsx]

## Sheet:  Supplemental Table 4
Supplementary Table 4 The pleiotropy for the association between immune cell and osteosarcoma in the MR-Egger analysis.
exposure	egger_intercept	se	pval
IgD+ CD38+ B cell Absolute Count
Unswitched memory B cell Absolute Count
IgD- CD27- B cell %B cell	0.078024	0.316224	0.845999
IgD- CD27- B cell Absolute Count
Memory B cell %B cell
Memory B cell Absolute Count
IgD+ CD24+ B cell Absolute Count
CD24+ CD27+ B cell %B cell	-1.83866	1.8716	0.505652
IgD+ B cell %Lymphocyte
IgD- CD38dim B cell %lymphocyte
Unswitched memory B cell %lymphocyte	-0.0598701	0.377955	0.899987
IgD- CD27- B cell %lymphocyte
Switched memory B cell %lymphocyte	-3.68093	3.58577	0.491664
Memory B cell %lymphocyte	0.39905	0.865657	0.690087
IgD+ CD24+ B cell %lymphocyte	-0.0317477	0.810172	0.975066
CD24+ CD27+ B cell %lymphocyte	-0.013951	0.318581	0.96905
CD62L- monocyte Absolute Count	-0.539065	0.521972	0.41025
CD62L- monocyte %monocyte	-0.289043	0.897867	0.801728
Myeloid Dendritic Cell Absolute Count	-0.211539	0.192891	0.322771
Myeloid Dendritic Cell %Dendritic Cell	-0.394337	0.229062	0.227296
Plasmacytoid Dendritic Cell Absolute Count
Dendritic Cell Absolute Count	-0.106091	0.231588	0.691837
CD62L- Dendritic Cell Absolute Count	-0.146577	0.192315	0.467831
CD62L- Dendritic Cell %Dendritic Cell	-0.334744	0.178463	0.0975476
CD86+ myeloid Dendritic Cell Absolute Count	-0.169155	0.156601	0.321561
CD86+ myeloid Dendritic Cell %Dendritic Cell	-0.154326	0.142379	0.309987
CD62L- myeloid Dendritic Cell Absolute Count	-0.200597	0.151528	0.222137
CD62L- myeloid Dendritic Cell %Dendritic Cell	-0.249764	0.179596	0.194488
CD62L- plasmacytoid Dendritic Cell Absolute Count
CD62L- plasmacytoid Dendritic Cell %Dendritic Cell	-7.87979	11.8968	0.627574
CD62L- CD86+ myeloid Dendritic Cell Absolute Count	-0.260719	0.173819	0.16177
CD62L- CD86+ myeloid Dendritic Cell %Dendritic Cell	-0.238933	0.161625	0.160014
Plasmacytoid Dendritic Cell %Dendritic Cell	0.238299	0.208714	0.317265
HLA DR++ monocyte %monocyte	-1.14141	1.55901	0.517094
HLA DR++ monocyte %leukocyte	-0.864039	0.855157	0.496711
HLA DR++ monocyte Absolute Count	0.265115	0.918479	0.80002
CD4 regulatory T cell %CD4+ T cell
Resting CD4 regulatory T cell Absolute Count	-0.265163	0.190379	0.213095
Resting CD4 regulatory T cell %CD4 regulatory T cell	-0.126415	0.14488	0.393803
Resting CD4 regulatory T cell %CD4+ T cell	-0.256036	0.167159	0.151527
CD39+ resting CD4 regulatory T cell Absolute Count	-0.0254943	0.0716605	0.724037
CD39+ resting CD4 regulatory T cell %resting CD4 regulatory T cell	-0.0654076	0.0945416	0.493477
CD39+ resting CD4 regulatory T cell %CD4 regulatory T cell	-0.149272	0.0754698	0.055423
Activated CD4 regulatory T cell Absolute Count
Activated CD4 regulatory T cell %CD4 regulatory T cell	-1.37974	0.597439	0.0689573
CD39+ activated CD4 regulatory T cell Absolute Count	-0.0428693	0.097181	0.66162
CD39+ activated CD4 regulatory T cell %activated CD4 regulatory T cell	-0.0271632	0.125736	0.829877
CD39+ activated CD4 regulatory T cell %CD4 regulatory T cell	-0.0884261	0.0867676	0.315142
Secreting CD4 regulatory T cell Absolute Count	0.680637	0.57797	0.291938
Secreting CD4 regulatory T cell %CD4 regulatory T cell	0.0945386	0.152697	0.545776
Secreting CD4 regulatory T cell %CD4+ T cell	0.198575	0.185803	0.310306
CD39+ secreting CD4 regulatory T cell Absolute Count	-0.0146023	0.103003	0.887995
CD39+ secreting CD4 regulatory T cell %secreting CD4 regulatory T cell	-0.200641	0.163329	0.226459
CD39+ secreting CD4 regulatory T cell %CD4 regulatory T cell	-0.155623	0.159599	0.334846
Activated & resting CD4 regulatory T cell %CD4 regulatory T cell	-0.0950358	0.152076	0.542074
Activated & resting CD4 regulatory T cell %CD4+ T cell	-0.314061	0.200013	0.177165
Activated & secreting CD4 regulatory T cell Absolute Count	0.611507	0.565803	0.329146
Activated & secreting CD4 regulatory T cell %CD4 regulatory T cell	0.037241	0.109995	0.738462
Activated & secreting CD4 regulatory T cell %CD4+ T cell	0.181565	0.196604	0.375556
CD25++ CD4+ T cell %CD4+ T cell
CD25++ CD45RA+ CD4 not regulatory T cell Absolute Count	-0.281144	0.176005	0.171075
CD25++ CD45RA+ CD4 not regulatory T cell %CD4+ T cell	0.00404433	0.147263	0.978763
CD25++ CD45RA+ CD4 not regulatory T cell %T cell	0.000760468	0.146543	0.996004
CD25++ CD45RA- CD4 not regulatory T cell Absolute Count	0.981635	0.833577	0.360102
CD25++ CD45RA- CD4 not regulatory T cell %CD4+ T cell	0.530231	0.744403	0.508133
CD25++ CD45RA- CD4 not regulatory T cell %T cell	0.838969	0.856643	0.38285
Hematopoietic Stem Cell Absolute Count	-0.00940335	0.216257	0.968049
Immature Myeloid-Derived Suppressor Cells Absolute Count
Immature Myeloid-Derived Suppressor Cells %CD33dim HLA DR- CD66b-
CD33+ HLA DR+ Absolute Count
CD33+ HLA DR+ CD14- Absolute Count
CD33+ HLA DR+ CD14dim Absolute Count
CD33- HLA DR+ Absolute Count
Granulocytic Myeloid-Derived Suppressor Cells Absolute Count
CD33dim HLA DR+ CD11b+ %CD33dim HLA DR+	-1.41884	0.671508	0.281414
CD33dim HLA DR+ CD11b- Absolute Count
CD33dim HLA DR+ CD11b- %CD33dim HLA DR+	1.35894	0.644641	0.28198
Monocytic Myeloid-Derived Suppressor Cells Absolute Count	0.172058	0.3695	0.673187
CD33dim HLA DR- Absolute Count	-0.440497	0.27829	0.254281
Basophil Absolute Count	-0.173836	0.201189	0.451119
Basophil %CD33dim HLA DR- CD66b-	0.0827076	0.424561	0.863539
CD45RA- CD4+ T cell Absolute Count
CD45RA- CD4+ T cell %CD4+ T cell	0.194296	0.184057	0.339452
CD45RA- CD4+ T cell %T cell	0.629657	0.316733	0.18515
Naive CD4+ T cell Absolute Count	1.80879	1.00454	0.213565
Naive CD4+ T cell %CD4+ T cell	-0.70872	0.346267	0.289325
Effector Memory CD4+ T cell %CD4+ T cell
Effector Memory CD4+ T cell %T cell	-0.13461	0.201369	0.540428
Terminally Differentiated CD4+ T cell Absolute Count
Terminally Differentiated CD4+ T cell %CD4+ T cell	-0.100509	0.312227	0.763643
Terminally Differentiated CD4+ T cell %T cell	-0.0852807	0.268462	0.766632
Naive CD8+ T cell Absolute Count
Naive CD8+ T cell %T cell	-0.074492	0.178555	0.748383
Effector Memory CD8+ T cell Absolute Count	-0.133737	0.213556	0.643818
Effector Memory CD8+ T cell %CD8+ T cell	0.187844	0.204185	0.393071
Effector Memory CD8+ T cell %T cell
Terminally Differentiated CD8+ T cell %CD8+ T cell	0.0239607	0.290652	0.936324
Terminally Differentiated CD8+ T cell %T cell
CD45RA+ CD8+ T cell Absolute Count	0.734649	1.15373	0.639029
CD45RA+ CD8+ T cell %CD8+ T cell	-0.120358	0.181062	0.527507
CD45RA+ CD8+ T cell %T cell	0.105888	0.250229	0.713335
Effector Memory CD4-CD8- T cell Absolute Count	0.511183	0.300717	0.231256
Effector Memory CD4-CD8- T cell %CD4-CD8- T cell	0.160372	0.195302	0.457683
Effector Memory CD4-CD8- T cell %T cell	0.781477	0.541649	0.285861
Terminally Differentiated CD4-CD8- T cell Absolute Count	-0.517049	1.13053	0.726922
Terminally Differentiated CD4-CD8- T cell %CD4-CD8- T cell	-0.616322	0.306577	0.182104
Terminally Differentiated CD4-CD8- T cell %T cell	0.0311975	0.278782	0.917965
CD14- CD16+ monocyte Absolute Count
CD14+ CD16+ monocyte Absolute Count	0.0940909	0.238823	0.713699
CD14- CD16- Absolute Count
CD14+ CD16- monocyte Absolute Count	0.462344	1.90982	0.848791
CD14- CD16+ monocyte %monocyte
CD14+ CD16+ monocyte %monocyte	0.113767	0.274486	0.699792
CD14+ CD16- monocyte %monocyte	-0.457465	0.375444	0.43751
CD16+ monocyte %monocyte
T/B cell
CD8+ T cell Absolute Count
CD4+CD8+ T cell Absolute Count
CD8dim T cell Absolute Count	0.453453	0.319527	0.291666
CD8dim T cell %T cell	0.475112	1.87085	0.815941
CD4-CD8- T cell Absolute Count
CD4-CD8- T cell %T cell	0.830714	0.92221	0.533199
Lymphocyte Absolute Count
T cell Absolute Count
T cell %lymphocyte
CD8+ T cell %leukocyte
CD4+ CD8dim T cell Absolute Count	-0.0777931	1.7313	0.971414
CD4+ CD8dim T cell %lymphocyte	1.2162	1.59278	0.524901
CD4+ CD8dim T cell %leukocyte	0.624123	1.91944	0.799862
CD8dim T cell %leukocyte	1.66198	2.34755	0.552352
CD4-CD8- T cell %leukocyte	0.830948	0.388712	0.165989
CD8+ and CD8dim T cell %leukocyte	-0.595885	1.66446	0.781138
HLA DR+ T cell Absolute Count	0.11419	0.368367	0.776854
HLA DR+ T cell%T cell	0.0153843	0.208423	0.944021
HLA DR+ T cell%lymphocyte	0.0637531	0.216357	0.778178
Natural Killer T Absolute Count	0.455526	0.224271	0.112067
Natural Killer T %T cell	0.432443	0.287825	0.193294
Natural Killer T %lymphocyte	0.312775	0.216874	0.208825
HLA DR+ CD4+ T cell Absolute Count
HLA DR+ CD4+ T cell %T cell
HLA DR+ CD4+ T cell %lymphocyte
HLA DR+ CD8+ T cell Absolute Count	-0.245692	0.249313	0.369645
HLA DR+ CD8+ T cell %T cell	0.247849	0.19267	0.245711
HLA DR+ CD8+ T cell %lymphocyte	0.371598	0.250636	0.19828
CD8+ Natural Killer T Absolute Count
CD8dim Natural Killer T Absolute Count	-0.0554108	0.231313	0.817543
CD8dim Natural Killer T %T cell	0.121859	0.236974	0.618262
CD8dim Natural Killer T %lymphocyte	0.0247071	0.175723	0.89166
CD4-CD8- Natural Killer T Absolute Count	0.495125	0.280065	0.13732
CD4-CD8- Natural Killer T %T cell	0.586815	0.292025	0.0793436
CD4-CD8- Natural Killer T %lymphocyte	0.485444	0.21488	0.0537943
CD3- lymphocyte %lymphocyte
B cell %CD3- lymphocyte	0.185725	0.16501	0.462444
B cell %lymphocyte
Natural Killer Absolute Count	1.99566	1.08888	0.317978
Natural Killer %CD3- lymphocyte	-0.13711	0.293363	0.686209
Natural Killer %lymphocyte	2.34189	1.29257	0.321065
HLA DR+ Natural Killer Absolute Count	0.264513	0.185423	0.22687
HLA DR+ Natural Killer %Natural Killer	0.0538129	0.142885	0.715184
HLA DR+ Natural Killer %CD3- lymphocyte	0.128769	0.165762	0.455242
CD28- CD4-CD8- T cell Absolute Count	8.66561	8.34657	0.488062
CD39+ CD4+ T cell %T cell	-0.136006	0.105881	0.20654
CD39+ CD4+ T cell %CD4+ T cell	-0.268448	0.131856	0.0480985
CD39+ CD4+ T cell Absolute Count	-0.0601884	0.146631	0.683448
CD28- CD8dim T cell %T cell	0.531399	0.32541	0.244067
CD28- CD8dim T cell Absolute Count
CD28+ CD45RA+ CD8dim T cell %T cell	-0.120867	0.192775	0.546241
CD28+ CD45RA+ CD8dim T cell %CD8dim T cell	0.054282	0.202216	0.797355
CD28+ CD45RA+ CD8dim T cell Absolute Count	-0.0480823	0.177343	0.793159
CD28+ CD45RA- CD8dim T cell %T cell	-0.282098	1.28139	0.836534
CD28+ CD45RA- CD8dim T cell %CD8dim T cell	-1.89279	1.65621	0.316858
CD28+ CD45RA- CD8dim T cell Absolute Count	-0.755323	1.52574	0.646522
CD39+ CD8+ T cell %T cell	-0.101973	0.133308	0.44821
CD39+ CD8+ T cell %CD8+ T cell	-0.119805	0.134713	0.378553
CD39+ CD8+ T cell Absolute Count	-0.202741	0.138737	0.151192
CD25++ CD8+ T cell %T cell
CD25++ CD8+ T cell Absolute Count	-0.52223	0.276023	0.30954
CD28- CD8+ T cell %CD8+ T cell	-0.730046	0.748775	0.432398
CD28- CD8+ T cell Absolute Count	-1.59206	1.12146	0.250787
CD28+ CD45RA+ CD8+ T cell %T cell	0.322311	0.2975	0.301807
CD28+ CD45RA+ CD8+ T cell Absolute Count	2.11233	1.0419	0.291717
CD28+ CD45RA- CD8+ T cell %T cell	0.276321	0.922067	0.776483
CD28+ CD45RA- CD8+ T cell %CD8+ T cell	-0.018479	0.19043	0.925857
CD28+ CD45RA- CD8+ T cell Absolute Count	-0.153159	1.39663	0.917958
CD28- CD4-CD8- T cell %T cell	1.29634	0.570122	0.263773
CD45RA- CD28- CD8+ T cell Absolute Count	-0.0837025	0.0691399	0.227982
CD45RA- CD28- CD8+ T cell %CD8+ T cell	0.148637	0.0955864	0.148228
CD45RA- CD28- CD8+ T cell %T cell	0.0123914	0.114212	0.91416
CD45RA+ CD28- CD8+ T cell Absolute Count	-0.017171	0.034866	0.622553
CD45RA+ CD28- CD8+ T cell %T cell	-0.0154474	0.117482	0.895761
BAFF-R on CD20- CD38- B cell	0.675318	1.17404	0.667691
BAFF-R on CD24+ CD27+ B cell	0.0651323	0.0708907	0.361956
BAFF-R on IgD+ CD24+ B cell	0.0807802	0.0775774	0.30214
BAFF-R on IgD+ CD24- B cell	0.0560558	0.0712965	0.43493
BAFF-R on IgD+ CD38- B cell	0.0717139	0.0707335	0.314934
BAFF-R on IgD+ CD38- naive B cell	0.0431255	0.162276	0.792608
BAFF-R on IgD+ CD38- unswitched memory B cell	0.167115	0.119672	0.17439
BAFF-R on IgD+ CD38+ B cell	0.0167675	0.0756963	0.825474
BAFF-R on IgD+ CD38dim B cell	0.0206085	0.0669862	0.759411
BAFF-R on IgD- CD24- B cell	0.0118927	0.0763584	0.876823
BAFF-R on IgD- CD27- B cell	0.0380822	0.0755571	0.616191
BAFF-R on IgD- CD38- B cell	0.0226586	0.0765083	0.768224
BAFF-R on IgD- CD38+ B cell	0.433555	0.255774	0.165307
BAFF-R on IgD- CD38dim B cell	0.0921706	0.0731695	0.212661
BAFF-R on memory B cell	0.0273655	0.0697247	0.696095
BAFF-R on naive-mature B cell	0.10184	0.0778527	0.196277
BAFF-R on unswitched memory B cell	0.0579773	0.0706694	0.415347
BAFF-R on switched memory B cell	-0.00558182	0.0744668	0.940511
BAFF-R on IgD+ B cell	0.0543589	0.0677527	0.425647
BAFF-R on transitional B cell	0.0233016	0.0878065	0.791812
CD19 on CD24+ CD27+ B cell
CD19 on IgD+ CD24+ B cell	-0.149845	0.326048	0.72575
CD19 on IgD+ CD24- B cell	-1.67622	1.5355	0.388958
CD19 on IgD+ CD38- unswitched memory B cell	3.91983	8.71106	0.730812
CD19 on IgD+ CD38+ B cell	3.51992	1.68139	0.127357
CD19 on IgD+ CD38dim B cell	5.56272	7.53094	0.594984
CD19 on IgD- CD38dim B cell
CD19 on memory B cell
CD19 on naive-mature B cell	-1.86124	3.16376	0.661463
CD19 on unswitched memory B cell	2.97861	9.09984	0.798616
CD19 on switched memory B cell
CD19 on IgD+ B cell
CD19 on transitional B cell	-5.0493	11.8277	0.743135
CD20 on B cell	0.932249	1.0305	0.416807
CD20 on CD24+ CD27+ B cell	0.650817	0.52145	0.267258
CD20 on IgD+ CD24+ B cell
CD20 on IgD+ CD24- B cell	0.383335	0.588732	0.550481
CD20 on IgD+ CD38- B cell	0.919812	0.952018	0.435892
CD20 on IgD+ CD38+ B cell	0.290648	0.30285	0.408001
CD20 on IgD+ CD38dim B cell	-0.053132	0.399173	0.897856
CD20 on IgD- CD24- B cell
CD20 on IgD- CD27- B cell	-2.10479	2.81087	0.532063
CD20 on IgD- CD38- B cell	0.242082	0.788107	0.778803
CD20 on IgD- CD38dim B cell	0.548137	0.36504	0.1769
CD20 on memory B cell	0.90588	0.868568	0.344747
CD20 on naive-mature B cell	-0.264802	0.512638	0.627498
CD20 on unswitched memory B cell	4.95907	4.46291	0.382176
CD20 on switched memory B cell	0.488866	0.338384	0.186541
CD20 on IgD+ B cell	0.155471	0.613883	0.810152
CD20 on transitional B cell
CD24 on CD24+ CD27+ B cell	-0.248028	0.205888	0.294731
CD24 on IgD+ CD24+ B cell	-0.0784222	0.350048	0.859693
CD24 on IgD+ CD38- B cell	-0.0335967	0.290513	0.926703
CD24 on IgD+ CD38- unswitched memory B cell	-0.0408458	0.253303	0.898219
CD24 on IgD+ CD38+ B cell
CD24 on IgD- CD38- B cell	-0.0138337	0.295896	0.970258
CD24 on IgD- CD38dim B cell	-0.145078	0.211174	0.563042
CD24 on memory B cell	-0.189043	0.2495	0.527742
CD24 on unswitched memory B cell
CD24 on switched memory B cell	-0.110748	0.238435	0.723181
CD24 on transitional B cell
CD25 on B cell	-0.303416	0.277915	0.354772
CD25 on CD24+ CD27+ B cell	-0.406047	0.353188	0.369205
CD25 on IgD+ CD24+ B cell	-0.289867	0.36079	0.506039
CD25 on IgD+ CD24- B cell	-0.250416	0.229104	0.335797
CD25 on IgD+ CD38- B cell	-0.524302	0.381349	0.400335
CD25 on IgD+ CD38- naive B cell	-0.629941	0.511086	0.342971
CD25 on IgD+ CD38- unswitched memory B cell	-0.307195	0.342662	0.53471
CD25 on IgD+ CD38+ B cell	-0.996876	0.668825	0.376205
CD25 on IgD+ CD38dim B cell	-0.401816	0.245307	0.199945
CD25 on IgD- CD24- B cell	-0.725437	0.797422	0.458994
CD25 on IgD- CD27- B cell
CD25 on IgD- CD38- B cell	0.0256059	0.395879	0.954311
CD25 on IgD- CD38dim B cell	-0.53695	0.278139	0.111417
CD25 on memory B cell	-0.391088	0.357891	0.388568
CD25 on naive-mature B cell	-0.327036	0.282525	0.311461
CD25 on unswitched memory B cell	-0.450193	0.379853	0.357687
CD25 on switched memory B cell	-0.525893	0.332773	0.189183
CD25 on IgD+ B cell	-0.247846	0.371703	0.573536
CD25 on transitional B cell
CD27 on CD24+ CD27+ B cell	-0.192152	0.136409	0.179331
CD27 on IgD+ CD24+ B cell	-0.190064	0.21826	0.406483
CD27 on IgD+ CD38- unswitched memory B cell	-0.304324	0.256666	0.280571
CD27 on IgD- CD38- B cell	-0.109435	0.186111	0.570984
CD27 on IgD- CD38+ B cell
CD27 on IgD- CD38dim B cell	-0.170509	0.152434	0.287153
CD27 on memory B cell	-0.153739	0.237839	0.53612
CD27 on unswitched memory B cell	-0.153824	0.171565	0.385094
CD27 on switched memory B cell	-0.138889	0.172458	0.435103
CD38 on IgD+ CD24- B cell	-0.518397	1.09489	0.718487
CD38 on IgD+ CD38+ B cell	-1.21372	0.618573	0.188755
CD38 on IgD+ CD38dim B cell	0.0436246	0.298565	0.889539
CD38 on IgD- CD38dim B cell	-0.201467	0.396656	0.638241
CD38 on naive-mature B cell	-1.41729	0.544244	0.0800883
CD38 on transitional B cell	-0.0211532	0.199024	0.918821
IgD on IgD+ CD24+ B cell	-0.270612	0.204116	0.211786
IgD on IgD+ CD24- B cell	-0.0814774	0.145765	0.596416
IgD on IgD+ CD38- unswitched memory B cell	-0.190381	0.22565	0.487662
IgD on IgD+ CD38+ B cell	-0.267221	0.158359	0.142489
IgD on IgD+ CD38dim B cell	-0.0879189	0.152357	0.588907
IgD on unswitched memory B cell	-0.405383	0.241841	0.124626
IgD on IgD+ B cell	-0.242392	0.212286	0.371806
IgD on transitional B cell	-0.332516	0.198654	0.192756
BAFF-R on B cell	0.0658149	0.076624	0.394039
CD62L on CD62L+ myeloid Dendritic Cell	-0.17227	0.605004	0.823401
CD62L on CD62L+ plasmacytoid Dendritic Cell	-0.093337	0.748264	0.912138
CD62L on CD62L+ Dendritic Cell
CD62L on monocyte	-0.149232	0.245267	0.652018
CD3 on naive CD8+ T cell	-0.0901019	0.219992	0.689338
CD3 on Effector Memory CD8+ T cell	-0.0259045	0.525958	0.965195
CD3 on Terminally Differentiated CD8+ T cell
CD3 on Central Memory CD4+ T cell	-0.138489	0.207286	0.52083
CD3 on Naive CD4+ T cell	0.0151556	0.145937	0.918504
CD3 on Effector Memory CD4+ T cell	-0.491921	0.370435	0.254902
CD3 on CD45RA- CD4+ T cell	-0.168557	0.227019	0.479026
CD3 on Central Memory CD8+ T cell	-0.548111	0.247996	0.0691275
CD3 on HLA DR+ T cell
CD3 on Natural Killer T	3.06879	3.64767	0.554734
CD3 on HLA DR+ CD8+ T cell
CD3 on T cell	-0.257171	0.36347	0.505768
CD3 on activated CD4 regulatory T cell	-0.0882568	0.127523	0.497715
CD3 on CD39+ activated CD4 regulatory T cell	0.0297108	0.156993	0.853683
CD3 on secreting CD4 regulatory T cell	-0.357703	0.26383	0.2082
CD3 on CD39+ secreting CD4 regulatory T cell	-0.0291943	0.223928	0.899938
CD3 on activated & secreting CD4 regulatory T cell	-0.092652	0.126092	0.472478
CD3 on CD45RA+ CD4+ T cell	0.044849	0.140544	0.75353
CD3 on CD8+ T cell	-0.541469	0.257701	0.0803494
CD3 on CD39+ CD4+ T cell	-0.0801755	0.128568	0.541164
CD3 on CD28+ CD4+ T cell	-0.275762	0.31027	0.403627
CD3 on CD28+ CD45RA- CD8+ T cell	-0.523859	0.212882	0.0434146
CD3 on CD28+ CD45RA+ CD8+ T cell	-0.118296	0.19044	0.545223
CD3 on CD39+ CD8+ T cell	-0.70125	0.383079	0.318299
CD3 on CD4+ T cell	-0.0551143	0.373503	0.887523
CD3 on CD4 regulatory T cell	-0.0179774	0.156625	0.910142
CD3 on resting CD4 regulatory T cell	-0.0294838	0.148745	0.845725
CD34 on Hematopoietic Stem Cell	-0.0422135	0.70299	0.955893
HVEM on naive CD8+ T cell	-1.57629	1.77607	0.537893
CD16-CD56 on Natural Killer T	-0.296386	0.362604	0.432754
CD16-CD56 on Natural Killer	-0.194841	0.267017	0.479577
CD16-CD56 on HLA DR+ Natural Killer
CD28 on CD39+ activated CD4 regulatory T cell
CD28 on secreting CD4 regulatory T cell	0.111615	0.260902	0.710454
CD28 on CD39+ secreting CD4 regulatory T cell	-3.85183	2.36072	0.201257
CD28 on activated & secreting CD4 regulatory T cell	0.063192	0.513383	0.922031
CD28 on CD45RA+ CD4+ T cell	-1.09976	0.88534	0.340067
CD28 on CD45RA- CD4 not regulatory T cell	0.0601892	0.427088	0.896857
CD28 on CD39+ CD4+ T cell	0.0356178	0.176997	0.843631
CD28 on CD28+ CD45RA- CD8+ T cell	1.02204	0.6542	0.362476
CD28 on CD28+ CD4+ T cell	-0.119871	0.405468	0.795376
CD28 on CD28+ CD4-CD8- T cell	0.0633482	0.296927	0.844733
CD28 on CD28+ CD45RA+ CD8+ T cell
CD28 on CD39+ CD8+ T cell
CD28 on CD4+ T cell	-0.119956	0.431786	0.807241
CD28 on CD4 regulatory T cell	0.210361	0.474814	0.734497
CD28 on resting CD4 regulatory T cell	0.153232	0.36809	0.705188
CD28 on CD39+ resting CD4 regulatory T cell
CD28 on activated CD4 regulatory T cell	0.120211	0.557365	0.864767
CD86 on myeloid Dendritic Cell
CD86 on granulocyte
CCR7 on naive CD4+ T cell	0.514638	0.387908	0.315819
CCR7 on naive CD8+ T cell
CD45 on B cell
CD45 on Natural Killer	-1.03279	0.835465	0.433009
CD45 on CD8+ T cell
CD45 on HLA DR+ CD4+ T cell
CD127 on CD28+ CD4+ T cell
CD127 on granulocyte	0.519646	0.493118	0.32276
CD127 on CD45RA+ CD4+ T cell	2.1548	1.07208	0.137993
CD25 on CD39+ secreting CD4 regulatory T cell
CD123 on plasmacytoid Dendritic Cell
CD123 on CD62L+ plasmacytoid Dendritic Cell
CD33 on CD14+ monocyte	0.081425	0.092604	0.388752
CD33 on CD33+ HLA DR+ CD14dim	0.0533623	0.127458	0.683519
CD33 on CD33dim HLA DR+ CD11b+	0.0575326	0.112488	0.615612
CD33 on CD33dim HLA DR+ CD11b-	0.059465	0.120858	0.628995
CD33 on Granulocytic Myeloid-Derived Suppressor Cells	0.372631	0.173565	0.121059
CD33 on CD66b++ myeloid cell	0.138271	0.128466	0.309788
CD33 on Monocytic Myeloid-Derived Suppressor Cells	0.131523	0.141904	0.375835
CD33 on CD33dim HLA DR-	0.0909477	0.119662	0.460794
CD33 on basophil	-0.0391081	0.109469	0.725572
CD33 on Immature Myeloid-Derived Suppressor Cells	0.165707	0.144218	0.277297
CD33 on CD33+ HLA DR+	-0.0230462	0.11917	0.849889
CD33 on CD33+ HLA DR+ CD14-	-0.013276	0.121032	0.914468
CD4 on HLA DR+ CD4+ T cell
CD25 on CD39+ CD4+ T cell	-0.0455158	0.151276	0.765995
CD25 on CD28+ CD4+ T cell
FSC-A on myeloid Dendritic Cell	-0.258881	1.02871	0.824804
FSC-A on plasmacytoid Dendritic Cell	0.10416	0.324121	0.769025
FSC-A on monocyte
FSC-A on granulocyte
FSC-A on Natural Killer	-0.284475	0.366095	0.579455
FSC-A on HLA DR+ Natural Killer	0.244367	0.212195	0.313628
FSC-A on CD4+ T cell	-0.365312	0.873488	0.703918
FSC-A on Natural Killer T
CD16 on CD14- CD16+ monocyte	0.0398801	0.103719	0.703411
CD40 on CD14+ CD16- monocyte	-0.168816	0.272516	0.579469
CD40 on CD14+ CD16+ monocyte	0.16364	0.213804	0.466027
CD14 on CD14+ CD16+ monocyte
HLA DR on CD14- CD16+ monocyte	0.119408	0.160614	0.467361
CD40 on monocytes	0.0391013	0.261606	0.885401
CD64 on CD14+ CD16- monocyte	0.0563876	0.111071	0.615964
HLA DR on CD14+ CD16- monocyte	-0.0520228	0.115445	0.65764
CD40 on CD14- CD16+ monocyte	-0.0208154	0.18509	0.912055
CD64 on CD14- CD16+ monocyte	-1.06632	1.39698	0.58495
HLA DR on CD14+ monocyte	0.0325986	0.120565	0.789781
CCR2 on CD14+ CD16+ monocyte
CX3CR1 on CD14- CD16-	-0.0481872	0.975255	0.96857
CX3CR1 on monocyte	0.011586	0.350451	0.976629
CX3CR1 on CD14+ CD16+ monocyte	-0.133425	0.30545	0.737818
CX3CR1 on CD14+ CD16- monocyte	-0.329787	0.732793	0.730781
PDL-1 on CD14- CD16+ monocyte
CD64 on CD14- CD16-	0.253446	0.352754	0.603373
CCR2 on CD14- CD16-	0.236483	0.555936	0.743957
CCR2 on CD14+ CD16- monocyte	-0.877213	0.675164	0.323456
CD16 on CD14+ CD16+ monocyte	0.124766	0.142509	0.398493
CD64 on monocyte	0.151494	0.147205	0.315123
HLA DR on CD14+ CD16+ monocyte	-0.0239123	0.291169	0.93571
CCR2 on monocyte
HLA DR on CD14- CD16-	0.180699	0.220072	0.41853
HLA DR on monocyte	0.045616	0.132387	0.734205
CD64 on CD14+ CD16+ monocyte	-0.184535	0.133612	0.182479
CCR2 on myeloid Dendritic Cell	0.440321	0.311284	0.292814
CCR2 on CD62L+ myeloid Dendritic Cell	0.159456	0.774703	0.87077
CCR2 on plasmacytoid Dendritic Cell	-0.105888	1.33012	0.949426
CCR2 on CD62L+ plasmacytoid Dendritic Cell	-0.0995786	1.32327	0.952183
CCR2 on monocyte	-0.560125	0.952331	0.661528
CD4 on CD4+ T cell	-0.297479	0.488254	0.604337
CD4 on naive CD4+ T cell	-0.625851	0.760207	0.496901
CD4 on Effector Memory CD4+ T cell	0.117457	0.572996	0.871284
CD39 on CD39+ CD8+ T cell	0.483466	0.440098	0.386547
CD39 on CD39+ activated CD4 regulatory T cell	-0.0405765	0.136592	0.767848
CD39 on CD39+ secreting CD4 regulatory T cell	0.0545546	0.10057	0.591799
CD39 on CD39+ CD4+ T cell	0.0869955	0.097948	0.381752
CD39 on granulocyte
CD39 on monocyte
CD80 on myeloid Dendritic Cell	-0.460572	0.271942	0.165584
CD80 on CD62L+ myeloid Dendritic Cell	-0.385399	0.362423	0.36561
CD80 on plasmacytoid Dendritic Cell
CD80 on CD62L+ plasmacytoid Dendritic Cell
CD80 on monocyte	-0.090692	0.336226	0.795142
CD80 on granulocyte	0.423153	0.900722	0.720402
CD45 on CD33- HLA DR-
CD45 on Immature Myeloid-Derived Suppressor Cells	0.839332	1.65647	0.70143
CD8 on Central Memory CD8+ T cell	0.415301	0.345947	0.283722
CD8 on naive CD8+ T cell	-0.0363286	0.89453	0.970157
CD8 on Effector Memory CD8+ T cell	0.252765	0.265373	0.38459
CD8 on CD8+ T cell	0.0467795	0.276167	0.872131
CD8 on HLA DR+ CD8+ T cell
CD4 on CD39+ CD4+ T cell	-0.032495	0.162794	0.84513
CD4 on CD28+ CD4+ T cell
CD4 on activated CD4 regulatory T cell
CD4 on CD39+ activated CD4 regulatory T cell	0.34932	1.16774	0.776868
CD4 on CD39+ secreting CD4 regulatory T cell	0.600433	0.494406	0.348507
SSC-A on myeloid Dendritic Cell	-0.533095	0.75317	0.51813
SSC-A on plasmacytoid Dendritic Cell	0.27546	0.672799	0.721913
SSC-A on monocyte	-0.0299962	0.127029	0.816323
SSC-A on CD14+ monocyte	0.0300031	0.156785	0.851727
SSC-A on HLA DR+ Natural Killer	0.255486	0.19908	0.268681
SSC-A on granulocyte
SSC-A on CD4+ T cell	0.0273762	1.26854	0.984742
SSC-A on Natural Killer T
CD11c on myeloid Dendritic Cell	-0.150124	0.329847	0.672624
CD11c on CD62L+ myeloid Dendritic Cell	0.0337323	0.59971	0.964229
CD11c on monocyte	-0.532952	0.416782	0.422514
CD11c on granulocyte	0.217556	0.419924	0.695689
CD11b on basophil
CD45RA on naive CD4+ T cell	-0.122732	0.103152	0.244108
CD4RA on Terminally Differentiated CD4+ T cell	-0.298585	0.216455	0.226265
CD45RA on naive CD8+ T cell	-0.436918	0.234995	0.20408
CD45RA on Terminally Differentiated CD8+ T cell
CD45RA on resting CD4 regulatory T cell	-0.133344	0.227495	0.568642
CD45RA on CD39+ resting CD4 regulatory T cell	0.0975918	0.622101	0.889749
HLA DR on myeloid Dendritic Cell	0.202336	0.127869	0.125656
HLA DR on plasmacytoid Dendritic Cell	0.124617	0.0994023	0.219048
HLA DR on Dendritic Cell	0.0759826	0.113838	0.50958
HLA DR on Hematopoietic Stem Cell	0.108617	0.213515	0.632602
HLA DR on CD33+ HLA DR+ CD14-	-0.0574469	0.195769	0.772956
HLA DR on CD33+ HLA DR+ CD14dim	-0.341213	0.4603	0.499681
HLA DR on CD33dim HLA DR+ CD11b+	0.239285	0.343118	0.505321
HLA DR on CD33dim HLA DR+ CD11b-	0.247303	0.216523	0.282865
HLA DR on CD33- HLA DR+	0.231768	0.160739	0.179909
HLA DR on B cell	-0.0447462	0.250381	0.861412
HLA DR on HLA DR+ Natural Killer	0.317949	0.230942	0.201867
CD8 on CD28+ CD45RA- CD8+ T cell	-0.0293953	0.225065	0.898676
CD8 on CD28+ CD45RA+ CD8+ T cell	0.299096	0.158084	0.0793559
CD8 on CD28- CD8+ T cell
CD8 on CD39+ CD8+ T cell	0.314618	0.443797	0.517504
