# Supplementary material for: Circulating immune cells and risk of osteosarcoma: a Mendelian randomization analysis
Source: Front Immunol. 2024 Jul 16;15:1381212. doi: 10.3389/fimmu.2024.1381212 (PMC11286390; doi:10.3389/fimmu.2024.1381212)
Supplement: Supplementary file 5 [file Table_3.xlsx]

## Sheet:  Supplemental Table 3
Supplementary Table 3 The Cochran’s Q test for the selected IVs
exposure	Q	Q_df	Q_pval
IgD+ CD38+ B cell Absolute Count	0.33332	1	0.563711
Unswitched memory B cell Absolute Count	5.20785e-05	1	0.994242
IgD- CD27- B cell %B cell	0.330094	2	0.847854
IgD- CD27- B cell Absolute Count	0.0435021	1	0.834783
Memory B cell %B cell	0.78174	1	0.37661
Memory B cell Absolute Count	0.0902169	1	0.763902
IgD+ CD24+ B cell Absolute Count	0.131496	1	0.716886
CD24+ CD27+ B cell %B cell	1.79263	2	0.408071
IgD+ B cell %Lymphocyte	0.0977998	1	0.754486
IgD- CD38dim B cell %lymphocyte	0.316357	1	0.573805
Unswitched memory B cell %lymphocyte	0.0294489	2	0.985383
IgD- CD27- B cell %lymphocyte	0.253882	1	0.614355
Switched memory B cell %lymphocyte	2.64187	2	0.266885
Memory B cell %lymphocyte	2.28136	3	0.516102
IgD+ CD24+ B cell %lymphocyte	0.995798	2	0.607806
CD24+ CD27+ B cell %lymphocyte	0.984526	3	0.804996
CD62L- monocyte Absolute Count	2.09093	3	0.553749
CD62L- monocyte %monocyte	0.235008	2	0.889137
Myeloid Dendritic Cell Absolute Count	5.72893	6	0.45423
Myeloid Dendritic Cell %Dendritic Cell	3.54173	3	0.31539
Plasmacytoid Dendritic Cell Absolute Count	0.000835404	1	0.976942
Dendritic Cell Absolute Count	2.29793	3	0.512917
CD62L- Dendritic Cell Absolute Count	9.86157	9	0.361808
CD62L- Dendritic Cell %Dendritic Cell	9.63863	9	0.380524
CD86+ myeloid Dendritic Cell Absolute Count	6.22378	7	0.513877
CD86+ myeloid Dendritic Cell %Dendritic Cell	6.14373	9	0.725451
CD62L- myeloid Dendritic Cell Absolute Count	8.01491	9	0.532645
CD62L- myeloid Dendritic Cell %Dendritic Cell	8.52658	11	0.665501
CD62L- plasmacytoid Dendritic Cell Absolute Count	0.443267	1	0.50555
CD62L- plasmacytoid Dendritic Cell %Dendritic Cell	0.446887	2	0.79976
CD62L- CD86+ myeloid Dendritic Cell Absolute Count	8.90419	12	0.711091
CD62L- CD86+ myeloid Dendritic Cell %Dendritic Cell	13.1156	16	0.664289
Plasmacytoid Dendritic Cell %Dendritic Cell	4.19869	5	0.521178
HLA DR++ monocyte %monocyte	4.33125	4	0.363028
HLA DR++ monocyte %leukocyte	1.8586	2	0.394829
HLA DR++ monocyte Absolute Count	1.2861	3	0.732437
CD4 regulatory T cell %CD4+ T cell	0.0950435	1	0.757861
Resting CD4 regulatory T cell Absolute Count	5.9469	7	0.545963
Resting CD4 regulatory T cell %CD4 regulatory T cell	17.9205	20	0.592645
Resting CD4 regulatory T cell %CD4+ T cell	9.8571	13	0.705576
CD39+ resting CD4 regulatory T cell Absolute Count	36.8088	38	0.524453
CD39+ resting CD4 regulatory T cell %resting CD4 regulatory T cell	21.1859	37	0.982736
CD39+ resting CD4 regulatory T cell %CD4 regulatory T cell	31.1197	38	0.777818
Activated CD4 regulatory T cell Absolute Count	0.270889	1	0.602736
Activated CD4 regulatory T cell %CD4 regulatory T cell	6.4791	6	0.371711
CD39+ activated CD4 regulatory T cell Absolute Count	33.805	39	0.705446
CD39+ activated CD4 regulatory T cell %activated CD4 regulatory T cell	45.2725	49	0.625017
CD39+ activated CD4 regulatory T cell %CD4 regulatory T cell	35.7609	36	0.479872
Secreting CD4 regulatory T cell Absolute Count	3.81986	6	0.701039
Secreting CD4 regulatory T cell %CD4 regulatory T cell	10.7308	15	0.771433
Secreting CD4 regulatory T cell %CD4+ T cell	11.5243	11	0.400437
CD39+ secreting CD4 regulatory T cell Absolute Count	29.2597	40	0.89483
CD39+ secreting CD4 regulatory T cell %secreting CD4 regulatory T cell	38.7809	41	0.56969
CD39+ secreting CD4 regulatory T cell %CD4 regulatory T cell	37.6992	45	0.771651
Activated & resting CD4 regulatory T cell %CD4 regulatory T cell	10.7297	15	0.771507
Activated & resting CD4 regulatory T cell %CD4+ T cell	5.96456	6	0.427172
Activated & secreting CD4 regulatory T cell Absolute Count	4.24191	6	0.643977
Activated & secreting CD4 regulatory T cell %CD4 regulatory T cell	16.9482	21	0.714242
Activated & secreting CD4 regulatory T cell %CD4+ T cell	12.2372	12	0.426822
CD25++ CD4+ T cell %CD4+ T cell	0.589711	1	0.442531
CD25++ CD45RA+ CD4 not regulatory T cell Absolute Count	7.08426	6	0.313125
CD25++ CD45RA+ CD4 not regulatory T cell %CD4+ T cell	3.82975	9	0.922256
CD25++ CD45RA+ CD4 not regulatory T cell %T cell	3.80088	8	0.874627
CD25++ CD45RA- CD4 not regulatory T cell Absolute Count	2.346	3	0.503766
CD25++ CD45RA- CD4 not regulatory T cell %CD4+ T cell	3.97967	6	0.679428
CD25++ CD45RA- CD4 not regulatory T cell %T cell	4.02339	5	0.546053
Hematopoietic Stem Cell Absolute Count	1.03808	4	0.903968
Immature Myeloid-Derived Suppressor Cells Absolute Count	0.439932	1	0.507155
Immature Myeloid-Derived Suppressor Cells %CD33dim HLA DR- CD66b-	0.508432	1	0.475818
CD33+ HLA DR+ Absolute Count	0.0232794	1	0.878733
CD33+ HLA DR+ CD14- Absolute Count	0.0230159	1	0.879416
CD33+ HLA DR+ CD14dim Absolute Count	0.0151609	1	0.902004
CD33- HLA DR+ Absolute Count	0.00713961	1	0.932662
Granulocytic Myeloid-Derived Suppressor Cells Absolute Count	1.75814	1	0.184857
CD33dim HLA DR+ CD11b+ %CD33dim HLA DR+	5.04555	2	0.0802365
CD33dim HLA DR+ CD11b- Absolute Count	0.0531541	1	0.817663
CD33dim HLA DR+ CD11b- %CD33dim HLA DR+	5.05147	2	0.0799996
Monocytic Myeloid-Derived Suppressor Cells Absolute Count	2.08402	4	0.720309
CD33dim HLA DR- Absolute Count	2.67323	3	0.444796
Basophil Absolute Count	2.85208	4	0.582876
Basophil %CD33dim HLA DR- CD66b-	2.87278	3	0.411659
CD45RA- CD4+ T cell Absolute Count	0.174782	1	0.675896
CD45RA- CD4+ T cell %CD4+ T cell	6.59854	6	0.359574
CD45RA- CD4+ T cell %T cell	4.4452	3	0.217231
Naive CD4+ T cell Absolute Count	3.99352	3	0.262165
Naive CD4+ T cell %CD4+ T cell	4.34454	2	0.113918
Effector Memory CD4+ T cell %CD4+ T cell	0.02097	1	0.884861
Effector Memory CD4+ T cell %T cell	2.55367	5	0.768391
Terminally Differentiated CD4+ T cell Absolute Count	1.05691	1	0.303921
Terminally Differentiated CD4+ T cell %CD4+ T cell	1.03431	5	0.959751
Terminally Differentiated CD4+ T cell %T cell	0.574243	5	0.989152
Naive CD8+ T cell Absolute Count	1.17166	1	0.27906
Naive CD8+ T cell %T cell	0.528259	2	0.767874
Effector Memory CD8+ T cell Absolute Count	0.407435	2	0.815693
Effector Memory CD8+ T cell %CD8+ T cell	6.2112	7	0.515316
Effector Memory CD8+ T cell %T cell	0.664193	1	0.415084
Terminally Differentiated CD8+ T cell %CD8+ T cell	16.0728	9	0.0653765
Terminally Differentiated CD8+ T cell %T cell	0.802928	1	0.370219
CD45RA+ CD8+ T cell Absolute Count	1.07933	2	0.582943
CD45RA+ CD8+ T cell %CD8+ T cell	6.33019	8	0.610298
CD45RA+ CD8+ T cell %T cell	3.51542	3	0.318767
Effector Memory CD4-CD8- T cell Absolute Count	5.97111	3	0.113024
Effector Memory CD4-CD8- T cell %CD4-CD8- T cell	1.6272	5	0.89794
Effector Memory CD4-CD8- T cell %T cell	2.23313	3	0.525452
Terminally Differentiated CD4-CD8- T cell Absolute Count	0.647597	2	0.723396
Terminally Differentiated CD4-CD8- T cell %CD4-CD8- T cell	4.54067	3	0.208691
Terminally Differentiated CD4-CD8- T cell %T cell	0.701472	4	0.951147
CD14- CD16+ monocyte Absolute Count	1.27636	1	0.258576
CD14+ CD16+ monocyte Absolute Count	7.0456	5	0.217271
CD14- CD16- Absolute Count	0.404788	1	0.524627
CD14+ CD16- monocyte Absolute Count	0.553225	2	0.758348
CD14- CD16+ monocyte %monocyte	2.10113	1	0.14719
CD14+ CD16+ monocyte %monocyte	8.81132	5	0.116831
CD14+ CD16- monocyte %monocyte	1.61566	2	0.445824
CD16+ monocyte %monocyte	0.480197	1	0.488333
T/B cell	0.444158	1	0.505122
CD8+ T cell Absolute Count	0.718084	1	0.396773
CD4+CD8+ T cell Absolute Count	0.752444	1	0.385704
CD8dim T cell Absolute Count	3.36391	3	0.338846
CD8dim T cell %T cell	2.17579	4	0.703464
CD4-CD8- T cell Absolute Count	1.96748	1	0.160716
CD4-CD8- T cell %T cell	1.9342	2	0.380183
Lymphocyte Absolute Count	0.207811	1	0.648489
T cell Absolute Count	0.176655	1	0.674264
T cell %lymphocyte	0.29072	1	0.58976
CD8+ T cell %leukocyte	0.206128	1	0.64982
CD4+ CD8dim T cell Absolute Count	1.72856	2	0.421355
CD4+ CD8dim T cell %lymphocyte	2.03468	3	0.56524
CD4+ CD8dim T cell %leukocyte	1.7064	2	0.42605
CD8dim T cell %leukocyte	1.66764	3	0.644152
CD4-CD8- T cell %leukocyte	5.76877	3	0.123418
CD8+ and CD8dim T cell %leukocyte	0.692406	2	0.707369
HLA DR+ T cell Absolute Count	7.8307	4	0.0979805
HLA DR+ T cell%T cell	7.61556	6	0.267642
HLA DR+ T cell%lymphocyte	8.61351	7	0.281608
Natural Killer T Absolute Count	5.58163	5	0.349078
Natural Killer T %T cell	8.31892	6	0.215657
Natural Killer T %lymphocyte	5.06842	6	0.535068
HLA DR+ CD4+ T cell Absolute Count	1.79337	1	0.180516
HLA DR+ CD4+ T cell %T cell	0.195322	1	0.658523
HLA DR+ CD4+ T cell %lymphocyte	1.59401	1	0.206754
HLA DR+ CD8+ T cell Absolute Count	2.81206	6	0.832038
HLA DR+ CD8+ T cell %T cell	5.95952	7	0.544484
HLA DR+ CD8+ T cell %lymphocyte	5.90459	6	0.433963
CD8+ Natural Killer T Absolute Count	0.190096	1	0.662837
CD8dim Natural Killer T Absolute Count	7.13755	8	0.521867
CD8dim Natural Killer T %T cell	13.6689	11	0.25186
CD8dim Natural Killer T %lymphocyte	7.61156	9	0.573715
CD4-CD8- Natural Killer T Absolute Count	6.023	6	0.420619
CD4-CD8- Natural Killer T %T cell	8.75926	9	0.459787
CD4-CD8- Natural Killer T %lymphocyte	8.37203	9	0.497132
CD3- lymphocyte %lymphocyte	0.29072	1	0.58976
B cell %CD3- lymphocyte	2.03991	2	0.360611
B cell %lymphocyte	0.105716	1	0.745075
Natural Killer Absolute Count	3.38176	2	0.184358
Natural Killer %CD3- lymphocyte	4.5106	3	0.211347
Natural Killer %lymphocyte	3.45083	2	0.178099
HLA DR+ Natural Killer Absolute Count	5.80153	5	0.326013
HLA DR+ Natural Killer %Natural Killer	7.99475	10	0.629349
HLA DR+ Natural Killer %CD3- lymphocyte	8.81869	11	0.638624
CD28- CD4-CD8- T cell Absolute Count	1.34334	2	0.510856
CD39+ CD4+ T cell %T cell	27.2806	40	0.937256
CD39+ CD4+ T cell %CD4+ T cell	34.1905	43	0.829099
CD39+ CD4+ T cell Absolute Count	30.0929	45	0.956943
CD28- CD8dim T cell %T cell	2.82462	3	0.419463
CD28- CD8dim T cell Absolute Count	0.0574329	1	0.8106
CD28+ CD45RA+ CD8dim T cell %T cell	10.3159	10	0.41323
CD28+ CD45RA+ CD8dim T cell %CD8dim T cell	2.43786	7	0.931703
CD28+ CD45RA+ CD8dim T cell Absolute Count	9.63324	9	0.380984
CD28+ CD45RA- CD8dim T cell %T cell	2.58014	5	0.764381
CD28+ CD45RA- CD8dim T cell %CD8dim T cell	4.18062	5	0.523715
CD28+ CD45RA- CD8dim T cell Absolute Count	2.12345	5	0.831813
CD39+ CD8+ T cell %T cell	40.1375	47	0.750426
CD39+ CD8+ T cell %CD8+ T cell	37.6239	46	0.805669
CD39+ CD8+ T cell Absolute Count	38.0034	44	0.725363
CD25++ CD8+ T cell %T cell	1.62792	1	0.201992
CD25++ CD8+ T cell Absolute Count	3.62953	2	0.162876
CD28- CD8+ T cell %CD8+ T cell	1.25112	3	0.740771
CD28- CD8+ T cell Absolute Count	4.85138	4	0.302889
CD28+ CD45RA+ CD8+ T cell %T cell	9.01475	12	0.70167
CD28+ CD45RA+ CD8+ T cell Absolute Count	4.5625	2	0.102156
CD28+ CD45RA- CD8+ T cell %T cell	3.74425	6	0.711239
CD28+ CD45RA- CD8+ T cell %CD8+ T cell	2.69203	7	0.911957
CD28+ CD45RA- CD8+ T cell Absolute Count	3.99105	5	0.550705
CD28- CD4-CD8- T cell %T cell	5.19617	2	0.074416
CD45RA- CD28- CD8+ T cell Absolute Count	145.311	148	0.547148
CD45RA- CD28- CD8+ T cell %CD8+ T cell	8.37356	12	0.755299
CD45RA- CD28- CD8+ T cell %T cell	30.2662	40	0.867669
CD45RA+ CD28- CD8+ T cell Absolute Count	567.505	612	0.900576
CD45RA+ CD28- CD8+ T cell %T cell	75.4518	72	0.367474
BAFF-R on CD20- CD38- B cell	1.09776	2	0.577595
BAFF-R on CD24+ CD27+ B cell	47.6636	60	0.875369
BAFF-R on IgD+ CD24+ B cell	42.5586	58	0.935975
BAFF-R on IgD+ CD24- B cell	50.4452	59	0.778454
BAFF-R on IgD+ CD38- B cell	41.9114	58	0.944781
BAFF-R on IgD+ CD38- naive B cell	12.1397	26	0.990358
BAFF-R on IgD+ CD38- unswitched memory B cell	14.2781	27	0.978389
BAFF-R on IgD+ CD38+ B cell	48.7358	59	0.82733
BAFF-R on IgD+ CD38dim B cell	48.4173	61	0.878401
BAFF-R on IgD- CD24- B cell	37.2676	54	0.959846
BAFF-R on IgD- CD27- B cell	43.5901	58	0.91997
BAFF-R on IgD- CD38- B cell	42.6567	56	0.90546
BAFF-R on IgD- CD38+ B cell	9.53115	5	0.0896637
BAFF-R on IgD- CD38dim B cell	47.8674	61	0.889782
BAFF-R on memory B cell	42.7086	61	0.963776
BAFF-R on naive-mature B cell	48.5182	56	0.750916
BAFF-R on unswitched memory B cell	41.8759	59	0.955283
BAFF-R on switched memory B cell	42.5341	58	0.936326
BAFF-R on IgD+ B cell	52.4038	59	0.715473
BAFF-R on transitional B cell	43.1633	51	0.774195
CD19 on CD24+ CD27+ B cell	0.757834	1	0.384007
CD19 on IgD+ CD24+ B cell	1.26972	2	0.530009
CD19 on IgD+ CD24- B cell	3.04881	3	0.384161
CD19 on IgD+ CD38- unswitched memory B cell	1.06612	2	0.586806
CD19 on IgD+ CD38+ B cell	5.76717	4	0.217224
CD19 on IgD+ CD38dim B cell	1.54478	2	0.461909
CD19 on IgD- CD38dim B cell	0.142829	1	0.705484
CD19 on memory B cell	0.351702	1	0.553151
CD19 on naive-mature B cell	2.43766	2	0.295576
CD19 on unswitched memory B cell	1.05555	2	0.589916
CD19 on switched memory B cell	0.728687	1	0.393309
CD19 on IgD+ B cell	1.0215	1	0.312163
CD19 on transitional B cell	1.00577	2	0.604782
CD20 on B cell	5.02159	5	0.413251
CD20 on CD24+ CD27+ B cell	3.6547	6	0.723286
CD20 on IgD+ CD24+ B cell	0.846472	1	0.357552
CD20 on IgD+ CD24- B cell	1.95743	5	0.855003
CD20 on IgD+ CD38- B cell	1.08045	3	0.781795
CD20 on IgD+ CD38+ B cell	2.37111	4	0.667854
CD20 on IgD+ CD38dim B cell	4.31082	8	0.828048
CD20 on IgD- CD24- B cell	2.75731	1	0.0968107
CD20 on IgD- CD27- B cell	4.0195	3	0.259366
CD20 on IgD- CD38- B cell	8.20859	4	0.0842294
CD20 on IgD- CD38dim B cell	12.3697	8	0.135456
CD20 on memory B cell	1.95001	6	0.924238
CD20 on naive-mature B cell	4.96381	6	0.548463
CD20 on unswitched memory B cell	2.22179	3	0.527669
CD20 on switched memory B cell	11.6084	9	0.236298
CD20 on IgD+ B cell	5.16852	6	0.522388
CD20 on transitional B cell	1.18767	1	0.2758
CD24 on CD24+ CD27+ B cell	6.67691	5	0.245799
CD24 on IgD+ CD24+ B cell	2.16346	2	0.339008
CD24 on IgD+ CD38- B cell	0.737104	2	0.691735
CD24 on IgD+ CD38- unswitched memory B cell	0.734932	2	0.692487
CD24 on IgD+ CD38+ B cell	1.87751	1	0.170617
CD24 on IgD- CD38- B cell	0.719801	2	0.697746
CD24 on IgD- CD38dim B cell	0.828401	3	0.842663
CD24 on memory B cell	3.19942	3	0.361889
CD24 on unswitched memory B cell	0.10324	1	0.747976
CD24 on switched memory B cell	0.463279	2	0.793232
CD24 on transitional B cell	0.345966	1	0.556406
CD25 on B cell	3.97982	4	0.408744
CD25 on CD24+ CD27+ B cell	3.18174	3	0.364445
CD25 on IgD+ CD24+ B cell	2.21322	3	0.52935
CD25 on IgD+ CD24- B cell	4.26407	5	0.512056
CD25 on IgD+ CD38- B cell	2.17396	2	0.337234
CD25 on IgD+ CD38- naive B cell	2.72848	3	0.435408
CD25 on IgD+ CD38- unswitched memory B cell	1.28248	2	0.526639
CD25 on IgD+ CD38+ B cell	2.22172	2	0.329276
CD25 on IgD+ CD38dim B cell	3.73489	4	0.443072
CD25 on IgD- CD24- B cell	1.97324	3	0.577979
CD25 on IgD- CD27- B cell	1.36848	1	0.242073
CD25 on IgD- CD38- B cell	1.68289	3	0.640743
CD25 on IgD- CD38dim B cell	5.5081	6	0.480479
CD25 on memory B cell	3.22981	3	0.357531
CD25 on naive-mature B cell	4.06924	5	0.539491
CD25 on unswitched memory B cell	3.23828	3	0.356326
CD25 on switched memory B cell	4.64371	5	0.460889
CD25 on IgD+ B cell	2.86481	3	0.412941
CD25 on transitional B cell	0.599549	1	0.43875
CD27 on CD24+ CD27+ B cell	10.1549	16	0.858416
CD27 on IgD+ CD24+ B cell	6.31379	10	0.788247
CD27 on IgD+ CD38- unswitched memory B cell	3.31855	7	0.854054
CD27 on IgD- CD38- B cell	4.7213	10	0.909001
CD27 on IgD- CD38+ B cell	0.055592	1	0.813604
CD27 on IgD- CD38dim B cell	6.56921	12	0.884721
CD27 on memory B cell	5.96028	9	0.743887
CD27 on unswitched memory B cell	11.1533	15	0.741653
CD27 on switched memory B cell	6.84409	14	0.940555
CD38 on IgD+ CD24- B cell	0.225223	2	0.893498
CD38 on IgD+ CD38+ B cell	4.95808	3	0.174892
CD38 on IgD+ CD38dim B cell	9.45898	6	0.149363
CD38 on IgD- CD38dim B cell	10.4791	5	0.0627432
CD38 on naive-mature B cell	8.8408	4	0.0652042
CD38 on transitional B cell	8.48238	7	0.291983
IgD on IgD+ CD24+ B cell	10.7468	12	0.550734
IgD on IgD+ CD24- B cell	3.97475	7	0.782681
IgD on IgD+ CD38- unswitched memory B cell	1.63352	3	0.651813
IgD on IgD+ CD38+ B cell	7.61366	7	0.367889
IgD on IgD+ CD38dim B cell	3.82764	6	0.699988
IgD on unswitched memory B cell	18.5995	11	0.0686723
IgD on IgD+ B cell	2.71248	3	0.43811
IgD on transitional B cell	4.35172	4	0.360494
BAFF-R on B cell	48.5897	57	0.778419
CD62L on CD62L+ myeloid Dendritic Cell	1.58735	2	0.45218
CD62L on CD62L+ plasmacytoid Dendritic Cell	4.35793	3	0.225318
CD62L on CD62L+ Dendritic Cell	4.284	1	0.0384728
CD62L on monocyte	0.373674	2	0.829579
CD3 on naive CD8+ T cell	9.39767	13	0.74229
CD3 on Effector Memory CD8+ T cell	0.542917	3	0.909366
CD3 on Terminally Differentiated CD8+ T cell	0.0812063	1	0.775669
CD3 on Central Memory CD4+ T cell	5.54859	10	0.851657
CD3 on Naive CD4+ T cell	13.9062	18	0.735182
CD3 on Effector Memory CD4+ T cell	4.95723	5	0.421122
CD3 on CD45RA- CD4+ T cell	5.61317	9	0.777923
CD3 on Central Memory CD8+ T cell	9.027	7	0.250724
CD3 on HLA DR+ T cell	0.176639	1	0.674278
CD3 on Natural Killer T	1.58299	2	0.453168
CD3 on HLA DR+ CD8+ T cell	3.54008	1	0.0599024
CD3 on T cell	2.69622	7	0.911612
CD3 on activated CD4 regulatory T cell	15.9075	19	0.663439
CD3 on CD39+ activated CD4 regulatory T cell	8.90432	11	0.630724
CD3 on secreting CD4 regulatory T cell	7.18392	10	0.707975
CD3 on CD39+ secreting CD4 regulatory T cell	10.1643	8	0.253683
CD3 on activated & secreting CD4 regulatory T cell	16.3343	18	0.569231
CD3 on CD45RA+ CD4+ T cell	12.4009	18	0.825862
CD3 on CD8+ T cell	7.0098	7	0.42786
CD3 on CD39+ CD4+ T cell	15.3234	18	0.639658
CD3 on CD28+ CD4+ T cell	3.12065	8	0.926559
CD3 on CD28+ CD45RA- CD8+ T cell	9.37167	8	0.311918
CD3 on CD28+ CD45RA+ CD8+ T cell	7.84172	14	0.897408
CD3 on CD39+ CD8+ T cell	3.95256	2	0.138584
CD3 on CD4+ T cell	2.06352	7	0.956241
CD3 on CD4 regulatory T cell	14.3436	16	0.573136
CD3 on resting CD4 regulatory T cell	14.3367	15	0.500165
CD34 on Hematopoietic Stem Cell	5.44122	4	0.244945
HVEM on naive CD8+ T cell	2.073	2	0.354694
CD16-CD56 on Natural Killer T	11.9541	11	0.367102
CD16-CD56 on Natural Killer	14.1297	13	0.364773
CD16-CD56 on HLA DR+ Natural Killer	0.0495531	1	0.823843
CD28 on CD39+ activated CD4 regulatory T cell	8.71479e-05	1	0.992552
CD28 on secreting CD4 regulatory T cell	0.187537	3	0.979576
CD28 on CD39+ secreting CD4 regulatory T cell	4.44824	4	0.348729
CD28 on activated & secreting CD4 regulatory T cell	1.96787	2	0.373837
CD28 on CD45RA+ CD4+ T cell	4.14829	3	0.245891
CD28 on CD45RA- CD4 not regulatory T cell	5.08184	4	0.279003
CD28 on CD39+ CD4+ T cell	15.8784	14	0.320858
CD28 on CD28+ CD45RA- CD8+ T cell	4.09223	2	0.129236
CD28 on CD28+ CD4+ T cell	1.75442	3	0.624903
CD28 on CD28+ CD4-CD8- T cell	1.95773	4	0.743533
CD28 on CD28+ CD45RA+ CD8+ T cell	0.25841	1	0.611214
CD28 on CD39+ CD8+ T cell	0.162575	1	0.686796
CD28 on CD4+ T cell	1.80446	3	0.613966
CD28 on CD4 regulatory T cell	1.71474	2	0.424276
CD28 on resting CD4 regulatory T cell	5.76418	4	0.217466
CD28 on CD39+ resting CD4 regulatory T cell	0.00244021	1	0.960602
CD28 on activated CD4 regulatory T cell	1.93104	2	0.380784
CD86 on myeloid Dendritic Cell	3.91019	1	0.0479942
CD86 on granulocyte	0.0326498	1	0.856609
CCR7 on naive CD4+ T cell	2.32453	3	0.507839
CCR7 on naive CD8+ T cell	1.72789	1	0.18868
CD45 on B cell	0.129102	1	0.719365
CD45 on Natural Killer	4.43606	2	0.108823
CD45 on CD8+ T cell	0.675167	1	0.411256
CD45 on HLA DR+ CD4+ T cell	0.219089	1	0.639735
CD127 on CD28+ CD4+ T cell	8.63887e-05	1	0.992584
CD127 on granulocyte	12.8311	9	0.170401
CD127 on CD45RA+ CD4+ T cell	6.01094	4	0.198333
CD25 on CD39+ secreting CD4 regulatory T cell	0.380779	1	0.537187
CD123 on plasmacytoid Dendritic Cell	0.0081511	1	0.928062
CD123 on CD62L+ plasmacytoid Dendritic Cell	0.00818335	1	0.92792
CD33 on CD14+ monocyte	19.9113	23	0.647254
CD33 on CD33+ HLA DR+ CD14dim	13.09	12	0.362536
CD33 on CD33dim HLA DR+ CD11b+	19.9469	18	0.335819
CD33 on CD33dim HLA DR+ CD11b-	23.0872	18	0.187263
CD33 on Granulocytic Myeloid-Derived Suppressor Cells	6.63887	4	0.156248
CD33 on CD66b++ myeloid cell	10.7305	10	0.3789
CD33 on Monocytic Myeloid-Derived Suppressor Cells	13.221	11	0.279127
CD33 on CD33dim HLA DR-	14.0964	14	0.442556
CD33 on basophil	6.98779	17	0.983706
CD33 on Immature Myeloid-Derived Suppressor Cells	6.46479	11	0.840625
CD33 on CD33+ HLA DR+	11.5722	13	0.562993
CD33 on CD33+ HLA DR+ CD14-	11.5194	13	0.567391
CD4 on HLA DR+ CD4+ T cell	8.86651e-05	1	0.992487
CD25 on CD39+ CD4+ T cell	26.2589	26	0.448949
CD25 on CD28+ CD4+ T cell	0.801839	1	0.370544
FSC-A on myeloid Dendritic Cell	4.20517	3	0.240145
FSC-A on plasmacytoid Dendritic Cell	1.68341	4	0.793729
FSC-A on monocyte	2.31316	1	0.128283
FSC-A on granulocyte	0.00742339	1	0.93134
FSC-A on Natural Killer	2.20555	2	0.331949
FSC-A on HLA DR+ Natural Killer	5.00815	5	0.414887
FSC-A on CD4+ T cell	1.69196	4	0.792177
FSC-A on Natural Killer T	0.00988964	1	0.920784
CD16 on CD14- CD16+ monocyte	31.4373	30	0.394145
CD40 on CD14+ CD16- monocyte	5.09559	4	0.277629
CD40 on CD14+ CD16+ monocyte	12.0604	9	0.209924
CD14 on CD14+ CD16+ monocyte	0.0314342	1	0.859275
HLA DR on CD14- CD16+ monocyte	16.474	18	0.559501
CD40 on monocytes	11.1904	8	0.191141
CD64 on CD14+ CD16- monocyte	18.0398	27	0.902298
HLA DR on CD14+ CD16- monocyte	17.7223	19	0.541055
CD40 on CD14- CD16+ monocyte	19.941	15	0.174209
CD64 on CD14- CD16+ monocyte	1.53097	2	0.465109
HLA DR on CD14+ monocyte	12.8475	20	0.88383
CCR2 on CD14+ CD16+ monocyte	0.992727	1	0.319077
CX3CR1 on CD14- CD16-	0.00565944	2	0.997174
CX3CR1 on monocyte	2.09506	3	0.552913
CX3CR1 on CD14+ CD16+ monocyte	1.00631	2	0.604621
CX3CR1 on CD14+ CD16- monocyte	1.98309	2	0.371003
PDL-1 on CD14- CD16+ monocyte	4.77481	1	0.028879
CD64 on CD14- CD16-	0.760009	2	0.683858
CCR2 on CD14- CD16-	0.955018	2	0.620327
CCR2 on CD14+ CD16- monocyte	2.31366	3	0.50991
CD16 on CD14+ CD16+ monocyte	9.1336	13	0.76278
CD64 on monocyte	13.009	22	0.932909
HLA DR on CD14+ CD16+ monocyte	14.8516	15	0.462157
CCR2 on monocyte	1.58407	1	0.208175
HLA DR on CD14- CD16-	29.1047	29	0.459625
HLA DR on monocyte	10.8708	20	0.949504
CD64 on CD14+ CD16+ monocyte	15.5776	21	0.792894
CCR2 on myeloid Dendritic Cell	4.60537	3	0.203082
CCR2 on CD62L+ myeloid Dendritic Cell	2.45771	2	0.292627
CCR2 on plasmacytoid Dendritic Cell	0.918504	2	0.631756
CCR2 on CD62L+ plasmacytoid Dendritic Cell	0.918795	2	0.631664
CCR2 on monocyte	3.323	2	0.189854
CD4 on CD4+ T cell	3.351	3	0.340607
CD4 on naive CD4+ T cell	1.07846	3	0.782277
CD4 on Effector Memory CD4+ T cell	0.275226	2	0.871436
CD39 on CD39+ CD8+ T cell	2.86017	3	0.413691
CD39 on CD39+ activated CD4 regulatory T cell	35.0324	44	0.830838
CD39 on CD39+ secreting CD4 regulatory T cell	27.5072	29	0.544362
CD39 on CD39+ CD4+ T cell	27.6914	30	0.586788
CD39 on granulocyte	0.1394	1	0.708879
CD39 on monocyte	0.269139	1	0.60391
CD80 on myeloid Dendritic Cell	4.50735	5	0.4789
CD80 on CD62L+ myeloid Dendritic Cell	1.56267	4	0.815485
CD80 on plasmacytoid Dendritic Cell	0.00822623	1	0.927732
CD80 on CD62L+ plasmacytoid Dendritic Cell	0.0082654	1	0.927561
CD80 on monocyte	16.4792	8	0.0360126
CD80 on granulocyte	3.23359	2	0.198533
CD45 on CD33- HLA DR-	2.62325	1	0.105309
CD45 on Immature Myeloid-Derived Suppressor Cells	0.579003	2	0.748637
CD8 on Central Memory CD8+ T cell	3.58969	6	0.732001
CD8 on naive CD8+ T cell	7.62203	4	0.106447
CD8 on Effector Memory CD8+ T cell	1.65827	6	0.948297
CD8 on CD8+ T cell	2.31737	6	0.888321
CD8 on HLA DR+ CD8+ T cell	0.03079	1	0.86071
CD4 on CD39+ CD4+ T cell	12.6306	13	0.476735
CD4 on CD28+ CD4+ T cell	0.0377052	1	0.846036
CD4 on activated CD4 regulatory T cell	0.748858	1	0.386838
CD4 on CD39+ activated CD4 regulatory T cell	1.14723	6	0.979411
CD4 on CD39+ secreting CD4 regulatory T cell	1.95597	3	0.581594
SSC-A on myeloid Dendritic Cell	5.89379	5	0.316691
SSC-A on plasmacytoid Dendritic Cell	3.01326	3	0.389585
SSC-A on monocyte	9.91215	17	0.907254
SSC-A on CD14+ monocyte	7.92335	12	0.791091
SSC-A on HLA DR+ Natural Killer	4.29284	5	0.508069
SSC-A on granulocyte	0.842348	1	0.358726
SSC-A on CD4+ T cell	0.262398	3	0.966938
SSC-A on Natural Killer T	0.730214	1	0.392814
CD11c on myeloid Dendritic Cell	2.58608	5	0.763478
CD11c on CD62L+ myeloid Dendritic Cell	1.37288	2	0.503364
CD11c on monocyte	1.73212	2	0.420605
CD11c on granulocyte	0.309139	2	0.856784
CD11b on basophil	3.73556	1	0.0532657
CD45RA on naive CD4+ T cell	22.5026	29	0.798797
CD4RA on Terminally Differentiated CD4+ T cell	4.66787	6	0.58706
CD45RA on naive CD8+ T cell	5.09408	3	0.165036
CD45RA on Terminally Differentiated CD8+ T cell	0.340888	1	0.559317
CD45RA on resting CD4 regulatory T cell	19.0504	13	0.12155
CD45RA on CD39+ resting CD4 regulatory T cell	0.658291	3	0.882968
HLA DR on myeloid Dendritic Cell	28.5599	27	0.382556
HLA DR on plasmacytoid Dendritic Cell	29.2725	33	0.653344
HLA DR on Dendritic Cell	25.6001	31	0.740255
HLA DR on Hematopoietic Stem Cell	2.62242	6	0.854523
HLA DR on CD33+ HLA DR+ CD14-	9.08804	17	0.937459
HLA DR on CD33+ HLA DR+ CD14dim	3.14562	5	0.677547
HLA DR on CD33dim HLA DR+ CD11b+	9.50901	9	0.391673
HLA DR on CD33dim HLA DR+ CD11b-	7.82864	10	0.645571
HLA DR on CD33- HLA DR+	7.20257	11	0.78245
HLA DR on B cell	12.8267	12	0.38176
HLA DR on HLA DR+ Natural Killer	9.79062	10	0.459051
CD8 on CD28+ CD45RA- CD8+ T cell	6.58981	11	0.831263
CD8 on CD28+ CD45RA+ CD8+ T cell	9.88042	15	0.827193
CD8 on CD28- CD8+ T cell	0.100571	1	0.751145
CD8 on CD39+ CD8+ T cell	3.46245	5	0.629077
