# Supplementary material for: Circulating immune cells and risk of osteosarcoma: a Mendelian randomization analysis
Source: Front Immunol. 2024 Jul 16;15:1381212. doi: 10.3389/fimmu.2024.1381212 (PMC11286390; doi:10.3389/fimmu.2024.1381212)
Supplement: Supplementary file 6 [file Table_4.xlsx]

## Sheet:  Supplemental Table 2
Supplementary Table 2 The information of selected SNPs in the MR analysis
exposure	chr.exposure	pos.exposure	SNP	other_allele.exposure	effect_allele.exposure	beta.exposure	se.exposure	pval.exposure	eaf.exposure	F
Activated & resting CD4 regulatory T cell %CD4 regulatory T cell	1	196321168	rs191753228	C	T	2.217	0.2096	9.408e-26	0.0041	111.879
Activated & resting CD4 regulatory T cell %CD4 regulatory T cell	2	38897810	rs6751481	T	C	0.2886	0.02387	5.487e-33	0.4709	146.18
Activated & resting CD4 regulatory T cell %CD4 regulatory T cell	1	195466150	rs74967706	T	C	0.791	0.127	5.234e-10	0.0087	38.7923
Activated & resting CD4 regulatory T cell %CD4 regulatory T cell	1	190079170	rs138915779	C	A	1.545	0.2193	2.204e-12	0.0035	49.634
Activated & resting CD4 regulatory T cell %CD4 regulatory T cell	1	197141261	rs45512792	A	G	1.885	0.1794	1.908e-25	0.0051	110.402
Activated & resting CD4 regulatory T cell %CD4 regulatory T cell	1	198151688	rs113435341	A	G	2.569	0.2103	1.279e-33	0.0032	149.228
Activated & resting CD4 regulatory T cell %CD4 regulatory T cell	1	200021804	rs180839256	T	C	1.003	0.1348	1.269e-13	0.0077	55.3633
Activated & resting CD4 regulatory T cell %CD4 regulatory T cell	2	38132316	rs1430018	T	C	-0.2281	0.04116	3.215e-08	0.9022	30.7114
Activated & resting CD4 regulatory T cell %CD4 regulatory T cell	1	188691469	rs61836370	A	G	0.5815	0.1007	8.549e-09	0.0145	33.3458
Activated & resting CD4 regulatory T cell %CD4 regulatory T cell	1	199999121	rs11579717	G	A	1.815	0.1783	5.327e-24	0.0044	103.622
Activated & resting CD4 regulatory T cell %CD4 regulatory T cell	2	41546342	rs17027464	T	A	0.1763	0.03127	1.869e-08	0.1986	31.787
Activated & resting CD4 regulatory T cell %CD4 regulatory T cell	2	39318970	rs139649559	C	T	0.4144	0.05566	1.208e-13	0.0479	55.431
Activated & resting CD4 regulatory T cell %CD4 regulatory T cell	1	191648600	rs147071297	G	A	1.19	0.1903	4.527e-10	0.0039	39.1036
Activated & resting CD4 regulatory T cell %CD4 regulatory T cell	2	39176695	rs413431	A	G	-0.2936	0.03123	9.543e-21	0.8154	88.3829
Activated & resting CD4 regulatory T cell %CD4 regulatory T cell	1	194010208	rs116794175	T	C	1.427	0.1851	1.617e-14	0.0042	59.434
Activated & resting CD4 regulatory T cell %CD4 regulatory T cell	1	199278900	rs140372175	A	C	1.859	0.1795	9.299e-25	0.0044	107.258
Activated & resting CD4 regulatory T cell %CD4 regulatory T cell	1	198665917	rs17612648	C	G	2.539	0.1931	1.455e-38	0.0035	172.886
Activated & resting CD4 regulatory T cell %CD4 regulatory T cell	2	38596674	rs145947216	C	T	0.5296	0.06723	4.438e-15	0.0359	62.054
Activated & resting CD4 regulatory T cell %CD4+ T cell	1	198665917	rs17612648	C	G	1.655	0.202	3.557e-16	0.0035	67.1264
Activated & resting CD4 regulatory T cell %CD4+ T cell	1	197924770	rs17583875	G	A	1.827	0.2239	4.64e-16	0.0029	66.5839
Activated & resting CD4 regulatory T cell %CD4+ T cell	1	199278900	rs140372175	A	C	1.187	0.1866	2.275e-10	0.0044	40.4649
Activated & resting CD4 regulatory T cell %CD4+ T cell	1	197141261	rs45512792	A	G	1.296	0.1868	4.764e-12	0.0051	48.1345
Activated & resting CD4 regulatory T cell %CD4+ T cell	1	196321168	rs191753228	C	T	1.524	0.2181	3.37e-12	0.0041	48.8268
Activated & resting CD4 regulatory T cell %CD4+ T cell	1	199999121	rs11579717	G	A	1.174	0.1853	2.657e-10	0.0044	40.1407
Activated & resting CD4 regulatory T cell %CD4+ T cell	2	39177320	rs408686	C	A	-0.2228	0.03216	5.061e-12	0.8142	47.9953
Activated & resting CD4 regulatory T cell %CD4+ T cell	2	38897810	rs6751481	T	C	0.2086	0.02476	5.193e-17	0.4709	70.9786
Activated & resting CD4 regulatory T cell Absolute Count	2	38897810	rs6751481	T	C	0.1507	0.02494	1.676e-09	0.4699	36.5118
Activated & secreting CD4 regulatory T cell %CD4 regulatory T cell	2	41894483	rs9309071	G	A	-0.1699	0.02795	1.335e-09	0.2105	36.9507
Activated & secreting CD4 regulatory T cell %CD4 regulatory T cell	1	198665917	rs17612648	C	G	-2.554	0.1797	1.444e-44	0.0035	201.997
Activated & secreting CD4 regulatory T cell %CD4 regulatory T cell	1	196321168	rs191753228	C	T	-2.33	0.1949	2.596e-32	0.0041	142.918
Activated & secreting CD4 regulatory T cell %CD4 regulatory T cell	1	195825276	rs7530076	G	A	0.4611	0.07373	4.499e-10	0.9748	39.1113
Activated & secreting CD4 regulatory T cell %CD4 regulatory T cell	2	39318970	rs139649559	C	T	-0.4013	0.05205	1.635e-14	0.0479	59.4425
Activated & secreting CD4 regulatory T cell %CD4 regulatory T cell	1	199999121	rs11579717	G	A	-1.821	0.1663	1.869e-27	0.0044	119.904
Activated & secreting CD4 regulatory T cell %CD4 regulatory T cell	2	38156133	rs7565287	G	A	0.2736	0.04625	3.629e-09	0.9345	34.9952
Activated & secreting CD4 regulatory T cell %CD4 regulatory T cell	1	182091538	rs187089343	A	C	-0.9956	0.1693	4.524e-09	0.0047	34.5825
Activated & secreting CD4 regulatory T cell %CD4 regulatory T cell	1	194010208	rs116794175	T	C	-1.387	0.1729	1.407e-15	0.0042	64.3521
Activated & secreting CD4 regulatory T cell %CD4 regulatory T cell	1	191648600	rs147071297	G	A	-1.261	0.1774	1.393e-12	0.0039	50.5269
Activated & secreting CD4 regulatory T cell %CD4 regulatory T cell	2	39014260	rs61493373	G	A	-0.2847	0.0299	3.111e-21	0.1744	90.6635
Activated & secreting CD4 regulatory T cell %CD4 regulatory T cell	2	39384195	rs116499452	G	A	-0.2835	0.04977	1.326e-08	0.0538	32.4467
Activated & secreting CD4 regulatory T cell %CD4 regulatory T cell	2	41589994	rs36011712	G	T	0.1551	0.02774	2.402e-08	0.2108	31.2616
Activated & secreting CD4 regulatory T cell %CD4 regulatory T cell	1	195430336	rs12133465	A	G	-0.6898	0.1146	1.938e-09	0.0096	36.2307
Activated & secreting CD4 regulatory T cell %CD4 regulatory T cell	1	199278900	rs140372175	A	C	-1.832	0.1676	2.232e-27	0.0044	119.482
Activated & secreting CD4 regulatory T cell %CD4 regulatory T cell	1	200021804	rs180839256	T	C	-1.039	0.1257	1.928e-16	0.0077	68.322
Activated & secreting CD4 regulatory T cell %CD4 regulatory T cell	2	38897810	rs6751481	T	C	-0.2903	0.02227	6.288e-38	0.4709	169.924
Activated & secreting CD4 regulatory T cell %CD4 regulatory T cell	1	188691469	rs61836370	A	G	-0.5671	0.09405	1.818e-09	0.0145	36.3581
Activated & secreting CD4 regulatory T cell %CD4 regulatory T cell	1	190079170	rs138915779	C	A	-1.784	0.2042	3.698e-18	0.0035	76.327
Activated & secreting CD4 regulatory T cell %CD4 regulatory T cell	1	198151688	rs113435341	A	G	-2.621	0.1957	6.33e-40	0.0032	179.371
Activated & secreting CD4 regulatory T cell %CD4 regulatory T cell	1	197141261	rs45512792	A	G	-1.955	0.1668	4.042e-31	0.0051	137.373
Activated & secreting CD4 regulatory T cell %CD4 regulatory T cell	1	195919849	rs146899923	T	C	-0.7496	0.1241	1.678e-09	0.0089	36.4851
Activated & secreting CD4 regulatory T cell %CD4 regulatory T cell	2	38596674	rs145947216	C	T	-0.5194	0.0629	2.087e-16	0.0359	68.1872
Activated & secreting CD4 regulatory T cell %CD4+ T cell	1	197141261	rs45512792	A	G	-1.57	0.1866	5.712e-17	0.0051	70.7907
Activated & secreting CD4 regulatory T cell %CD4+ T cell	7	37427289	rs74830391	C	T	0.1992	0.03616	3.871e-08	0.1525	30.3474
Activated & secreting CD4 regulatory T cell %CD4+ T cell	1	190079170	rs138915779	C	A	-1.565	0.2272	6.754e-12	0.0035	47.4474
Activated & secreting CD4 regulatory T cell %CD4+ T cell	1	198665917	rs17612648	C	G	-2.071	0.2019	2.406e-24	0.0035	105.217
Activated & secreting CD4 regulatory T cell %CD4+ T cell	10	6184071	rs35040156	G	C	-0.1642	0.02701	1.33e-09	0.3231	36.957
Activated & secreting CD4 regulatory T cell %CD4+ T cell	10	6094697	rs61839660	C	T	0.4097	0.05516	1.38e-13	0.0543	55.1675
Activated & secreting CD4 regulatory T cell %CD4+ T cell	1	196321168	rs191753228	C	T	-1.929	0.218	1.362e-18	0.0041	78.2981
Activated & secreting CD4 regulatory T cell %CD4+ T cell	1	199278900	rs140372175	A	C	-1.613	0.1869	8.965e-18	0.0044	74.4818
Activated & secreting CD4 regulatory T cell %CD4+ T cell	1	199999121	rs11579717	G	A	-1.573	0.1855	3.351e-17	0.0044	71.9067
Activated & secreting CD4 regulatory T cell %CD4+ T cell	1	198151688	rs113435341	A	G	-2.11	0.2195	1.307e-21	0.0032	92.4051
Activated & secreting CD4 regulatory T cell %CD4+ T cell	1	200021804	rs180839256	T	C	-0.9306	0.1398	3.219e-11	0.0077	44.311
Activated & secreting CD4 regulatory T cell %CD4+ T cell	2	38897249	rs12712610	A	G	-0.1572	0.02752	1.206e-08	0.2975	32.6293
Activated & secreting CD4 regulatory T cell %CD4+ T cell	10	6057181	rs12722595	G	C	0.3043	0.04922	7.027e-10	0.0707	38.2226
Activated & secreting CD4 regulatory T cell %CD4+ T cell	1	194010208	rs116794175	T	C	-1.164	0.1924	1.605e-09	0.0042	36.6012
Activated & secreting CD4 regulatory T cell %CD4+ T cell	4	123422719	rs138960714	A	C	-2.923	0.4989	5.131e-09	0.0006	34.3266
Activated & secreting CD4 regulatory T cell %CD4+ T cell	22	47814108	rs147838148	T	G	-2.662	0.4776	2.684e-08	0.0006	31.0662
Activated & secreting CD4 regulatory T cell Absolute Count	1	198665917	rs17612648	C	G	-1.955	0.2099	2.096e-20	0.0035	86.7498
Activated & secreting CD4 regulatory T cell Absolute Count	1	199999121	rs11579717	G	A	-1.179	0.1933	1.175e-09	0.0044	37.2018
Activated & secreting CD4 regulatory T cell Absolute Count	1	199594111	rs147198392	T	C	-1.155	0.1742	3.931e-11	0.0051	43.961
Activated & secreting CD4 regulatory T cell Absolute Count	1	197141261	rs45512792	A	G	-1.228	0.1946	3.182e-10	0.0051	39.8209
Activated & secreting CD4 regulatory T cell Absolute Count	1	196321168	rs191753228	C	T	-1.474	0.2274	1.049e-10	0.0041	42.0159
Activated & secreting CD4 regulatory T cell Absolute Count	1	198151688	rs113435341	A	G	-2.018	0.2282	1.468e-18	0.0032	78.2008
Activated & secreting CD4 regulatory T cell Absolute Count	1	190079170	rs138915779	C	A	-1.518	0.2369	1.673e-10	0.0034	41.0595
Activated & secreting CD4 regulatory T cell Absolute Count	10	6094697	rs61839660	C	T	0.3316	0.05733	7.933e-09	0.0542	33.4553
Activated CD4 regulatory T cell %CD4 regulatory T cell	1	197924770	rs17583875	G	A	-1.532	0.2241	9.631e-12	0.0029	46.7341
Activated CD4 regulatory T cell %CD4 regulatory T cell	1	196321168	rs191753228	C	T	-1.439	0.2177	4.42e-11	0.0041	43.6923
Activated CD4 regulatory T cell %CD4 regulatory T cell	1	195825276	rs7530076	G	A	0.4628	0.08043	9.517e-09	0.9748	33.1093
Activated CD4 regulatory T cell %CD4 regulatory T cell	1	197141261	rs45512792	A	G	-1.079	0.187	8.547e-09	0.0051	33.2935
Activated CD4 regulatory T cell %CD4 regulatory T cell	1	198524264	rs146620586	G	T	-1.776	0.2801	2.607e-10	0.0032	40.2031
Activated CD4 regulatory T cell %CD4 regulatory T cell	1	190079170	rs138915779	C	A	-1.347	0.2241	2.062e-09	0.0035	36.1286
Activated CD4 regulatory T cell %CD4 regulatory T cell	1	199163362	rs112009416	T	C	-0.7482	0.1306	1.093e-08	0.0089	32.8208
Activated CD4 regulatory T cell Absolute Count	1	198665917	rs17612648	C	G	-1.286	0.2095	9.329e-10	0.0035	37.6803
Activated CD4 regulatory T cell Absolute Count	1	198151688	rs113435341	A	G	-1.414	0.2277	5.878e-10	0.0032	38.5632
Activated CD4 regulatory T cell Absolute Count	1	190079170	rs138915779	C	A	-1.288	0.2345	4.232e-08	0.0034	30.168
B cell %CD3- lymphocyte	5	67413499	rs11954223	G	A	2.135	0.3629	4.362e-09	0.001	34.6116
B cell %CD3- lymphocyte	13	108957063	rs9520836	A	G	0.1363	0.02361	8.45e-09	0.4999	33.3273
B cell %CD3- lymphocyte	17	33797371	rs9916257	G	T	0.1693	0.0237	1.084e-12	0.5685	51.029
B cell %lymphocyte	13	108993494	rs12874404	A	G	0.2272	0.02633	8.995e-18	0.319	74.4586
B cell %lymphocyte	17	2716327	rs66777340	C	T	-0.1493	0.02419	7.629e-10	0.4842	38.0932
B cell Absolute Count	13	108970631	rs12865434	A	G	0.1537	0.02404	1.834e-10	0.4777	40.877
BAFF-R on B cell	1	161479745	rs1801274	A	G	-0.1724	0.02698	1.863e-10	0.3253	40.8311
BAFF-R on B cell	22	41776453	rs41281285	C	T	-0.532	0.04696	2.886e-29	0.0746	128.341
BAFF-R on B cell	22	44297686	rs9614288	A	T	-0.2898	0.02919	6.036e-23	0.2346	98.5663
BAFF-R on B cell	22	44372331	rs2073086	C	T	-0.1804	0.02731	4.528e-11	0.2989	43.6345
BAFF-R on B cell	22	39415780	rs5757424	A	G	-0.155	0.02462	3.463e-10	0.4429	39.6358
BAFF-R on B cell	22	39641412	rs13058590	C	T	-0.3804	0.05926	1.553e-10	0.0467	41.2057
BAFF-R on B cell	22	40590761	rs142202860	C	T	-0.5363	0.05248	3.448e-24	0.059	104.431
BAFF-R on B cell	22	41013857	rs112057490	T	C	-0.3872	0.04866	2.317e-15	0.0746	63.3179
BAFF-R on B cell	22	44757870	rs78434681	C	A	-0.7154	0.08394	2.236e-17	0.0227	72.6373
BAFF-R on B cell	22	40305664	rs116996173	G	A	-0.8394	0.09106	4.969e-20	0.0194	84.9733
BAFF-R on B cell	22	42262411	rs143256776	G	A	0.3708	0.05984	6.401e-10	0.0481	38.3969
BAFF-R on B cell	22	40596384	rs142949835	G	A	-0.2789	0.0362	1.685e-14	0.1395	59.3581
BAFF-R on B cell	22	43714716	rs5996309	A	G	-0.1699	0.02454	5.173e-12	0.5235	47.9333
BAFF-R on B cell	22	39095653	rs149593440	T	C	-0.332	0.05316	4.729e-10	0.06	39.0037
BAFF-R on B cell	22	42386487	rs146951100	T	C	0.262	0.03269	1.495e-15	0.188	64.2351
BAFF-R on B cell	22	39780097	rs55706518	C	T	-0.7075	0.07953	8.947e-19	0.0246	79.1391
BAFF-R on B cell	22	40102614	rs12484428	C	T	-0.433	0.05826	1.327e-13	0.0477	55.2376
BAFF-R on B cell	22	42873630	rs35998301	G	C	-0.2356	0.02604	2.375e-19	0.3697	81.8594
BAFF-R on B cell	22	44601093	rs79328498	G	C	-0.8783	0.09611	1.026e-19	0.0175	83.5119
BAFF-R on B cell	22	42261360	rs78302660	C	T	0.3454	0.05626	9.12e-10	0.0522	37.6917
BAFF-R on B cell	22	39691045	rs80132412	C	T	-1.2	0.1086	6.093e-28	0.0134	122.096
BAFF-R on B cell	22	38840146	rs139592873	G	T	-0.4669	0.08263	1.722e-08	0.0236	31.928
BAFF-R on B cell	22	38548552	rs132945	T	A	-0.2517	0.03731	1.758e-11	0.1327	45.511
BAFF-R on B cell	22	41502451	rs76331127	C	T	-0.9117	0.1571	7.014e-09	0.0061	33.6784
BAFF-R on B cell	22	38032090	rs6000850	T	C	0.5203	0.09191	1.624e-08	0.9806	32.0466
BAFF-R on B cell	22	44829954	rs115848830	C	T	-0.4775	0.06755	1.862e-12	0.0348	49.9685
BAFF-R on B cell	22	42346042	rs73165159		I	0.343	0.03742	7.942e-20	0.1298	84.0196
BAFF-R on B cell	22	37565404	rs142894868	G	T	-0.7391	0.1094	1.676e-11	0.013	45.6427
BAFF-R on B cell	22	39768080	rs11704158	G	T	0.2417	0.03818	2.76e-10	0.1269	40.0757
BAFF-R on B cell	22	43080791	rs140725954	T	G	-0.9299	0.06916	2.941e-40	0.0324	180.785
BAFF-R on B cell	22	43092556	rs6002907	C	T	-0.399	0.0394	8.647e-24	0.1135	102.554
BAFF-R on B cell	22	37847465	rs6519064	G	A	0.1855	0.02916	2.257e-10	0.2496	40.4681
BAFF-R on B cell	22	37514022	rs78996523	G	C	-1.127	0.1972	1.197e-08	0.0042	32.6613
BAFF-R on B cell	22	39487029	rs111381709	G	A	-0.3798	0.05228	4.572e-13	0.0616	52.7763
BAFF-R on B cell	22	39738379	rs117458132	C	T	-0.3387	0.04956	9.627e-12	0.0735	46.7055
BAFF-R on B cell	22	44698304	rs189503542	T	A	-0.6662	0.1091	1.14e-09	0.0138	37.2872
BAFF-R on B cell	22	46348684	rs10448601	C	A	0.1876	0.03301	1.425e-08	0.1794	32.2979
BAFF-R on B cell	22	43725421	rs950553	T	C	0.2356	0.0314	7.775e-14	0.1964	56.2978
BAFF-R on B cell	22	39997710	rs713767	A	G	-0.9986	0.08715	6.842e-30	0.0204	131.295
BAFF-R on B cell	22	43573834	rs66536338	A	C	-0.3431	0.04107	9.167e-17	0.1025	69.7898
BAFF-R on B cell	22	39139913	rs138711	C	T	0.1477	0.02546	7.108e-09	0.4205	33.6546
BAFF-R on B cell	22	41650848	rs146017020	C	T	0.3038	0.05198	5.507e-09	0.0616	34.1588
BAFF-R on B cell	22	43393437	rs5759079	G	A	-0.4435	0.03602	3.75e-34	0.1407	151.6
BAFF-R on B cell	22	42855698	rs111993863	G	A	-0.9135	0.06635	4.361e-42	0.0363	189.555
BAFF-R on B cell	22	40201703	rs55713823	G	A	0.2998	0.05416	3.321e-08	0.0585	30.6412
BAFF-R on B cell	22	44581286	rs117704411	T	C	-0.3675	0.0662	3.036e-08	0.0367	30.8176
BAFF-R on B cell	22	41514702	rs140745259	G	T	-1.365	0.2452	2.75e-08	0.0022	30.9902
BAFF-R on B cell	22	37748690	rs12170003	C	T	-0.325	0.05089	1.922e-10	0.0648	40.7851
BAFF-R on B cell	22	43597066	rs9612025	T	C	-0.3224	0.04697	7.776e-12	0.0792	47.1139
BAFF-R on B cell	22	43569380	rs118162361	G	A	-0.2976	0.03817	8.216e-15	0.125	60.7885
BAFF-R on B cell	22	41665995	rs139764778	G	A	-0.7287	0.04517	1.315e-56	0.0843	260.254
BAFF-R on B cell	22	37516789	rs116921229	G	T	-0.4328	0.07246	2.549e-09	0.0295	35.6761
BAFF-R on B cell	22	40049518	rs9607663	C	T	-0.2856	0.04735	1.79e-09	0.0757	36.3812
BAFF-R on B cell	22	42772363	rs9620041	C	T	0.3466	0.04449	8.702e-15	0.0892	60.6921
BAFF-R on B cell	22	40987104	rs148646251	A	G	-0.5485	0.05635	4.013e-22	0.0545	94.747
BAFF-R on B cell	22	42315371	rs73165129	C	T	-1.496	0.03385	1e-200	0.099	1953.2
BAFF-R on B cell	22	39719566	rs144712270	G	A	-0.6513	0.1104	4.036e-09	0.0139	34.8036
BAFF-R on B cell	22	44515711	rs742550	G	A	-0.375	0.05491	1.002e-11	0.0563	46.6401
BAFF-R on B cell	22	42218602	rs56229399	G	A	0.3174	0.04057	6.66e-15	0.1087	61.2074
BAFF-R on B cell	22	42348062	rs28722907	G	A	-0.4892	0.0381	6.246e-37	0.122	164.863
BAFF-R on B cell	22	38823838	rs79928737	C	T	-0.6052	0.08148	1.361e-13	0.0234	55.1691
BAFF-R on B cell	22	44524022	rs150453698	A	G	-0.7061	0.1155	1.06e-09	0.013	37.3739
BAFF-R on B cell	22	39647580	rs9607627	C	G	0.2023	0.0307	5.021e-11	0.2093	43.4225
BAFF-R on B cell	22	41195121	rs118166233	C	T	-0.6456	0.1041	6.17e-10	0.015	38.4614
BAFF-R on B cell	22	44226266	rs73176418	C	T	-0.3765	0.05812	1.058e-10	0.048	41.9642
BAFF-R on B cell	22	38163121	rs190529651	G	A	-1.039	0.1085	1.729e-21	0.0128	91.7005
BAFF-R on B cell	22	42870441	rs187749054	G	A	-0.6088	0.05334	1.147e-29	0.0563	130.27
BAFF-R on B cell	22	39938303	rs5757710	T	C	-0.1948	0.02596	7.613e-14	0.351	56.3078
BAFF-R on B cell	22	41998660	rs117430146	G	C	0.3083	0.05583	3.605e-08	0.056	30.4938
BAFF-R on B cell	22	40568020	rs528009599	G	A	-0.9604	0.1232	8.315e-15	0.0111	60.7691
BAFF-R on B cell	22	44688211	rs151125173	A	G	-0.4961	0.0783	2.659e-10	0.027	40.1435
BAFF-R on B cell	22	39375623	rs9611061	G	C	-0.4198	0.05216	1.121e-15	0.0654	64.7753
BAFF-R on CD20- B cell	3	30923244	rs113663979	C	G	-0.2562	0.0424	1.668e-09	0.0918	36.5112
BAFF-R on CD20- B cell	22	42321591	rs5996087	A	G	-0.4215	0.0399	1.029e-25	0.0998	111.596
BAFF-R on CD20- CD38- B cell	22	39903477	rs146514405	C	T	-0.4829	0.08492	1.4e-08	0.0214	32.3366
BAFF-R on CD20- CD38- B cell	22	42315371	rs73165129	C	T	-0.5191	0.04044	6.746e-37	0.0987	164.771
BAFF-R on CD20- CD38- B cell	22	41665995	rs139764778	G	A	-0.2928	0.04474	6.782e-11	0.0841	42.8302
BAFF-R on CD24+ CD27+ B cell	22	44226266	rs73176418	C	T	-0.3636	0.05813	4.454e-10	0.048	39.1243
BAFF-R on CD24+ CD27+ B cell	22	37516789	rs116921229	G	T	-0.4421	0.07243	1.148e-09	0.0295	37.2567
BAFF-R on CD24+ CD27+ B cell	22	39780097	rs55706518	C	T	-0.6815	0.07956	1.549e-17	0.0246	73.374
BAFF-R on CD24+ CD27+ B cell	22	40303934	rs137963	C	T	-0.2663	0.04259	4.467e-10	0.1009	39.0955
BAFF-R on CD24+ CD27+ B cell	22	41776453	rs41281285	C	T	-0.5729	0.04679	8.312e-34	0.0747	149.917
BAFF-R on CD24+ CD27+ B cell	22	39757623	rs142952844	C	G	-0.2408	0.04149	7.045e-09	0.0995	33.6842
BAFF-R on CD24+ CD27+ B cell	22	37847465	rs6519064	G	A	0.1952	0.02916	2.521e-11	0.2494	44.811
BAFF-R on CD24+ CD27+ B cell	22	46348684	rs10448601	C	A	0.1879	0.033	1.344e-08	0.1795	32.4209
BAFF-R on CD24+ CD27+ B cell	22	39704126	rs149688578	G	A	-0.3886	0.05011	1.144e-14	0.0726	60.1391
BAFF-R on CD24+ CD27+ B cell	22	44698304	rs189503542	T	A	-0.6329	0.1092	7.257e-09	0.0138	33.5912
BAFF-R on CD24+ CD27+ B cell	22	42870441	rs187749054	G	A	-0.6102	0.05333	8.159e-30	0.0563	130.919
BAFF-R on CD24+ CD27+ B cell	22	43390319	rs2018340	G	A	-0.4528	0.03599	1.472e-35	0.1406	158.288
BAFF-R on CD24+ CD27+ B cell	22	41514702	rs140745259	G	T	-1.367	0.2452	2.654e-08	0.0022	31.0811
BAFF-R on CD24+ CD27+ B cell	22	39414904	rs5757423	G	T	-0.1564	0.02459	2.264e-10	0.4422	40.4535
BAFF-R on CD24+ CD27+ B cell	22	39375623	rs9611061	G	C	-0.4239	0.05212	5.739e-16	0.0655	66.1482
BAFF-R on CD24+ CD27+ B cell	22	40590761	rs142202860	C	T	-0.5075	0.05256	8.434e-22	0.0591	93.2312
BAFF-R on CD24+ CD27+ B cell	22	39903477	rs146514405	C	T	-0.9707	0.08559	2.524e-29	0.0213	128.625
BAFF-R on CD24+ CD27+ B cell	22	40044235	rs77273762	G	A	-0.8258	0.1128	2.96e-13	0.0127	53.5959
BAFF-R on CD24+ CD27+ B cell	22	42731540	rs4822112	G	T	-0.2611	0.03162	2.073e-16	0.7955	68.1852
BAFF-R on CD24+ CD27+ B cell	22	38091241	rs188662274	A	G	-0.4049	0.07057	1.041e-08	0.0336	32.9197
BAFF-R on CD24+ CD27+ B cell	22	44515711	rs742550	G	A	-0.3792	0.05489	5.707e-12	0.0563	47.7255
BAFF-R on CD24+ CD27+ B cell	22	45019262	rs8135271	G	T	-0.3403	0.05843	6.213e-09	0.0511	33.9197
BAFF-R on CD24+ CD27+ B cell	22	41569496	rs138878812	G	C	0.3556	0.05514	1.275e-10	0.0559	41.5901
BAFF-R on CD24+ CD27+ B cell	22	40987104	rs148646251	A	G	-0.537	0.05635	2.757e-21	0.0546	90.8157
BAFF-R on CD24+ CD27+ B cell	22	42874781	rs2142827	G	A	-0.3402	0.03585	4.123e-21	0.1416	90.0514
BAFF-R on CD24+ CD27+ B cell	22	42937097	rs140869342	G	A	-0.3523	0.06024	5.427e-09	0.0461	34.2023
BAFF-R on CD24+ CD27+ B cell	22	44688211	rs151125173	A	G	-0.4791	0.07831	1.051e-09	0.0271	37.4298
BAFF-R on CD24+ CD27+ B cell	22	44832647	rs55815005	C	T	-0.3006	0.04695	1.731e-10	0.0768	40.9927
BAFF-R on CD24+ CD27+ B cell	22	44833082	rs737724	G	A	0.1769	0.02629	1.962e-11	0.3481	45.2767
BAFF-R on CD24+ CD27+ B cell	22	38163121	rs190529651	G	A	-0.996	0.1086	7.625e-20	0.0129	84.1122
BAFF-R on CD24+ CD27+ B cell	22	41665995	rs139764778	G	A	-0.7736	0.04499	8.643e-64	0.0842	295.666
BAFF-R on CD24+ CD27+ B cell	22	41733262	rs138818147	G	A	0.3352	0.04702	1.206e-12	0.0762	50.8209
BAFF-R on CD24+ CD27+ B cell	22	42855698	rs111993863	G	A	-0.8993	0.06639	7.992e-41	0.0364	183.486
BAFF-R on CD24+ CD27+ B cell	22	44757870	rs78434681	C	A	-0.6872	0.08398	3.796e-16	0.0227	66.9599
BAFF-R on CD24+ CD27+ B cell	22	40567889	rs117003628	G	C	-1.076	0.1229	3.103e-18	0.0111	76.6515
BAFF-R on CD24+ CD27+ B cell	22	42534074	rs4993392	C	T	0.2689	0.03906	6.833e-12	0.1243	47.3933
BAFF-R on CD24+ CD27+ B cell	22	43573834	rs66536338	A	C	-0.3645	0.04103	1.006e-18	0.1024	78.9209
BAFF-R on CD24+ CD27+ B cell	22	43597066	rs9612025	T	C	-0.3441	0.04694	2.808e-13	0.0792	53.7382
BAFF-R on CD24+ CD27+ B cell	22	44297686	rs9614288	A	T	-0.3203	0.0291	9.647e-28	0.2346	121.151
BAFF-R on CD24+ CD27+ B cell	22	37514022	rs78996523	G	C	-1.088	0.1972	3.753e-08	0.0042	30.44
BAFF-R on CD24+ CD27+ B cell	22	42635326	rs8137968	T	C	0.3307	0.04591	7.063e-13	0.086	51.8864
BAFF-R on CD24+ CD27+ B cell	22	38823838	rs79928737	C	T	-0.5778	0.08152	1.628e-12	0.0234	50.2374
BAFF-R on CD24+ CD27+ B cell	22	38857451	rs143128622	C	A	-0.4854	0.08323	5.937e-09	0.0232	34.0126
BAFF-R on CD24+ CD27+ B cell	22	38906432	rs138464	C	T	-0.1549	0.02544	1.268e-09	0.5816	37.0739
BAFF-R on CD24+ CD27+ B cell	22	40355729	rs118033792	T	C	-0.259	0.03268	2.946e-15	0.1831	62.811
BAFF-R on CD24+ CD27+ B cell	22	41013857	rs112057490	T	C	-0.4362	0.04862	4.592e-19	0.0744	80.4899
BAFF-R on CD24+ CD27+ B cell	22	38007812	rs6000845	G	A	0.1546	0.02599	2.94e-09	0.3593	35.384
BAFF-R on CD24+ CD27+ B cell	22	37565404	rs142894868	G	T	-0.7089	0.1095	1.078e-10	0.013	41.9123
BAFF-R on CD24+ CD27+ B cell	22	40098459	rs35969023	A	G	-0.3143	0.04806	6.983e-11	0.0775	42.7682
BAFF-R on CD24+ CD27+ B cell	22	39641412	rs13058590	C	T	-0.3738	0.05926	3.162e-10	0.0468	39.7883
BAFF-R on CD24+ CD27+ B cell	22	42871832	rs9611804	G	C	-0.1575	0.02559	8.231e-10	0.545	37.8809
BAFF-R on CD24+ CD27+ B cell	22	38032090	rs6000850	T	C	0.5426	0.09189	3.857e-09	0.9806	34.8677
BAFF-R on CD24+ CD27+ B cell	22	42315371	rs73165129	C	T	-1.493	0.03391	1e-200	0.099	1938.49
BAFF-R on CD24+ CD27+ B cell	22	42346728	rs62240993	A	G	0.4056	0.06439	3.356e-10	0.0375	39.6788
BAFF-R on CD24+ CD27+ B cell	22	39487029	rs111381709	G	A	-0.3894	0.05236	1.265e-13	0.0614	55.3086
BAFF-R on CD24+ CD27+ B cell	22	43092556	rs6002907	C	T	-0.429	0.03935	2.916e-27	0.1133	118.857
BAFF-R on CD24+ CD27+ B cell	22	39691045	rs80132412	C	T	-1.208	0.1085	2.399e-28	0.0134	123.958
BAFF-R on CD24+ CD27+ B cell	22	43569380	rs118162361	G	A	-0.3081	0.03816	9.069e-16	0.125	65.1879
BAFF-R on CD24+ CD27+ B cell	22	39647580	rs9607627	C	G	0.2126	0.03069	5.036e-12	0.2092	47.988
BAFF-R on CD24+ CD27+ B cell	22	39768080	rs11704158	G	T	0.2482	0.03818	9.004e-11	0.1269	42.2602
BAFF-R on CD24+ CD27+ B cell	22	37748690	rs12170003	C	T	-0.3311	0.05088	8.65e-11	0.0648	42.3471
BAFF-R on CD24+ CD27+ B cell	22	43714716	rs5996309	A	G	-0.1728	0.02454	2.262e-12	0.5235	49.5836
BAFF-R on CD24+ CD27+ B cell	22	43725421	rs950553	T	C	0.2448	0.03138	7.908e-15	0.1965	60.8579
BAFF-R on CD24+ CD27+ B cell	22	44524022	rs150453698	A	G	-0.7028	0.1154	1.261e-09	0.013	37.0896
BAFF-R on CD24+ CD27+ B cell	22	42346042	rs73165159		I	0.3574	0.03738	2.031e-21	0.1299	91.4177
BAFF-R on CD24+ CD27+ B cell	22	42348062	rs28722907	G	A	-0.5552	0.03784	2.098e-47	0.122	215.277
BAFF-R on CD24+ CD27+ B cell	22	40676672	rs28360630	T	G	0.2287	0.03685	6.042e-10	0.1295	38.5174
BAFF-R on CD24+ CD27+ B cell	22	41502451	rs76331127	C	T	-0.8842	0.1571	1.952e-08	0.0062	31.6773
BAFF-R on CD24+ CD27+ B cell	22	43080791	rs140725954	T	G	-0.9511	0.06906	4.152e-42	0.0324	189.67
BAFF-R on CD24+ CD27+ B cell	22	41808162	rs183413369	G	A	0.404	0.06412	3.313e-10	0.0429	39.6986
BAFF-R on CD24+ CD27+ B cell	22	42277792	rs73163396	C	A	0.3548	0.04151	1.823e-17	0.1025	73.057
BAFF-R on CD24+ CD27+ B cell	22	44372331	rs2073086	C	T	-0.1829	0.0273	2.448e-11	0.299	44.8851
BAFF-R on CD24+ CD27+ B cell	22	41589862	rs12167949	G	A	-0.2942	0.0477	7.727e-10	0.9271	38.0407
BAFF-R on CD24+ CD27+ B cell	22	38548552	rs132945	T	A	-0.2566	0.03729	6.895e-12	0.1326	47.3509
BAFF-R on CD24+ CD27+ B cell	22	44601093	rs79328498	G	C	-0.8453	0.09618	2.285e-18	0.0175	77.2418
BAFF-R on CD24+ CD27+ B cell	22	41195121	rs118166233	C	T	-0.7279	0.1039	2.913e-12	0.015	49.0809
BAFF-R on IgD- CD24- B cell	1	161478859	rs4657041	T	C	-0.1479	0.02692	4.176e-08	0.3344	30.1847
BAFF-R on IgD- CD24- B cell	22	41665995	rs139764778	G	A	-0.7524	0.04497	1.341e-60	0.0842	279.932
BAFF-R on IgD- CD24- B cell	22	43080791	rs140725954	T	G	-0.9028	0.06903	3.172e-38	0.0324	171.044
BAFF-R on IgD- CD24- B cell	22	37516789	rs116921229	G	T	-0.4464	0.07221	7.018e-10	0.0295	38.2167
BAFF-R on IgD- CD24- B cell	22	42315371	rs73165129	C	T	-1.427	0.03453	1e-200	0.099	1707.87
BAFF-R on IgD- CD24- B cell	22	42346042	rs73165159		I	0.3044	0.03741	5.416e-16	0.1299	66.2085
BAFF-R on IgD- CD24- B cell	22	42346728	rs62240993	A	G	0.371	0.06425	8.36e-09	0.0375	33.3428
BAFF-R on IgD- CD24- B cell	22	42348062	rs28722907	G	A	-0.5391	0.03781	6.106e-45	0.122	203.294
BAFF-R on IgD- CD24- B cell	22	41013857	rs112057490	T	C	-0.4059	0.04856	8.846e-17	0.0744	69.8684
BAFF-R on IgD- CD24- B cell	22	42486080	rs1989202	G	A	0.3446	0.05193	3.724e-11	0.0664	44.0346
BAFF-R on IgD- CD24- B cell	22	43597066	rs9612025	T	C	-0.3448	0.04681	2.176e-13	0.0792	54.2572
BAFF-R on IgD- CD24- B cell	22	41808162	rs183413369	G	A	0.369	0.06402	8.846e-09	0.0429	33.2217
BAFF-R on IgD- CD24- B cell	22	41589862	rs12167949	G	A	-0.2835	0.04758	2.795e-09	0.9271	35.5024
BAFF-R on IgD- CD24- B cell	22	42873630	rs35998301	G	C	-0.246	0.02595	4.396e-21	0.3698	89.866
BAFF-R on IgD- CD24- B cell	22	42277792	rs73163396	C	A	0.3001	0.04152	5.926e-13	0.1025	52.2417
BAFF-R on IgD- CD24- B cell	22	37565404	rs142894868	G	T	-0.7526	0.1091	6.143e-12	0.013	47.586
BAFF-R on IgD- CD24- B cell	22	39780097	rs55706518	C	T	-0.647	0.07939	4.994e-16	0.0246	66.4166
BAFF-R on IgD- CD24- B cell	22	40102614	rs12484428	C	T	-0.4066	0.05812	3.112e-12	0.0477	48.9422
BAFF-R on IgD- CD24- B cell	22	41776453	rs41281285	C	T	-0.5268	0.0468	6.441e-29	0.0747	126.707
BAFF-R on IgD- CD24- B cell	22	39375623	rs9611061	G	C	-0.3848	0.05207	1.807e-13	0.0655	54.6129
BAFF-R on IgD- CD24- B cell	22	38815265	rs190817865	C	A	-0.5882	0.08126	5.487e-13	0.0234	52.3958
BAFF-R on IgD- CD24- B cell	22	39821998	rs9607646	G	A	-0.8449	0.1372	8.206e-10	0.0096	37.923
BAFF-R on IgD- CD24- B cell	22	44688211	rs151125173	A	G	-0.4746	0.07809	1.346e-09	0.0271	36.9373
BAFF-R on IgD- CD24- B cell	22	44369329	rs2235772	C	T	-0.1816	0.02724	3.028e-11	0.2992	44.4444
BAFF-R on IgD- CD24- B cell	22	39415780	rs5757424	A	G	-0.155	0.02454	3.006e-10	0.4428	39.8946
BAFF-R on IgD- CD24- B cell	22	38163121	rs190529651	G	A	-1.002	0.1083	3.611e-20	0.0129	85.6009
BAFF-R on IgD- CD24- B cell	22	44515711	rs742550	G	A	-0.3706	0.05474	1.489e-11	0.0563	45.8354
BAFF-R on IgD- CD24- B cell	22	46348684	rs10448601	C	A	0.1911	0.0329	6.873e-09	0.1795	33.7388
BAFF-R on IgD- CD24- B cell	22	42731540	rs4822112	G	T	-0.2594	0.03154	2.728e-16	0.7955	67.642
BAFF-R on IgD- CD24- B cell	22	39768080	rs11704158	G	T	0.2438	0.03808	1.717e-10	0.1269	40.9896
BAFF-R on IgD- CD24- B cell	22	39997710	rs713767	A	G	-0.9894	0.08689	1.523e-29	0.0204	129.659
BAFF-R on IgD- CD24- B cell	22	41733262	rs138818147	G	A	0.2858	0.04697	1.296e-09	0.0762	37.024
BAFF-R on IgD- CD24- B cell	22	42870441	rs187749054	G	A	-0.5547	0.05333	5.411e-25	0.0563	108.187
BAFF-R on IgD- CD24- B cell	22	40590761	rs142202860	C	T	-0.4902	0.05245	1.539e-20	0.0591	87.3485
BAFF-R on IgD- CD24- B cell	22	39938303	rs5757710	T	C	-0.214	0.02586	1.784e-16	0.3507	68.4811
BAFF-R on IgD- CD24- B cell	22	40568020	rs528009599	G	A	-1.005	0.1227	3.535e-16	0.0111	67.0877
BAFF-R on IgD- CD24- B cell	22	39704126	rs149688578	G	A	-0.4003	0.04997	1.508e-15	0.0726	64.173
BAFF-R on IgD- CD24- B cell	22	44524022	rs150453698	A	G	-0.6639	0.1152	9.008e-09	0.013	33.2124
BAFF-R on IgD- CD24- B cell	22	37748690	rs12170003	C	T	-0.322	0.05075	2.486e-10	0.0648	40.2568
BAFF-R on IgD- CD24- B cell	22	39691045	rs80132412	C	T	-1.139	0.1084	1.906e-25	0.0134	110.405
BAFF-R on IgD- CD24- B cell	22	43573834	rs66536338	A	C	-0.3685	0.04091	3.327e-19	0.1024	81.1365
BAFF-R on IgD- CD24- B cell	22	41570278	rs144214275	A	C	0.3372	0.05502	9.85e-10	0.0559	37.5607
BAFF-R on IgD- CD24- B cell	22	43569380	rs118162361	G	A	-0.315	0.03804	1.704e-16	0.125	68.5709
BAFF-R on IgD- CD24- B cell	22	37847465	rs6519064	G	A	0.192	0.02908	4.645e-11	0.2494	43.5927
BAFF-R on IgD- CD24- B cell	22	40987104	rs148646251	A	G	-0.5604	0.05613	3.587e-23	0.0546	99.6796
BAFF-R on IgD- CD24- B cell	22	43092556	rs6002907	C	T	-0.4206	0.03926	2.19e-26	0.1133	114.773
BAFF-R on IgD- CD24- B cell	22	43390319	rs2018340	G	A	-0.4454	0.03593	1.34e-34	0.1406	153.669
BAFF-R on IgD- CD24- B cell	22	41195121	rs118166233	C	T	-0.674	0.1037	9.13e-11	0.015	42.2437
BAFF-R on IgD- CD24- B cell	22	39647580	rs9607627	C	G	0.2081	0.03061	1.236e-11	0.2092	46.2187
BAFF-R on IgD- CD24- B cell	22	40049518	rs9607663	C	T	-0.2588	0.0473	4.771e-08	0.0756	29.9369
BAFF-R on IgD- CD24- B cell	22	44757870	rs78434681	C	A	-0.6652	0.08377	2.649e-15	0.0227	63.0561
BAFF-R on IgD- CD24- B cell	22	43725421	rs950553	T	C	0.2341	0.03131	9.496e-14	0.1965	55.9032
BAFF-R on IgD- CD24- B cell	22	43714716	rs5996309	A	G	-0.1848	0.02444	5.085e-14	0.5235	57.1744
BAFF-R on IgD- CD24- B cell	22	44829954	rs115848830	C	T	-0.4611	0.06737	8.945e-12	0.0349	46.8443
BAFF-R on IgD- CD24- B cell	22	39487029	rs111381709	G	A	-0.3878	0.05221	1.36e-13	0.0614	55.1707
BAFF-R on IgD- CD24- B cell	22	38548552	rs132945	T	A	-0.23	0.03723	7.25e-10	0.1326	38.1654
BAFF-R on IgD- CD24- B cell	22	44226266	rs73176418	C	T	-0.3792	0.05793	6.764e-11	0.048	42.8479
BAFF-R on IgD- CD24- B cell	22	44601093	rs79328498	G	C	-0.8444	0.0959	1.985e-18	0.0175	77.5281
BAFF-R on IgD- CD24- B cell	22	42534074	rs4993392	C	T	0.2333	0.03902	2.463e-09	0.1243	35.7483
BAFF-R on IgD- CD24- B cell	22	44297686	rs9614288	A	T	-0.2871	0.02912	1.2e-22	0.2346	97.2039
BAFF-R on IgD- CD24- B cell	22	42855698	rs111993863	G	A	-0.8723	0.06629	1.12e-38	0.0364	173.155
BAFF-R on IgD- CD24- B cell	22	38091241	rs188662274	A	G	-0.4082	0.07037	7.158e-09	0.0336	33.6489
BAFF-R on IgD- CD24- B cell	22	40303934	rs137963	C	T	-0.2466	0.04252	7.212e-09	0.1009	33.6356
BAFF-R on IgD- CD24- B cell	22	40305664	rs116996173	G	A	-0.8121	0.09083	5.954e-19	0.0194	79.9393
BAFF-R on IgD- CD24- B cell	22	40596384	rs142949835	G	A	-0.2667	0.03614	1.924e-13	0.1396	54.459
BAFF-R on IgD- CD24- B cell	22	38906432	rs138464	C	T	-0.1442	0.02539	1.474e-08	0.5816	32.2556
BAFF-R on IgD- CD24- B cell	22	39641412	rs13058590	C	T	-0.355	0.05912	2.1e-09	0.0468	36.0569
BAFF-R on IgD- CD27- B cell	1	161478859	rs4657041	T	C	-0.1503	0.02684	2.289e-08	0.3344	31.3583
BAFF-R on IgD- CD27- B cell	22	41665995	rs139764778	G	A	-0.7477	0.04484	3.152e-60	0.0842	278.05
BAFF-R on IgD- CD27- B cell	22	42346042	rs73165159		I	0.3217	0.03726	8.824e-18	0.1299	74.5446
BAFF-R on IgD- CD27- B cell	22	44369329	rs2235772	C	T	-0.1743	0.02718	1.605e-10	0.2992	41.124
BAFF-R on IgD- CD27- B cell	22	40614675	rs78666753	A	T	-0.2556	0.03502	3.557e-13	0.1471	53.2708
BAFF-R on IgD- CD27- B cell	22	46348684	rs10448601	C	A	0.1807	0.03285	4.079e-08	0.1795	30.2584
BAFF-R on IgD- CD27- B cell	22	44515711	rs742550	G	A	-0.3855	0.05459	1.963e-12	0.0563	49.8681
BAFF-R on IgD- CD27- B cell	22	44297686	rs9614288	A	T	-0.2875	0.02904	7.997e-23	0.2346	98.0127
BAFF-R on IgD- CD27- B cell	22	40049518	rs9607663	C	T	-0.2583	0.04718	4.665e-08	0.0756	29.9732
BAFF-R on IgD- CD27- B cell	22	38526882	rs201113645	A	C	-0.2616	0.0412	2.424e-10	0.1153	40.3163
BAFF-R on IgD- CD27- B cell	22	41808162	rs183413369	G	A	0.4072	0.06376	1.908e-10	0.0429	40.7867
BAFF-R on IgD- CD27- B cell	22	39302783	rs132526	T	C	0.1706	0.02969	9.913e-09	0.2363	33.017
BAFF-R on IgD- CD27- B cell	22	37847465	rs6519064	G	A	0.1759	0.02904	1.528e-09	0.2494	36.6892
BAFF-R on IgD- CD27- B cell	22	43080791	rs140725954	T	G	-0.9284	0.06877	1.443e-40	0.0324	182.252
BAFF-R on IgD- CD27- B cell	22	43092556	rs6002907	C	T	-0.4128	0.03918	1.361e-25	0.1133	111.007
BAFF-R on IgD- CD27- B cell	22	40987104	rs148646251	A	G	-0.5529	0.056	1.043e-22	0.0546	97.4804
BAFF-R on IgD- CD27- B cell	22	41013857	rs112057490	T	C	-0.4135	0.04841	1.917e-17	0.0744	72.9593
BAFF-R on IgD- CD27- B cell	22	44226266	rs73176418	C	T	-0.3642	0.05784	3.381e-10	0.048	39.6482
BAFF-R on IgD- CD27- B cell	22	42855698	rs111993863	G	A	-0.877	0.06612	3.002e-39	0.0364	175.927
BAFF-R on IgD- CD27- B cell	22	44829954	rs115848830	C	T	-0.4857	0.0672	5.929e-13	0.0349	52.2393
BAFF-R on IgD- CD27- B cell	22	43597066	rs9612025	T	C	-0.3267	0.04673	3.225e-12	0.0792	48.8772
BAFF-R on IgD- CD27- B cell	22	39487029	rs111381709	G	A	-0.404	0.05206	1.098e-14	0.0614	60.2219
BAFF-R on IgD- CD27- B cell	22	39768080	rs11704158	G	T	0.2557	0.03797	1.896e-11	0.1269	45.3503
BAFF-R on IgD- CD27- B cell	22	39821998	rs9607646	G	A	-0.8153	0.137	2.892e-09	0.0096	35.4155
BAFF-R on IgD- CD27- B cell	22	44757870	rs78434681	C	A	-0.6938	0.08355	1.401e-16	0.0227	68.9566
BAFF-R on IgD- CD27- B cell	22	41502451	rs76331127	C	T	-0.8637	0.1564	3.554e-08	0.0062	30.4967
BAFF-R on IgD- CD27- B cell	22	44601093	rs79328498	G	C	-0.8509	0.09566	9.074e-19	0.0175	79.1218
BAFF-R on IgD- CD27- B cell	22	37565404	rs142894868	G	T	-0.7267	0.1089	2.894e-11	0.013	44.5302
BAFF-R on IgD- CD27- B cell	22	40590761	rs142202860	C	T	-0.5087	0.05228	4.17e-22	0.0591	94.6787
BAFF-R on IgD- CD27- B cell	22	43393437	rs5759079	G	A	-0.4443	0.03583	1.275e-34	0.1406	153.766
BAFF-R on IgD- CD27- B cell	22	41776453	rs41281285	C	T	-0.5283	0.04669	3.391e-29	0.0747	128.031
BAFF-R on IgD- CD27- B cell	22	42534074	rs4993392	C	T	0.2151	0.03894	3.558e-08	0.1243	30.5133
BAFF-R on IgD- CD27- B cell	22	38091241	rs188662274	A	G	-0.4034	0.0702	9.849e-09	0.0336	33.0216
BAFF-R on IgD- CD27- B cell	22	40102614	rs12484428	C	T	-0.4314	0.05796	1.223e-13	0.0477	55.3992
BAFF-R on IgD- CD27- B cell	22	39780097	rs55706518	C	T	-0.6741	0.07918	2.425e-17	0.0246	72.4799
BAFF-R on IgD- CD27- B cell	22	38163121	rs190529651	G	A	-1.002	0.108	3.042e-20	0.0129	86.0772
BAFF-R on IgD- CD27- B cell	22	39415780	rs5757424	A	G	-0.155	0.02449	2.739e-10	0.4428	40.0577
BAFF-R on IgD- CD27- B cell	22	40201703	rs55713823	G	A	0.3112	0.05386	8.162e-09	0.0585	33.3846
BAFF-R on IgD- CD27- B cell	22	39641412	rs13058590	C	T	-0.3797	0.05894	1.329e-10	0.0468	41.5012
BAFF-R on IgD- CD27- B cell	22	39647580	rs9607627	C	G	0.1965	0.03056	1.444e-10	0.2092	41.3446
BAFF-R on IgD- CD27- B cell	22	43725421	rs950553	T	C	0.2357	0.03123	5.636e-14	0.1965	56.9607
BAFF-R on IgD- CD27- B cell	22	42348062	rs28722907	G	A	-0.5214	0.03775	2.415e-42	0.122	190.769
BAFF-R on IgD- CD27- B cell	22	41733262	rs138818147	G	A	0.303	0.04684	1.118e-10	0.0762	41.8458
BAFF-R on IgD- CD27- B cell	22	41570278	rs144214275	A	C	0.3021	0.05495	4.114e-08	0.0559	30.225
BAFF-R on IgD- CD27- B cell	22	39938303	rs5757710	T	C	-0.2043	0.02582	3.29e-15	0.3507	62.6072
BAFF-R on IgD- CD27- B cell	22	38815265	rs190817865	C	A	-0.5912	0.08109	3.768e-13	0.0234	53.1538
BAFF-R on IgD- CD27- B cell	22	40567889	rs117003628	G	C	-0.9648	0.1226	4.54e-15	0.0111	61.9289
BAFF-R on IgD- CD27- B cell	22	42277792	rs73163396	C	A	0.3134	0.04138	4.575e-14	0.1025	57.361
BAFF-R on IgD- CD27- B cell	22	43154742	rs6002947	G	A	0.2285	0.04032	1.566e-08	0.1051	32.1167
BAFF-R on IgD- CD27- B cell	22	39095653	rs149593440	T	C	-0.3314	0.05289	4.156e-10	0.06	39.2607
BAFF-R on IgD- CD27- B cell	22	39375623	rs9611061	G	C	-0.4005	0.05189	1.508e-14	0.0655	59.5714
BAFF-R on IgD- CD27- B cell	22	42731540	rs4822112	G	T	-0.2573	0.03146	3.917e-16	0.7955	66.8901
BAFF-R on IgD- CD27- B cell	22	41589862	rs12167949	G	A	-0.2644	0.04751	2.798e-08	0.9271	30.9708
BAFF-R on IgD- CD27- B cell	22	40303934	rs137963	C	T	-0.2502	0.04237	3.826e-09	0.1009	34.8705
BAFF-R on IgD- CD27- B cell	22	40305664	rs116996173	G	A	-0.8282	0.09061	1.01e-19	0.0194	83.5446
BAFF-R on IgD- CD27- B cell	22	42870441	rs187749054	G	A	-0.5522	0.05323	7.152e-25	0.0563	107.617
BAFF-R on IgD- CD27- B cell	22	43714716	rs5996309	A	G	-0.1814	0.02439	1.272e-13	0.5235	55.316
BAFF-R on IgD- CD27- B cell	22	44524022	rs150453698	A	G	-0.6773	0.1148	3.998e-09	0.013	34.8079
BAFF-R on IgD- CD27- B cell	22	43573834	rs66536338	A	C	-0.3617	0.04082	1.229e-18	0.1024	78.5147
BAFF-R on IgD- CD27- B cell	22	39997710	rs713767	A	G	-0.9893	0.0867	1.167e-29	0.0204	130.202
BAFF-R on IgD- CD27- B cell	22	44581286	rs117704411	T	C	-0.3611	0.06586	4.452e-08	0.0368	30.0616
BAFF-R on IgD- CD27- B cell	22	42873630	rs35998301	G	C	-0.2465	0.02589	2.939e-21	0.3698	90.6504
BAFF-R on IgD- CD27- B cell	22	42315371	rs73165129	C	T	-1.439	0.03429	1e-200	0.099	1761.11
BAFF-R on IgD- CD27- B cell	22	41195121	rs118166233	C	T	-0.6428	0.1036	5.995e-10	0.015	38.4975
BAFF-R on IgD- CD27- B cell	22	39738379	rs117458132	C	T	-0.3838	0.04925	8.468e-15	0.0733	60.7292
BAFF-R on IgD- CD27- B cell	22	37748690	rs12170003	C	T	-0.3114	0.05065	8.724e-10	0.0648	37.7988
BAFF-R on IgD- CD27- B cell	22	39691045	rs80132412	C	T	-1.176	0.1081	3.701e-27	0.0134	118.349
BAFF-R on IgD- CD27- B cell	22	42392091	rs55758879	G	A	0.3794	0.05229	4.836e-13	0.0641	52.645
BAFF-R on IgD- CD27- B cell	22	44688211	rs151125173	A	G	-0.49	0.07789	3.539e-10	0.0271	39.5757
BAFF-R on IgD- CD27- B cell	22	37516789	rs116921229	G	T	-0.424	0.0721	4.455e-09	0.0295	34.5829
BAFF-R on IgD- CD27- B cell	22	43569380	rs118162361	G	A	-0.3155	0.03794	1.271e-16	0.125	69.1519
BAFF-R on IgD- CD38- B cell	22	41665995	rs139764778	G	A	-0.7998	0.04483	2.452e-68	0.0842	318.292
BAFF-R on IgD- CD38- B cell	22	42870441	rs187749054	G	A	-0.5902	0.05321	3.903e-28	0.0563	123.03
BAFF-R on IgD- CD38- B cell	22	38815265	rs190817865	C	A	-0.5882	0.08124	5.446e-13	0.0234	52.4216
BAFF-R on IgD- CD38- B cell	22	40596384	rs142949835	G	A	-0.2791	0.03613	1.433e-14	0.1396	59.6738
BAFF-R on IgD- CD38- B cell	22	41776453	rs41281285	C	T	-0.5644	0.04668	4.936e-33	0.0747	146.188
BAFF-R on IgD- CD38- B cell	22	43597066	rs9612025	T	C	-0.3434	0.04683	2.736e-13	0.0792	53.7715
BAFF-R on IgD- CD38- B cell	22	37565404	rs142894868	G	T	-0.7142	0.1091	6.852e-11	0.013	42.8539
BAFF-R on IgD- CD38- B cell	22	38163121	rs190529651	G	A	-0.9973	0.1083	5.475e-20	0.0129	84.7998
BAFF-R on IgD- CD38- B cell	22	38548552	rs132945	T	A	-0.2453	0.03722	5.018e-11	0.1326	43.4353
BAFF-R on IgD- CD38- B cell	22	42218602	rs56229399	G	A	0.3189	0.04048	4.346e-15	0.1088	62.0623
BAFF-R on IgD- CD38- B cell	22	39949792	rs2413597	T	C	-0.1704	0.02689	2.618e-10	0.3094	40.1567
BAFF-R on IgD- CD38- B cell	22	39704126	rs149688578	G	A	-0.4299	0.04998	1.161e-17	0.0726	73.9848
BAFF-R on IgD- CD38- B cell	22	40049518	rs9607663	C	T	-0.2804	0.04729	3.327e-09	0.0756	35.1575
BAFF-R on IgD- CD38- B cell	22	43573834	rs66536338	A	C	-0.3895	0.04088	2.823e-21	0.1024	90.7806
BAFF-R on IgD- CD38- B cell	22	44757870	rs78434681	C	A	-0.6783	0.08369	7.119e-16	0.0227	65.6896
BAFF-R on IgD- CD38- B cell	22	40102614	rs12484428	C	T	-0.4163	0.05808	9.118e-13	0.0477	51.3759
BAFF-R on IgD- CD38- B cell	22	44688211	rs151125173	A	G	-0.4778	0.0781	1.045e-09	0.0271	37.4274
BAFF-R on IgD- CD38- B cell	22	40590761	rs142202860	C	T	-0.4969	0.05243	4.597e-21	0.0591	89.8211
BAFF-R on IgD- CD38- B cell	22	37847465	rs6519064	G	A	0.195	0.02908	2.326e-11	0.2494	44.9656
BAFF-R on IgD- CD38- B cell	22	43714716	rs5996309	A	G	-0.1792	0.02446	2.879e-13	0.5235	53.6739
BAFF-R on IgD- CD38- B cell	22	44601093	rs79328498	G	C	-0.8359	0.09594	4.422e-18	0.0175	75.9118
BAFF-R on IgD- CD38- B cell	22	39768080	rs11704158	G	T	0.27	0.03803	1.495e-12	0.1269	50.4051
BAFF-R on IgD- CD38- B cell	22	42261360	rs78302660	C	T	0.3866	0.05599	5.912e-12	0.0522	47.6763
BAFF-R on IgD- CD38- B cell	22	44297686	rs9614288	A	T	-0.313	0.02906	1.194e-26	0.2346	116.011
BAFF-R on IgD- CD38- B cell	22	39415780	rs5757424	A	G	-0.1541	0.02454	3.851e-10	0.4428	39.4327
BAFF-R on IgD- CD38- B cell	22	40044235	rs77273762	G	A	-0.8696	0.1123	1.25e-14	0.0127	59.9625
BAFF-R on IgD- CD38- B cell	22	39780097	rs55706518	C	T	-0.6755	0.07929	2.312e-17	0.0246	72.5795
BAFF-R on IgD- CD38- B cell	22	43080791	rs140725954	T	G	-0.9296	0.06896	1.871e-40	0.0324	181.718
BAFF-R on IgD- CD38- B cell	22	38906432	rs138464	C	T	-0.1557	0.02538	9.529e-10	0.5816	37.6352
BAFF-R on IgD- CD38- B cell	22	39903477	rs146514405	C	T	-0.9611	0.08537	6.313e-29	0.0213	126.744
BAFF-R on IgD- CD38- B cell	22	42871934	rs11703237	G	C	0.2347	0.0301	8.162e-15	0.2383	60.7985
BAFF-R on IgD- CD38- B cell	22	43725421	rs950553	T	C	0.2472	0.03129	3.632e-15	0.1965	62.4145
BAFF-R on IgD- CD38- B cell	22	39487029	rs111381709	G	A	-0.4041	0.05218	1.223e-14	0.0614	59.9749
BAFF-R on IgD- CD38- B cell	22	41808162	rs183413369	G	A	0.4248	0.06399	3.632e-11	0.0429	44.0702
BAFF-R on IgD- CD38- B cell	22	40201703	rs55713823	G	A	0.3066	0.05395	1.424e-08	0.0585	32.2969
BAFF-R on IgD- CD38- B cell	22	42970242	rs137056	G	A	0.348	0.03407	3.62e-24	0.8361	104.331
BAFF-R on IgD- CD38- B cell	22	40568020	rs528009599	G	A	-1.101	0.1225	3.763e-19	0.0111	80.7797
BAFF-R on IgD- CD38- B cell	22	40987104	rs148646251	A	G	-0.5482	0.05621	3.305e-22	0.0546	95.1154
BAFF-R on IgD- CD38- B cell	22	44515711	rs742550	G	A	-0.3824	0.05472	3.29e-12	0.0563	48.8364
BAFF-R on IgD- CD38- B cell	22	42874781	rs2142827	G	A	-0.3562	0.03572	3.976e-23	0.1416	99.4409
BAFF-R on IgD- CD38- B cell	22	42855698	rs111993863	G	A	-0.8939	0.06621	1.42e-40	0.0364	182.277
BAFF-R on IgD- CD38- B cell	22	39652390	rs78986017	T	C	-0.6167	0.08944	6.283e-12	0.0198	47.5428
BAFF-R on IgD- CD38- B cell	22	38007812	rs6000845	G	A	0.1464	0.02593	1.739e-08	0.3593	31.877
BAFF-R on IgD- CD38- B cell	22	39375623	rs9611061	G	C	-0.4054	0.05209	9.182e-15	0.0655	60.5702
BAFF-R on IgD- CD38- B cell	22	42348062	rs28722907	G	A	-0.5946	0.03764	1.958e-54	0.122	249.546
BAFF-R on IgD- CD38- B cell	22	43132180	rs117321107	G	A	-0.6625	0.04974	1.474e-39	0.0693	177.403
BAFF-R on IgD- CD38- B cell	22	39641412	rs13058590	C	T	-0.3679	0.05912	5.424e-10	0.0468	38.7249
BAFF-R on IgD- CD38- B cell	22	46348684	rs10448601	C	A	0.1875	0.03289	1.278e-08	0.1795	32.4994
BAFF-R on IgD- CD38- B cell	22	42822195	rs8138168	G	C	0.3455	0.04211	3.14e-16	0.098	67.3171
BAFF-R on IgD- CD38- B cell	22	44226266	rs73176418	C	T	-0.3491	0.05798	1.909e-09	0.048	36.2529
BAFF-R on IgD- CD38- B cell	22	39691045	rs80132412	C	T	-1.183	0.1083	2.279e-27	0.0134	119.32
BAFF-R on IgD- CD38- B cell	22	43498114	rs5996274	G	A	-0.253	0.03046	1.363e-16	0.2112	68.9892
BAFF-R on IgD- CD38- B cell	22	41013857	rs112057490	T	C	-0.4598	0.04847	4.181e-21	0.0744	89.9895
BAFF-R on IgD- CD38- B cell	22	40303934	rs137963	C	T	-0.2803	0.04255	5.065e-11	0.1009	43.3957
BAFF-R on IgD- CD38- B cell	22	42346042	rs73165159		I	0.3369	0.03736	3.029e-19	0.1299	81.3183
BAFF-R on IgD- CD38- B cell	22	42386487	rs146951100	T	C	0.2824	0.03261	6.904e-18	0.1879	74.9942
BAFF-R on IgD- CD38- B cell	22	44832647	rs55815005	C	T	-0.3004	0.04683	1.582e-10	0.0768	41.1483
BAFF-R on IgD- CD38- B cell	22	44833082	rs737724	G	A	0.1744	0.02622	3.319e-11	0.3481	44.2413
BAFF-R on IgD- CD38- B cell	22	41589862	rs12167949	G	A	-0.2984	0.04755	3.859e-10	0.9271	39.3819
BAFF-R on IgD- CD38- B cell	22	38091241	rs188662274	A	G	-0.4392	0.07034	4.766e-10	0.0336	38.987
BAFF-R on IgD- CD38- B cell	22	42886952	rs5758758	G	T	-0.3442	0.06159	2.449e-08	0.0425	31.2321
BAFF-R on IgD- CD38- B cell	22	44524022	rs150453698	A	G	-0.6864	0.1154	2.951e-09	0.013	35.3788
BAFF-R on IgD- CD38- B cell	22	37748690	rs12170003	C	T	-0.3304	0.05074	8.403e-11	0.0648	42.4013
BAFF-R on IgD- CD38- B cell	22	41195121	rs118166233	C	T	-0.7493	0.1035	5.425e-13	0.015	52.412
BAFF-R on IgD- CD38- B cell	22	44372331	rs2073086	C	T	-0.1862	0.02724	9.524e-12	0.299	46.7246
BAFF-R on IgD- CD38- B cell	22	37516789	rs116921229	G	T	-0.4512	0.07219	4.587e-10	0.0295	39.0647
BAFF-R on IgD- CD38- B cell	22	38840146	rs139592873	G	T	-0.4678	0.08239	1.467e-08	0.0237	32.2382
BAFF-R on IgD- CD38- B cell	22	42314392	rs8140914	C	T	0.4277	0.05819	2.425e-13	0.0502	54.0234
BAFF-R on IgD- CD38- B cell	22	42315371	rs73165129	C	T	-1.461	0.03414	1e-200	0.099	1831.36
BAFF-R on IgD- CD38- B cell	22	44698304	rs189503542	T	A	-0.614	0.1088	1.819e-08	0.0138	31.8478
BAFF-R on IgD- CD38- B cell	22	41570278	rs144214275	A	C	0.3625	0.05499	4.988e-11	0.0559	43.4559
BAFF-R on IgD- CD38+ B cell	22	42315371	rs73165129	C	T	-0.5288	0.04055	4.962e-38	0.0991	170.06
BAFF-R on IgD- CD38+ B cell	22	42867332	rs4822134	T	C	0.1467	0.02525	6.782e-09	0.4057	33.7549
BAFF-R on IgD- CD38+ B cell	22	41639728	rs139496	T	G	0.1561	0.02611	2.486e-09	0.6487	35.7431
BAFF-R on IgD- CD38+ B cell	22	43080791	rs140725954	T	G	-0.3819	0.06935	3.905e-08	0.0324	30.3254
BAFF-R on IgD- CD38+ B cell	22	43095457	rs4820476	C	T	0.1944	0.03432	1.597e-08	0.8482	32.0847
BAFF-R on IgD- CD38+ B cell	22	42348062	rs28722907	G	A	-0.2381	0.03771	3.048e-10	0.1219	39.8663
BAFF-R on IgD- CD38dim B cell	1	161478859	rs4657041	T	C	-0.1739	0.02699	1.311e-10	0.3344	41.5139
BAFF-R on IgD- CD38dim B cell	22	44524022	rs150453698	A	G	-0.6599	0.1157	1.266e-08	0.013	32.5304
BAFF-R on IgD- CD38dim B cell	22	43715288	rs4822279	G	A	-0.2113	0.02783	3.944e-14	0.2565	57.6465
BAFF-R on IgD- CD38dim B cell	22	43092556	rs6002907	C	T	-0.4333	0.03939	1.036e-27	0.1133	121.006
BAFF-R on IgD- CD38dim B cell	22	39414904	rs5757423	G	T	-0.1489	0.02463	1.646e-09	0.4422	36.5477
BAFF-R on IgD- CD38dim B cell	22	43573834	rs66536338	A	C	-0.3783	0.04106	5.177e-20	0.1024	84.8858
BAFF-R on IgD- CD38dim B cell	22	37748690	rs12170003	C	T	-0.3266	0.05095	1.634e-10	0.0648	41.0907
BAFF-R on IgD- CD38dim B cell	22	44372331	rs2073086	C	T	-0.1797	0.02735	5.651e-11	0.299	43.1699
BAFF-R on IgD- CD38dim B cell	22	39641412	rs13058590	C	T	-0.377	0.05933	2.355e-10	0.0468	40.377
BAFF-R on IgD- CD38dim B cell	22	46348684	rs10448601	C	A	0.1865	0.03304	1.769e-08	0.1795	31.8623
BAFF-R on IgD- CD38dim B cell	22	42261360	rs78302660	C	T	0.3889	0.05622	5.394e-12	0.0522	47.8514
BAFF-R on IgD- CD38dim B cell	22	38840146	rs139592873	G	T	-0.4846	0.0827	5.028e-09	0.0237	34.3365
BAFF-R on IgD- CD38dim B cell	22	40567889	rs117003628	G	C	-1.043	0.1231	3.423e-17	0.0111	71.7881
BAFF-R on IgD- CD38dim B cell	22	38007812	rs6000845	G	A	0.1462	0.02603	2.103e-08	0.3593	31.5462
BAFF-R on IgD- CD38dim B cell	22	39719566	rs144712270	G	A	-0.7104	0.1104	1.409e-10	0.0139	41.4064
BAFF-R on IgD- CD38dim B cell	22	43761868	rs761743	A	G	-0.2393	0.03673	8.217e-11	0.8659	42.4467
BAFF-R on IgD- CD38dim B cell	22	42855698	rs111993863	G	A	-0.8807	0.06654	4.262e-39	0.0364	175.182
BAFF-R on IgD- CD38dim B cell	22	37514022	rs78996523	G	C	-1.116	0.1974	1.663e-08	0.0042	31.962
BAFF-R on IgD- CD38dim B cell	22	37516789	rs116921229	G	T	-0.4258	0.07254	4.745e-09	0.0295	34.4553
BAFF-R on IgD- CD38dim B cell	22	41502451	rs76331127	C	T	-0.8934	0.1572	1.431e-08	0.0062	32.2988
BAFF-R on IgD- CD38dim B cell	22	42346042	rs73165159		I	0.3301	0.0375	2.024e-18	0.1299	77.4869
BAFF-R on IgD- CD38dim B cell	22	39095653	rs149593440	T	C	-0.3365	0.0532	2.822e-10	0.06	40.008
BAFF-R on IgD- CD38dim B cell	22	39258078	rs733107	C	T	-0.1776	0.03001	3.542e-09	0.774	35.023
BAFF-R on IgD- CD38dim B cell	22	39647580	rs9607627	C	G	0.2001	0.03075	8.641e-11	0.2092	42.3452
BAFF-R on IgD- CD38dim B cell	22	39487029	rs111381709	G	A	-0.3833	0.05243	3.259e-13	0.0614	53.4463
BAFF-R on IgD- CD38dim B cell	22	40303934	rs137963	C	T	-0.253	0.04269	3.349e-09	0.1009	35.1228
BAFF-R on IgD- CD38dim B cell	22	40305664	rs116996173	G	A	-0.8249	0.09117	2.317e-19	0.0194	81.8651
BAFF-R on IgD- CD38dim B cell	22	44757870	rs78434681	C	A	-0.7043	0.08403	7.301e-17	0.0227	70.2501
BAFF-R on IgD- CD38dim B cell	22	43569380	rs118162361	G	A	-0.3156	0.03819	1.941e-16	0.125	68.2928
BAFF-R on IgD- CD38dim B cell	22	38032090	rs6000850	T	C	0.5112	0.09208	3.035e-08	0.9806	30.8213
BAFF-R on IgD- CD38dim B cell	22	42314392	rs8140914	C	T	0.4013	0.05843	7.638e-12	0.0502	47.1701
BAFF-R on IgD- CD38dim B cell	22	38163121	rs190529651	G	A	-0.9754	0.1088	4.836e-19	0.0129	80.3725
BAFF-R on IgD- CD38dim B cell	22	39938303	rs5757710	T	C	-0.204	0.02599	5.487e-15	0.3507	61.6095
BAFF-R on IgD- CD38dim B cell	22	40355729	rs118033792	T	C	-0.2498	0.03274	2.983e-14	0.1831	58.214
BAFF-R on IgD- CD38dim B cell	22	39375623	rs9611061	G	C	-0.4123	0.05223	3.865e-15	0.0655	62.3141
BAFF-R on IgD- CD38dim B cell	22	39997710	rs713767	A	G	-0.9787	0.08729	1.044e-28	0.0204	125.71
BAFF-R on IgD- CD38dim B cell	22	38823838	rs79928737	C	T	-0.5737	0.08162	2.477e-12	0.0234	49.4056
BAFF-R on IgD- CD38dim B cell	22	41013857	rs112057490	T	C	-0.4317	0.0487	1.176e-18	0.0744	78.5789
BAFF-R on IgD- CD38dim B cell	22	41195121	rs118166233	C	T	-0.6916	0.1041	3.49e-11	0.015	44.1376
BAFF-R on IgD- CD38dim B cell	22	42348062	rs28722907	G	A	-0.5368	0.03798	3.332e-44	0.122	199.763
BAFF-R on IgD- CD38dim B cell	22	38091241	rs188662274	A	G	-0.414	0.07064	5.038e-09	0.0336	34.3478
BAFF-R on IgD- CD38dim B cell	22	37847465	rs6519064	G	A	0.1902	0.02921	8.449e-11	0.2494	42.3992
BAFF-R on IgD- CD38dim B cell	22	42870441	rs187749054	G	A	-0.5995	0.05342	9.249e-29	0.0563	125.942
BAFF-R on IgD- CD38dim B cell	22	44226266	rs73176418	C	T	-0.3659	0.05819	3.617e-10	0.048	39.5392
BAFF-R on IgD- CD38dim B cell	22	42218602	rs56229399	G	A	0.3161	0.04063	9.453e-15	0.1088	60.5279
BAFF-R on IgD- CD38dim B cell	22	42822195	rs8138168	G	C	0.335	0.04228	3.042e-15	0.098	62.7798
BAFF-R on IgD- CD38dim B cell	22	44698304	rs189503542	T	A	-0.635	0.1093	6.727e-09	0.0138	33.7526
BAFF-R on IgD- CD38dim B cell	22	44601093	rs79328498	G	C	-0.8592	0.09626	6.883e-19	0.0175	79.6704
BAFF-R on IgD- CD38dim B cell	22	39780097	rs55706518	C	T	-0.6872	0.07963	9.049e-18	0.0246	74.4754
BAFF-R on IgD- CD38dim B cell	22	40987104	rs148646251	A	G	-0.5304	0.05645	9.681e-21	0.0546	88.2834
BAFF-R on IgD- CD38dim B cell	22	44688211	rs151125173	A	G	-0.4629	0.07843	3.916e-09	0.0271	34.8345
BAFF-R on IgD- CD38dim B cell	22	43597066	rs9612025	T	C	-0.3372	0.04702	8.901e-13	0.0792	51.4292
BAFF-R on IgD- CD38dim B cell	22	42937097	rs140869342	G	A	-0.3316	0.06035	4.162e-08	0.0461	30.1908
BAFF-R on IgD- CD38dim B cell	22	42315371	rs73165129	C	T	-1.47	0.03424	1e-200	0.099	1843.18
BAFF-R on IgD- CD38dim B cell	22	43080791	rs140725954	T	G	-0.9273	0.06924	5.758e-40	0.0324	179.36
BAFF-R on IgD- CD38dim B cell	22	43390319	rs2018340	G	A	-0.4486	0.03607	8.252e-35	0.1406	154.677
BAFF-R on IgD- CD38dim B cell	22	41776453	rs41281285	C	T	-0.553	0.04691	1.665e-31	0.0747	138.969
BAFF-R on IgD- CD38dim B cell	22	42874781	rs2142827	G	A	-0.3391	0.0359	6.203e-21	0.1416	89.2209
BAFF-R on IgD- CD38dim B cell	22	44297686	rs9614288	A	T	-0.3067	0.02918	1.773e-25	0.2346	110.473
BAFF-R on IgD- CD38dim B cell	22	39691045	rs80132412	C	T	-1.193	0.1087	1.407e-27	0.0134	120.454
BAFF-R on IgD- CD38dim B cell	22	44829954	rs115848830	C	T	-0.4513	0.06766	2.95e-11	0.0349	44.4904
BAFF-R on IgD- CD38dim B cell	22	39768080	rs11704158	G	T	0.2559	0.03821	2.451e-11	0.1269	44.8525
BAFF-R on IgD- CD38dim B cell	22	40590761	rs142202860	C	T	-0.4998	0.05264	3.883e-21	0.0591	90.149
BAFF-R on IgD- CD38dim B cell	22	42871832	rs9611804	G	C	-0.1545	0.02562	1.818e-09	0.545	36.3663
BAFF-R on IgD- CD38dim B cell	22	39704126	rs149688578	G	A	-0.386	0.05021	1.904e-14	0.0726	59.1009
BAFF-R on IgD- CD38dim B cell	22	38548552	rs132945	T	A	-0.251	0.03735	2.085e-11	0.1326	45.1613
BAFF-R on IgD- CD38dim B cell	22	42470063	rs41277481	C	T	0.2619	0.03725	2.433e-12	0.1269	49.4332
BAFF-R on IgD- CD38dim B cell	22	40676672	rs28360630	T	G	0.2253	0.0369	1.12e-09	0.1295	37.2795
BAFF-R on IgD- CD38dim B cell	22	41808162	rs183413369	G	A	0.4019	0.06422	4.376e-10	0.0429	39.1648
BAFF-R on IgD- CD38dim B cell	22	42386487	rs146951100	T	C	0.2739	0.03272	8.097e-17	0.1879	70.0741
BAFF-R on IgD- CD38dim B cell	22	41570278	rs144214275	A	C	0.3425	0.05524	6.233e-10	0.0559	38.4427
BAFF-R on IgD- CD38dim B cell	22	37565404	rs142894868	G	T	-0.6904	0.1097	3.41e-10	0.013	39.6085
BAFF-R on IgD- CD38dim B cell	22	41665995	rs139764778	G	A	-0.7642	0.04511	5.089e-62	0.0842	286.991
BAFF-R on IgD- CD38dim B cell	22	44515711	rs742550	G	A	-0.3828	0.05494	3.839e-12	0.0563	48.5475
BAFF-R on IgD- CD38dim B cell	22	41589862	rs12167949	G	A	-0.2967	0.04775	5.737e-10	0.9271	38.609
BAFF-R on IgD+ B cell	1	161479745	rs1801274	A	G	-0.1694	0.02694	3.642e-10	0.325	39.5395
BAFF-R on IgD+ B cell	22	43714716	rs5996309	A	G	-0.1701	0.02451	4.701e-12	0.5235	48.1639
BAFF-R on IgD+ B cell	22	44323074	rs139047	G	A	0.1423	0.02601	4.749e-08	0.358	29.9315
BAFF-R on IgD+ B cell	22	44601093	rs79328498	G	C	-0.8805	0.09602	7.722e-20	0.0175	84.0883
BAFF-R on IgD+ B cell	22	41998660	rs117430146	G	C	0.3144	0.05574	1.827e-08	0.056	31.8149
BAFF-R on IgD+ B cell	22	38840146	rs139592873	G	T	-0.4734	0.08256	1.056e-08	0.0236	32.8789
BAFF-R on IgD+ B cell	22	38163121	rs190529651	G	A	-1.041	0.1084	1.391e-21	0.0128	92.2238
BAFF-R on IgD+ B cell	22	43080791	rs140725954	T	G	-0.9391	0.06904	3.818e-41	0.0324	185.021
BAFF-R on IgD+ B cell	22	44515711	rs742550	G	A	-0.3744	0.05486	1.028e-11	0.0563	46.5758
BAFF-R on IgD+ B cell	22	42262411	rs143256776	G	A	0.3584	0.0598	2.255e-09	0.0481	35.9198
BAFF-R on IgD+ B cell	22	42218602	rs56229399	G	A	0.3214	0.04052	2.856e-15	0.1088	62.9148
BAFF-R on IgD+ B cell	22	40049518	rs9607663	C	T	-0.2934	0.04732	6.253e-10	0.0756	38.4442
BAFF-R on IgD+ B cell	22	41013857	rs112057490	T	C	-0.3767	0.04864	1.247e-14	0.0745	59.9797
BAFF-R on IgD+ B cell	22	43393437	rs5759079	G	A	-0.4367	0.036	3.061e-33	0.1407	147.15
BAFF-R on IgD+ B cell	22	39641412	rs13058590	C	T	-0.395	0.05917	2.824e-11	0.0467	44.5647
BAFF-R on IgD+ B cell	22	39647580	rs9607627	C	G	0.2048	0.03068	2.873e-11	0.2091	44.5604
BAFF-R on IgD+ B cell	22	42855698	rs111993863	G	A	-0.9137	0.0663	3.65e-42	0.0364	189.924
BAFF-R on IgD+ B cell	22	40102614	rs12484428	C	T	-0.4469	0.05819	2.032e-14	0.0477	58.9826
BAFF-R on IgD+ B cell	22	44226266	rs73176418	C	T	-0.3849	0.05806	3.859e-11	0.048	43.9483
BAFF-R on IgD+ B cell	22	41502451	rs76331127	C	T	-0.9031	0.157	9.571e-09	0.0062	33.0881
BAFF-R on IgD+ B cell	22	39719566	rs144712270	G	A	-0.6254	0.1104	1.575e-08	0.0139	32.0906
BAFF-R on IgD+ B cell	22	38823838	rs79928737	C	T	-0.5969	0.08142	2.787e-13	0.0234	53.7454
BAFF-R on IgD+ B cell	22	40567889	rs117003628	G	C	-0.9317	0.1232	4.905e-14	0.0111	57.1914
BAFF-R on IgD+ B cell	22	42772363	rs9620041	C	T	0.3449	0.04444	1.077e-14	0.0893	60.2335
BAFF-R on IgD+ B cell	22	43563711	rs107402	A	G	-0.1515	0.02772	4.944e-08	0.6864	29.8702
BAFF-R on IgD+ B cell	22	42348062	rs28722907	G	A	-0.4684	0.03807	4.185e-34	0.1221	151.38
BAFF-R on IgD+ B cell	22	37514022	rs78996523	G	C	-1.145	0.1971	6.728e-09	0.0042	33.7472
BAFF-R on IgD+ B cell	22	44757870	rs78434681	C	A	-0.7233	0.08388	9.594e-18	0.0227	74.3567
BAFF-R on IgD+ B cell	22	41195121	rs118166233	C	T	-0.6252	0.104	2.039e-09	0.015	36.1386
BAFF-R on IgD+ B cell	22	42386487	rs146951100	T	C	0.2655	0.03263	5.57e-16	0.1879	66.2056
BAFF-R on IgD+ B cell	22	42870441	rs187749054	G	A	-0.6158	0.05328	2.229e-30	0.0563	133.583
BAFF-R on IgD+ B cell	22	39768080	rs11704158	G	T	0.2438	0.03814	1.839e-10	0.1268	40.8607
BAFF-R on IgD+ B cell	22	44524022	rs150453698	A	G	-0.7116	0.1152	7.306e-10	0.013	38.1564
BAFF-R on IgD+ B cell	22	38032090	rs6000850	T	C	0.529	0.09177	8.857e-09	0.9806	33.2284
BAFF-R on IgD+ B cell	22	40987104	rs148646251	A	G	-0.5509	0.05624	2.189e-22	0.0545	95.9522
BAFF-R on IgD+ B cell	22	41776453	rs41281285	C	T	-0.5289	0.0469	5.032e-29	0.0746	127.175
BAFF-R on IgD+ B cell	22	41514702	rs140745259	G	T	-1.423	0.2448	6.604e-09	0.0022	33.7899
BAFF-R on IgD+ B cell	22	43092556	rs6002907	C	T	-0.3887	0.0394	1.117e-22	0.1134	97.3277
BAFF-R on IgD+ B cell	22	44689355	rs13056800	A	C	-1.035	0.1882	4.116e-08	0.0046	30.2442
BAFF-R on IgD+ B cell	22	44698304	rs189503542	T	A	-0.6819	0.109	4.417e-10	0.0138	39.1371
BAFF-R on IgD+ B cell	22	43469835	rs5759135	A	T	-0.2287	0.04023	1.424e-08	0.114	32.3171
BAFF-R on IgD+ B cell	22	39938303	rs5757710	T	C	-0.1962	0.02595	5.052e-14	0.3507	57.1641
BAFF-R on IgD+ B cell	22	37847465	rs6519064	G	A	0.1851	0.02916	2.459e-10	0.2495	40.2938
BAFF-R on IgD+ B cell	22	38548552	rs132945	T	A	-0.2499	0.03727	2.308e-11	0.1326	44.9587
BAFF-R on IgD+ B cell	22	38906432	rs138464	C	T	-0.1649	0.02538	9.162e-11	0.5815	42.2142
BAFF-R on IgD+ B cell	22	42873630	rs35998301	G	C	-0.2252	0.02605	7.982e-18	0.3699	74.7345
BAFF-R on IgD+ B cell	22	43725421	rs950553	T	C	0.2381	0.03136	3.924e-14	0.1964	57.6457
BAFF-R on IgD+ B cell	22	44372331	rs2073086	C	T	-0.1751	0.02729	1.57e-10	0.2989	41.1685
BAFF-R on IgD+ B cell	22	44581286	rs117704411	T	C	-0.3624	0.06614	4.546e-08	0.0368	30.0226
BAFF-R on IgD+ B cell	22	40596384	rs142949835	G	A	-0.2844	0.03616	4.851e-15	0.1396	61.8589
BAFF-R on IgD+ B cell	22	41665995	rs139764778	G	A	-0.7165	0.04514	6.364e-55	0.0843	251.947
BAFF-R on IgD+ B cell	22	39691045	rs80132412	C	T	-1.227	0.1084	3.232e-29	0.0134	128.124
BAFF-R on IgD+ B cell	22	39487029	rs111381709	G	A	-0.3795	0.05228	4.714e-13	0.0615	52.6929
BAFF-R on IgD+ B cell	22	41650848	rs146017020	C	T	0.298	0.05195	1.044e-08	0.0616	32.905
BAFF-R on IgD+ B cell	22	44300847	rs11090614	A	G	-0.2778	0.02851	3.754e-22	0.2519	94.9446
BAFF-R on IgD+ B cell	22	39414904	rs5757423	G	T	-0.1542	0.02458	3.942e-10	0.4422	39.3555
BAFF-R on IgD+ B cell	22	39997710	rs713767	A	G	-1.005	0.08703	2.625e-30	0.0204	133.35
BAFF-R on IgD+ B cell	22	44829954	rs115848830	C	T	-0.4901	0.06748	4.603e-13	0.0349	52.7496
BAFF-R on IgD+ B cell	22	37565404	rs142894868	G	T	-0.741	0.1093	1.424e-11	0.013	45.9617
BAFF-R on IgD+ B cell	22	43610730	rs145628748	C	T	-0.6097	0.07704	3.27e-15	0.0273	62.6325
BAFF-R on IgD+ B cell	22	40305664	rs116996173	G	A	-0.8517	0.09096	1.306e-20	0.0194	87.6743
BAFF-R on IgD+ B cell	22	37748690	rs12170003	C	T	-0.3219	0.05084	2.725e-10	0.0648	40.0895
BAFF-R on IgD+ B cell	22	37516789	rs116921229	G	T	-0.4297	0.0724	3.199e-09	0.0295	35.2252
BAFF-R on IgD+ B cell	22	42315371	rs73165129	C	T	-1.508	0.03368	1e-200	0.099	2004.74
BAFF-R on IgD+ B cell	22	39738379	rs117458132	C	T	-0.3214	0.04954	9.85e-11	0.0734	42.0901
BAFF-R on IgD+ B cell	22	43641046	rs143332213	C	G	-0.4577	0.08103	1.744e-08	0.0241	31.9058
BAFF-R on IgD+ B cell	22	42346042	rs73165159		I	0.346	0.03737	3.443e-20	0.1299	85.7247
BAFF-R on IgD+ B cell	22	43573834	rs66536338	A	C	-0.3393	0.04102	1.856e-16	0.1025	68.419
BAFF-R on IgD+ B cell	22	39780097	rs55706518	C	T	-0.7248	0.07944	1.168e-19	0.0246	83.245
BAFF-R on IgD+ B cell	22	39375623	rs9611061	G	C	-0.4291	0.05205	2.274e-16	0.0655	67.9635
BAFF-R on IgD+ B cell	22	44688211	rs151125173	A	G	-0.4956	0.07824	2.665e-10	0.0271	40.1241
BAFF-R on IgD+ B cell	22	46348684	rs10448601	C	A	0.1885	0.03299	1.19e-08	0.1795	32.6481
BAFF-R on IgD+ B cell	22	42261360	rs78302660	C	T	0.3448	0.05622	9.504e-10	0.0522	37.6143
BAFF-R on IgD+ B cell	22	40590761	rs142202860	C	T	-0.547	0.05241	3.757e-25	0.059	108.93
BAFF-R on IgD+ CD24- B cell	1	161479745	rs1801274	A	G	-0.1805	0.02691	2.289e-11	0.325	44.9911
BAFF-R on IgD+ CD24- B cell	22	38163121	rs190529651	G	A	-1.028	0.1084	4.007e-21	0.0129	89.9348
BAFF-R on IgD+ CD24- B cell	22	38548552	rs132945	T	A	-0.2492	0.03725	2.575e-11	0.1326	44.7552
BAFF-R on IgD+ CD24- B cell	22	42873630	rs35998301	G	C	-0.2156	0.02606	1.801e-16	0.3698	68.4461
BAFF-R on IgD+ CD24- B cell	22	38664269	rs140781542	C	A	-0.4244	0.0775	4.663e-08	0.0275	29.988
BAFF-R on IgD+ CD24- B cell	22	37847465	rs6519064	G	A	0.1872	0.02913	1.48e-10	0.2494	41.2982
BAFF-R on IgD+ CD24- B cell	22	43469835	rs5759135	A	T	-0.2222	0.04025	3.622e-08	0.1139	30.4759
BAFF-R on IgD+ CD24- B cell	22	37748690	rs12170003	C	T	-0.3208	0.05083	3.077e-10	0.0648	39.8317
BAFF-R on IgD+ CD24- B cell	22	40049518	rs9607663	C	T	-0.2966	0.0473	4.003e-10	0.0756	39.3206
BAFF-R on IgD+ CD24- B cell	22	43092556	rs6002907	C	T	-0.3815	0.03942	6.88e-22	0.1133	93.6604
BAFF-R on IgD+ CD24- B cell	22	44698304	rs189503542	T	A	-0.6776	0.1089	5.519e-10	0.0138	38.716
BAFF-R on IgD+ CD24- B cell	22	44226266	rs73176418	C	T	-0.3934	0.058	1.365e-11	0.048	46.0058
BAFF-R on IgD+ CD24- B cell	22	44300847	rs11090614	A	G	-0.2728	0.02853	2.007e-21	0.2518	91.4293
BAFF-R on IgD+ CD24- B cell	22	39691045	rs80132412	C	T	-1.219	0.1083	6.674e-29	0.0134	126.692
BAFF-R on IgD+ CD24- B cell	22	41195121	rs118166233	C	T	-0.5972	0.104	1.014e-08	0.015	32.9741
BAFF-R on IgD+ CD24- B cell	22	40567889	rs117003628	G	C	-0.8987	0.1231	3.58e-13	0.0111	53.2983
BAFF-R on IgD+ CD24- B cell	22	41776453	rs41281285	C	T	-0.5278	0.04687	6.066e-29	0.0747	126.809
BAFF-R on IgD+ CD24- B cell	22	39997710	rs713767	A	G	-1.017	0.08694	4.703e-31	0.0204	136.837
BAFF-R on IgD+ CD24- B cell	22	41514702	rs140745259	G	T	-1.392	0.2448	1.399e-08	0.0022	32.3337
BAFF-R on IgD+ CD24- B cell	22	43393437	rs5759079	G	A	-0.4296	0.03601	3.273e-32	0.1406	142.325
BAFF-R on IgD+ CD24- B cell	22	44688211	rs151125173	A	G	-0.4955	0.07817	2.604e-10	0.0271	40.1797
BAFF-R on IgD+ CD24- B cell	22	44689355	rs13056800	A	C	-1.046	0.1879	2.776e-08	0.0046	30.9892
BAFF-R on IgD+ CD24- B cell	22	42772363	rs9620041	C	T	0.3353	0.04443	5.59e-14	0.0893	56.9527
BAFF-R on IgD+ CD24- B cell	22	43610730	rs145628748	C	T	-0.6139	0.07698	2.026e-15	0.0273	63.5974
BAFF-R on IgD+ CD24- B cell	22	44323074	rs139047	G	A	0.1429	0.026	4.115e-08	0.3581	30.2077
BAFF-R on IgD+ CD24- B cell	22	44829954	rs115848830	C	T	-0.4855	0.06745	7.379e-13	0.0349	51.8101
BAFF-R on IgD+ CD24- B cell	22	39738379	rs117458132	C	T	-0.3203	0.04956	1.169e-10	0.0733	41.7687
BAFF-R on IgD+ CD24- B cell	22	39780097	rs55706518	C	T	-0.7138	0.07938	3.825e-19	0.0246	80.8595
BAFF-R on IgD+ CD24- B cell	22	42855698	rs111993863	G	A	-0.9174	0.06623	1.433e-42	0.0364	191.87
BAFF-R on IgD+ CD24- B cell	22	39414904	rs5757423	G	T	-0.1512	0.02456	8.249e-10	0.4422	37.9007
BAFF-R on IgD+ CD24- B cell	22	42261360	rs78302660	C	T	0.3528	0.05615	3.709e-10	0.0522	39.4782
BAFF-R on IgD+ CD24- B cell	22	42262411	rs143256776	G	A	0.3518	0.05975	4.294e-09	0.0481	34.667
BAFF-R on IgD+ CD24- B cell	22	42346042	rs73165159		I	0.3396	0.03736	1.597e-19	0.1299	82.6269
BAFF-R on IgD+ CD24- B cell	22	42870441	rs187749054	G	A	-0.6166	0.05324	1.724e-30	0.0563	134.132
BAFF-R on IgD+ CD24- B cell	22	43761868	rs761743	A	G	-0.2231	0.03665	1.258e-09	0.8659	37.0554
BAFF-R on IgD+ CD24- B cell	22	41650848	rs146017020	C	T	0.299	0.05191	9.077e-09	0.0617	33.1772
BAFF-R on IgD+ CD24- B cell	22	44601093	rs79328498	G	C	-0.8866	0.09594	4.033e-20	0.0175	85.3996
BAFF-R on IgD+ CD24- B cell	22	38840146	rs139592873	G	T	-0.4738	0.08251	1.008e-08	0.0237	32.9744
BAFF-R on IgD+ CD24- B cell	22	41665995	rs139764778	G	A	-0.7077	0.04519	1.468e-53	0.0842	245.253
BAFF-R on IgD+ CD24- B cell	22	40987104	rs148646251	A	G	-0.5549	0.05621	1.056e-22	0.0546	97.4546
BAFF-R on IgD+ CD24- B cell	22	39938303	rs5757710	T	C	-0.2001	0.02592	1.483e-14	0.3507	59.597
BAFF-R on IgD+ CD24- B cell	22	44524022	rs150453698	A	G	-0.7313	0.1152	2.415e-10	0.013	40.2983
BAFF-R on IgD+ CD24- B cell	22	38032090	rs6000850	T	C	0.5441	0.09173	3.284e-09	0.9806	35.1831
BAFF-R on IgD+ CD24- B cell	22	38823838	rs79928737	C	T	-0.6017	0.08137	1.756e-13	0.0234	54.6804
BAFF-R on IgD+ CD24- B cell	22	39768080	rs11704158	G	T	0.2474	0.03812	9.823e-11	0.1269	42.1205
BAFF-R on IgD+ CD24- B cell	22	46348684	rs10448601	C	A	0.1876	0.03296	1.366e-08	0.1795	32.396
BAFF-R on IgD+ CD24- B cell	22	42315371	rs73165129	C	T	-1.51	0.03363	1e-200	0.099	2016.04
BAFF-R on IgD+ CD24- B cell	22	38906432	rs138464	C	T	-0.1716	0.02538	1.586e-11	0.5816	45.7142
BAFF-R on IgD+ CD24- B cell	22	40590761	rs142202860	C	T	-0.5556	0.05235	6.182e-26	0.0591	112.64
BAFF-R on IgD+ CD24- B cell	22	40614675	rs78666753	A	T	-0.2792	0.0351	2.359e-15	0.1471	63.2727
BAFF-R on IgD+ CD24- B cell	22	39641412	rs13058590	C	T	-0.4122	0.0591	3.639e-12	0.0468	48.6453
BAFF-R on IgD+ CD24- B cell	22	39647580	rs9607627	C	G	0.2043	0.03066	3.105e-11	0.2092	44.401
BAFF-R on IgD+ CD24- B cell	22	42218602	rs56229399	G	A	0.3178	0.04051	5.612e-15	0.1088	61.5437
BAFF-R on IgD+ CD24- B cell	22	43715288	rs4822279	G	A	-0.2146	0.02776	1.392e-14	0.2565	59.7614
BAFF-R on IgD+ CD24- B cell	22	44757870	rs78434681	C	A	-0.7197	0.08381	1.296e-17	0.0227	73.7414
BAFF-R on IgD+ CD24- B cell	22	44581286	rs117704411	T	C	-0.3659	0.0661	3.306e-08	0.0368	30.6423
BAFF-R on IgD+ CD24- B cell	22	42386487	rs146951100	T	C	0.2772	0.03261	2.71e-17	0.1879	72.2578
BAFF-R on IgD+ CD24- B cell	22	43080791	rs140725954	T	G	-0.9374	0.069	4.761e-41	0.0324	184.566
BAFF-R on IgD+ CD24- B cell	22	39375623	rs9611061	G	C	-0.431	0.05202	1.626e-16	0.0655	68.6458
BAFF-R on IgD+ CD24- B cell	22	41502451	rs76331127	C	T	-0.8943	0.1569	1.296e-08	0.0062	32.4878
BAFF-R on IgD+ CD24- B cell	22	40305664	rs116996173	G	A	-0.8376	0.09093	5.242e-20	0.0194	84.8514
BAFF-R on IgD+ CD24- B cell	22	44372331	rs2073086	C	T	-0.1715	0.02728	3.679e-10	0.299	39.5221
BAFF-R on IgD+ CD24- B cell	22	41152301	rs112644855	G	A	0.3125	0.05633	3.088e-08	0.0518	30.7766
BAFF-R on IgD+ CD24- B cell	22	37565404	rs142894868	G	T	-0.721	0.1093	4.856e-11	0.013	43.5141
BAFF-R on IgD+ CD24- B cell	22	44515711	rs742550	G	A	-0.3771	0.05481	7.013e-12	0.0563	47.3362
BAFF-R on IgD+ CD24- B cell	22	39487029	rs111381709	G	A	-0.3864	0.05229	1.808e-13	0.0614	54.6056
BAFF-R on IgD+ CD24- B cell	22	37514022	rs78996523	G	C	-1.146	0.197	6.417e-09	0.0042	33.8405
BAFF-R on IgD+ CD24- B cell	22	37516789	rs116921229	G	T	-0.4153	0.07238	1.038e-08	0.0295	32.922
BAFF-R on IgD+ CD24- B cell	22	43573834	rs66536338	A	C	-0.337	0.04103	2.936e-16	0.1024	67.4616
BAFF-R on IgD+ CD24- B cell	22	42348062	rs28722907	G	A	-0.4573	0.03812	1.516e-32	0.122	143.912
BAFF-R on IgD+ CD24- B cell	22	40102614	rs12484428	C	T	-0.4578	0.05812	4.396e-15	0.0477	62.0441
BAFF-R on IgD+ CD24- B cell	22	41013857	rs112057490	T	C	-0.3713	0.04868	3.069e-14	0.0744	58.1767
BAFF-R on IgD+ CD24- B cell	22	41998660	rs117430146	G	C	0.3164	0.0557	1.451e-08	0.0561	32.2673
BAFF-R on IgD+ CD24+ B cell	22	43080791	rs140725954	T	G	-0.9408	0.06908	3.132e-41	0.0324	185.477
BAFF-R on IgD+ CD24+ B cell	22	42346042	rs73165159		I	0.3695	0.03734	8.252e-23	0.1299	97.922
BAFF-R on IgD+ CD24+ B cell	22	42348062	rs28722907	G	A	-0.5329	0.03791	9.571e-44	0.122	197.599
BAFF-R on IgD+ CD24+ B cell	22	43092556	rs6002907	C	T	-0.4109	0.03939	3.978e-25	0.1133	108.818
BAFF-R on IgD+ CD24+ B cell	22	38007812	rs6000845	G	A	0.1492	0.02599	1.019e-08	0.3593	32.9553
BAFF-R on IgD+ CD24+ B cell	22	39414904	rs5757423	G	T	-0.1588	0.02458	1.178e-10	0.4422	41.7385
BAFF-R on IgD+ CD24+ B cell	22	39375623	rs9611061	G	C	-0.4325	0.05209	1.406e-16	0.0655	68.9388
BAFF-R on IgD+ CD24+ B cell	22	44524022	rs150453698	A	G	-0.6857	0.1154	3.091e-09	0.013	35.3067
BAFF-R on IgD+ CD24+ B cell	22	39691045	rs80132412	C	T	-1.218	0.1085	9.194e-29	0.0134	126.019
BAFF-R on IgD+ CD24+ B cell	22	40049518	rs9607663	C	T	-0.2984	0.04736	3.306e-10	0.0756	39.6985
BAFF-R on IgD+ CD24+ B cell	22	43761868	rs761743	A	G	-0.2325	0.03668	2.585e-10	0.8659	40.1779
BAFF-R on IgD+ CD24+ B cell	22	44372331	rs2073086	C	T	-0.1768	0.02731	1.087e-10	0.299	41.9103
BAFF-R on IgD+ CD24+ B cell	22	41013857	rs112057490	T	C	-0.4205	0.04864	7.914e-18	0.0744	74.7386
BAFF-R on IgD+ CD24+ B cell	22	42870441	rs187749054	G	A	-0.6056	0.05334	2.204e-29	0.0563	128.904
BAFF-R on IgD+ CD24+ B cell	22	40590761	rs142202860	C	T	-0.5188	0.05252	9.896e-23	0.0591	97.5777
BAFF-R on IgD+ CD24+ B cell	22	44297686	rs9614288	A	T	-0.3097	0.02913	5.052e-26	0.2346	113.032
BAFF-R on IgD+ CD24+ B cell	22	43573834	rs66536338	A	C	-0.3697	0.04101	3.133e-19	0.1024	81.268
BAFF-R on IgD+ CD24+ B cell	22	38823838	rs79928737	C	T	-0.5847	0.08151	8.765e-13	0.0234	51.457
BAFF-R on IgD+ CD24+ B cell	22	42822195	rs8138168	G	C	0.3435	0.04219	5.286e-16	0.098	66.2879
BAFF-R on IgD+ CD24+ B cell	22	41808162	rs183413369	G	A	0.4117	0.06409	1.496e-10	0.0429	41.2649
BAFF-R on IgD+ CD24+ B cell	22	38091241	rs188662274	A	G	-0.3945	0.07057	2.44e-08	0.0336	31.2503
BAFF-R on IgD+ CD24+ B cell	22	39780097	rs55706518	C	T	-0.6932	0.07953	4.277e-18	0.0246	75.9723
BAFF-R on IgD+ CD24+ B cell	22	42855698	rs111993863	G	A	-0.9077	0.06635	1.384e-41	0.0364	187.156
BAFF-R on IgD+ CD24+ B cell	22	45019262	rs8135271	G	T	-0.3272	0.05844	2.327e-08	0.0511	31.3477
BAFF-R on IgD+ CD24+ B cell	22	40987104	rs148646251	A	G	-0.5273	0.05636	1.417e-20	0.0546	87.5334
BAFF-R on IgD+ CD24+ B cell	22	39487029	rs111381709	G	A	-0.39	0.05235	1.169e-13	0.0614	55.5004
BAFF-R on IgD+ CD24+ B cell	22	39768080	rs11704158	G	T	0.2435	0.03818	2.015e-10	0.1269	40.6749
BAFF-R on IgD+ CD24+ B cell	22	44515711	rs742550	G	A	-0.3842	0.05487	3.009e-12	0.0563	49.0281
BAFF-R on IgD+ CD24+ B cell	22	37565404	rs142894868	G	T	-0.7196	0.1095	5.621e-11	0.013	43.1871
BAFF-R on IgD+ CD24+ B cell	22	37847465	rs6519064	G	A	0.1843	0.02918	3.02e-10	0.2494	39.8915
BAFF-R on IgD+ CD24+ B cell	22	38526882	rs201113645	A	C	-0.2814	0.04137	1.207e-11	0.1153	46.2676
BAFF-R on IgD+ CD24+ B cell	22	37514022	rs78996523	G	C	-1.109	0.1972	2.031e-08	0.0042	31.6264
BAFF-R on IgD+ CD24+ B cell	22	37516789	rs116921229	G	T	-0.439	0.07243	1.494e-09	0.0295	36.736
BAFF-R on IgD+ CD24+ B cell	22	40102614	rs12484428	C	T	-0.4353	0.05824	9.748e-14	0.0477	55.8643
BAFF-R on IgD+ CD24+ B cell	22	41776453	rs41281285	C	T	-0.5603	0.04683	2.182e-32	0.0747	143.151
BAFF-R on IgD+ CD24+ B cell	22	41502451	rs76331127	C	T	-0.9093	0.1571	7.652e-09	0.0062	33.5013
BAFF-R on IgD+ CD24+ B cell	22	39719566	rs144712270	G	A	-0.6843	0.1103	6.229e-10	0.0139	38.4895
BAFF-R on IgD+ CD24+ B cell	22	41195121	rs118166233	C	T	-0.7206	0.1039	4.829e-12	0.015	48.1014
BAFF-R on IgD+ CD24+ B cell	22	38163121	rs190529651	G	A	-1.005	0.1086	3.585e-20	0.0129	85.6392
BAFF-R on IgD+ CD24+ B cell	22	44226266	rs73176418	C	T	-0.3675	0.05812	2.882e-10	0.048	39.9819
BAFF-R on IgD+ CD24+ B cell	22	40596384	rs142949835	G	A	-0.2926	0.03618	8.093e-16	0.1396	65.4051
BAFF-R on IgD+ CD24+ B cell	22	41514702	rs140745259	G	T	-1.406	0.2451	1.046e-08	0.0022	32.9067
BAFF-R on IgD+ CD24+ B cell	22	43569380	rs118162361	G	A	-0.3057	0.03816	1.517e-15	0.125	64.1762
BAFF-R on IgD+ CD24+ B cell	22	38906432	rs138464	C	T	-0.1616	0.02543	2.346e-10	0.5816	40.3822
BAFF-R on IgD+ CD24+ B cell	22	43715288	rs4822279	G	A	-0.2162	0.02779	9.524e-15	0.2565	60.5249
BAFF-R on IgD+ CD24+ B cell	22	41570278	rs144214275	A	C	0.3402	0.05516	7.662e-10	0.0559	38.0382
BAFF-R on IgD+ CD24+ B cell	22	43597066	rs9612025	T	C	-0.3482	0.04693	1.44e-13	0.0792	55.0499
BAFF-R on IgD+ CD24+ B cell	22	41152301	rs112644855	G	A	0.3283	0.05638	6.288e-09	0.0518	33.9072
BAFF-R on IgD+ CD24+ B cell	22	40303934	rs137963	C	T	-0.2681	0.04256	3.35e-10	0.1009	39.6817
BAFF-R on IgD+ CD24+ B cell	22	40305664	rs116996173	G	A	-0.856	0.09099	8.761e-21	0.0194	88.5034
BAFF-R on IgD+ CD24+ B cell	22	44601093	rs79328498	G	C	-0.8626	0.09612	4.493e-19	0.0175	80.5362
BAFF-R on IgD+ CD24+ B cell	22	42277792	rs73163396	C	A	0.3585	0.04149	8.189e-18	0.1025	74.6606
BAFF-R on IgD+ CD24+ B cell	22	44757870	rs78434681	C	A	-0.6905	0.08398	2.743e-16	0.0227	67.6045
BAFF-R on IgD+ CD24+ B cell	22	42261360	rs78302660	C	T	0.3737	0.05618	3.354e-11	0.0522	44.2469
BAFF-R on IgD+ CD24+ B cell	22	38032090	rs6000850	T	C	0.5349	0.09188	6.305e-09	0.9806	33.8925
BAFF-R on IgD+ CD24+ B cell	22	39997710	rs713767	A	G	-0.9902	0.08714	1.966e-29	0.0204	129.125
BAFF-R on IgD+ CD24+ B cell	22	41733262	rs138818147	G	A	0.3313	0.04702	2.183e-12	0.0762	49.6452
BAFF-R on IgD+ CD24+ B cell	22	43393437	rs5759079	G	A	-0.4511	0.036	2.628e-35	0.1406	157.015
BAFF-R on IgD+ CD24+ B cell	22	37748690	rs12170003	C	T	-0.322	0.05089	2.797e-10	0.0648	40.0356
BAFF-R on IgD+ CD24+ B cell	22	41665995	rs139764778	G	A	-0.7593	0.04503	1.771e-61	0.0842	284.33
BAFF-R on IgD+ CD24+ B cell	22	44688211	rs151125173	A	G	-0.4816	0.0783	8.522e-10	0.0271	37.8311
BAFF-R on IgD+ CD24+ B cell	22	44698304	rs189503542	T	A	-0.6337	0.1091	6.959e-09	0.0138	33.7379
BAFF-R on IgD+ CD24+ B cell	22	42534074	rs4993392	C	T	0.256	0.03908	6.457e-11	0.1243	42.9112
BAFF-R on IgD+ CD24+ B cell	22	42314392	rs8140914	C	T	0.4143	0.05831	1.44e-12	0.0502	50.4828
BAFF-R on IgD+ CD24+ B cell	22	42315371	rs73165129	C	T	-1.487	0.03398	1e-200	0.099	1915.03
BAFF-R on IgD+ CD24+ B cell	22	44827293	rs115860798	C	T	-0.463	0.0673	6.991e-12	0.0351	47.3295
BAFF-R on IgD+ CD24+ B cell	22	38857451	rs143128622	C	A	-0.4791	0.08323	9.333e-09	0.0232	33.1354
BAFF-R on IgD+ CD24+ B cell	22	40567889	rs117003628	G	C	-1.056	0.123	1.31e-17	0.0111	73.7085
BAFF-R on IgD+ CD24+ B cell	22	39641412	rs13058590	C	T	-0.3801	0.05924	1.576e-10	0.0468	41.1686
BAFF-R on IgD+ CD24+ B cell	22	39647580	rs9607627	C	G	0.209	0.03069	1.15e-11	0.2092	46.3766
BAFF-R on IgD+ CD24+ B cell	22	39704126	rs149688578	G	A	-0.3632	0.05015	5.367e-13	0.0726	52.4505
BAFF-R on IgD+ CD24+ B cell	22	42873630	rs35998301	G	C	-0.2412	0.02603	3.217e-20	0.3698	85.863
BAFF-R on IgD+ CD24+ B cell	22	44290480	rs56152442	C	T	0.2564	0.04643	3.571e-08	0.0767	30.4957
BAFF-R on IgD+ CD24+ B cell	22	39938303	rs5757710	T	C	-0.2009	0.02596	1.281e-14	0.3507	59.8895
BAFF-R on IgD+ CD38- B cell	22	39095653	rs149593440	T	C	-0.3459	0.05294	7.251e-11	0.0602	42.6907
BAFF-R on IgD+ CD38- B cell	22	39647580	rs9607627	C	G	0.2005	0.03062	6.673e-11	0.2096	42.8764
BAFF-R on IgD+ CD38- B cell	22	39375623	rs9611061	G	C	-0.4284	0.05214	2.89e-16	0.0653	67.5083
BAFF-R on IgD+ CD38- B cell	22	42346042	rs73165159		I	0.3679	0.03733	1.247e-22	0.1296	97.1278
BAFF-R on IgD+ CD38- B cell	22	42348062	rs28722907	G	A	-0.501	0.038	8.032e-39	0.1218	173.823
BAFF-R on IgD+ CD38- B cell	22	41733262	rs138818147	G	A	0.3175	0.04694	1.566e-11	0.0761	45.7511
BAFF-R on IgD+ CD38- B cell	22	40590761	rs142202860	C	T	-0.5298	0.05241	1.022e-23	0.059	102.187
BAFF-R on IgD+ CD38- B cell	22	44688211	rs151125173	A	G	-0.4813	0.07803	7.651e-10	0.0272	38.046
BAFF-R on IgD+ CD38- B cell	22	38313552	rs9607500	G	A	-0.4611	0.08436	4.904e-08	0.0229	29.8756
BAFF-R on IgD+ CD38- B cell	22	39738379	rs117458132	C	T	-0.3311	0.0495	2.617e-11	0.0735	44.7412
BAFF-R on IgD+ CD38- B cell	22	42315371	rs73165129	C	T	-1.496	0.03378	1e-200	0.0989	1961.3
BAFF-R on IgD+ CD38- B cell	22	43714716	rs5996309	A	G	-0.1725	0.0245	2.298e-12	0.5229	49.5731
BAFF-R on IgD+ CD38- B cell	22	41195121	rs118166233	C	T	-0.6691	0.1036	1.205e-10	0.0151	41.7121
BAFF-R on IgD+ CD38- B cell	22	44829954	rs115848830	C	T	-0.4744	0.06728	2.116e-12	0.035	49.7184
BAFF-R on IgD+ CD38- B cell	22	38823838	rs79928737	C	T	-0.594	0.08159	4.067e-13	0.0233	53.0028
BAFF-R on IgD+ CD38- B cell	22	38840146	rs139592873	G	T	-0.4783	0.08231	6.751e-09	0.0237	33.7672
BAFF-R on IgD+ CD38- B cell	22	40567889	rs117003628	G	C	-1	0.1227	4.754e-16	0.0111	66.4218
BAFF-R on IgD+ CD38- B cell	22	41776453	rs41281285	C	T	-0.5384	0.04674	3.506e-30	0.0746	132.688
BAFF-R on IgD+ CD38- B cell	22	44323074	rs139047	G	A	0.1426	0.02595	4.183e-08	0.3586	30.197
BAFF-R on IgD+ CD38- B cell	22	43597066	rs9612025	T	C	-0.3232	0.04689	6.373e-12	0.0791	47.5097
BAFF-R on IgD+ CD38- B cell	22	44601093	rs79328498	G	C	-0.8659	0.0958	2.511e-19	0.0176	81.6967
BAFF-R on IgD+ CD38- B cell	22	38548552	rs132945	T	A	-0.2428	0.0374	9.626e-11	0.132	42.1458
BAFF-R on IgD+ CD38- B cell	22	39938303	rs5757710	T	C	-0.195	0.0259	6.492e-14	0.3503	56.6852
BAFF-R on IgD+ CD38- B cell	22	41502451	rs76331127	C	T	-0.862	0.1573	4.516e-08	0.006	30.0301
BAFF-R on IgD+ CD38- B cell	22	40303934	rs137963	C	T	-0.249	0.0425	5.072e-09	0.101	34.3258
BAFF-R on IgD+ CD38- B cell	22	43092556	rs6002907	C	T	-0.3969	0.03938	1.392e-23	0.1132	101.581
BAFF-R on IgD+ CD38- B cell	22	46348684	rs10448601	C	A	0.1836	0.03293	2.626e-08	0.1794	31.0858
BAFF-R on IgD+ CD38- B cell	22	37748690	rs12170003	C	T	-0.3352	0.0507	4.368e-11	0.065	43.7111
BAFF-R on IgD+ CD38- B cell	22	41569496	rs138878812	G	C	0.3158	0.05508	1.067e-08	0.0561	32.8728
BAFF-R on IgD+ CD38- B cell	22	44524022	rs150453698	A	G	-0.6884	0.1154	2.664e-09	0.0129	35.5853
BAFF-R on IgD+ CD38- B cell	22	39691045	rs80132412	C	T	-1.21	0.1081	1.377e-28	0.0134	125.291
BAFF-R on IgD+ CD38- B cell	22	41013857	rs112057490	T	C	-0.3899	0.04872	1.638e-15	0.0741	64.046
BAFF-R on IgD+ CD38- B cell	22	44757870	rs78434681	C	A	-0.6871	0.08379	3.262e-16	0.0226	67.2443
BAFF-R on IgD+ CD38- B cell	22	39780097	rs55706518	C	T	-0.6822	0.07942	1.276e-17	0.0246	73.7842
BAFF-R on IgD+ CD38- B cell	22	44698304	rs189503542	T	A	-0.6543	0.1095	2.511e-09	0.0137	35.7047
BAFF-R on IgD+ CD38- B cell	22	44226266	rs73176418	C	T	-0.3663	0.05813	3.32e-10	0.0479	39.7076
BAFF-R on IgD+ CD38- B cell	22	37514022	rs78996523	G	C	-1.117	0.1963	1.369e-08	0.0043	32.3792
BAFF-R on IgD+ CD38- B cell	22	37516789	rs116921229	G	T	-0.4353	0.07228	1.893e-09	0.0296	36.2695
BAFF-R on IgD+ CD38- B cell	22	37565404	rs142894868	G	T	-0.7384	0.1099	2.124e-11	0.0129	45.1427
BAFF-R on IgD+ CD38- B cell	22	41665995	rs139764778	G	A	-0.7407	0.04516	2.234e-58	0.0842	269.015
BAFF-R on IgD+ CD38- B cell	22	37638221	rs35634144	C	G	0.3143	0.05625	2.471e-08	0.0528	31.2208
BAFF-R on IgD+ CD38- B cell	22	42873630	rs35998301	G	C	-0.2397	0.02599	4.826e-20	0.3695	85.0596
BAFF-R on IgD+ CD38- B cell	22	41808162	rs183413369	G	A	0.3662	0.06407	1.18e-08	0.0429	32.6684
BAFF-R on IgD+ CD38- B cell	22	42277792	rs73163396	C	A	0.356	0.04146	1.288e-17	0.1025	73.7295
BAFF-R on IgD+ CD38- B cell	22	38091241	rs188662274	A	G	-0.3907	0.07075	3.588e-08	0.0333	30.4954
BAFF-R on IgD+ CD38- B cell	22	39139913	rs138711	C	T	0.1491	0.02542	4.934e-09	0.4202	34.4036
BAFF-R on IgD+ CD38- B cell	22	38163121	rs190529651	G	A	-1.022	0.109	1.113e-20	0.0128	87.9121
BAFF-R on IgD+ CD38- B cell	22	43393437	rs5759079	G	A	-0.4487	0.03597	5.114e-35	0.1407	155.608
BAFF-R on IgD+ CD38- B cell	22	42635326	rs8137968	T	C	0.3144	0.04586	8.25e-12	0.086	46.9999
BAFF-R on IgD+ CD38- B cell	22	43080791	rs140725954	T	G	-0.931	0.06891	1.276e-40	0.0324	182.53
BAFF-R on IgD+ CD38- B cell	22	42534074	rs4993392	C	T	0.2347	0.03905	2.048e-09	0.1244	36.123
BAFF-R on IgD+ CD38- B cell	22	42870441	rs187749054	G	A	-0.5965	0.05332	1.364e-28	0.0561	125.153
BAFF-R on IgD+ CD38- B cell	22	40676672	rs28360630	T	G	0.2084	0.03686	1.708e-08	0.1289	31.9657
BAFF-R on IgD+ CD38- B cell	22	40355729	rs118033792	T	C	-0.2606	0.0326	1.752e-15	0.1831	63.9019
BAFF-R on IgD+ CD38- B cell	22	44297686	rs9614288	A	T	-0.2929	0.02909	1.537e-23	0.2346	101.38
BAFF-R on IgD+ CD38- B cell	22	39414904	rs5757423	G	T	-0.1524	0.02456	5.988e-10	0.442	38.5047
BAFF-R on IgD+ CD38- B cell	22	42731540	rs4822112	G	T	-0.247	0.03158	6.723e-15	0.7952	61.1744
BAFF-R on IgD+ CD38- B cell	22	44372331	rs2073086	C	T	-0.1754	0.02728	1.44e-10	0.2986	41.34
BAFF-R on IgD+ CD38- B cell	22	40987104	rs148646251	A	G	-0.5534	0.05621	1.378e-22	0.0546	96.9284
BAFF-R on IgD+ CD38- B cell	22	41514702	rs140745259	G	T	-1.412	0.2442	8.02e-09	0.0022	33.4332
BAFF-R on IgD+ CD38- B cell	22	39487029	rs111381709	G	A	-0.3711	0.05221	1.421e-12	0.0616	50.5213
BAFF-R on IgD+ CD38- B cell	22	44515711	rs742550	G	A	-0.377	0.05472	6.617e-12	0.0564	47.4669
BAFF-R on IgD+ CD38- B cell	22	37847465	rs6519064	G	A	0.1807	0.02913	6.11e-10	0.2492	38.48
BAFF-R on IgD+ CD38- B cell	22	41152301	rs112644855	G	A	0.3086	0.05628	4.448e-08	0.0519	30.0666
BAFF-R on IgD+ CD38- B cell	22	43569380	rs118162361	G	A	-0.2984	0.03809	6.182e-15	0.1251	61.3728
BAFF-R on IgD+ CD38- B cell	22	40305664	rs116996173	G	A	-0.8488	0.09064	1.299e-20	0.0195	87.6942
BAFF-R on IgD+ CD38- B cell	22	39997710	rs713767	A	G	-0.9873	0.08729	3.532e-29	0.0203	127.929
BAFF-R on IgD+ CD38- B cell	22	39641412	rs13058590	C	T	-0.3832	0.05906	9.835e-11	0.0468	42.0983
BAFF-R on IgD+ CD38- B cell	22	43573834	rs66536338	A	C	-0.3513	0.04094	1.371e-17	0.1026	73.631
BAFF-R on IgD+ CD38- B cell	22	39768080	rs11704158	G	T	0.251	0.03805	4.863e-11	0.1266	43.5149
BAFF-R on IgD+ CD38- B cell	22	42855698	rs111993863	G	A	-0.9088	0.06628	9.399e-42	0.0364	188.006
BAFF-R on IgD+ CD38- B cell	22	43725421	rs950553	T	C	0.2487	0.03129	2.461e-15	0.1963	63.1743
BAFF-R on IgD+ CD38- B cell	22	39719566	rs144712270	G	A	-0.6756	0.1099	8.84e-10	0.014	37.7906
BAFF-R on IgD+ CD38- naive B cell	22	42346042	rs73165159		I	0.333	0.05039	5.057e-11	0.132	43.6717
BAFF-R on IgD+ CD38- naive B cell	22	42873630	rs35998301	G	C	-0.2481	0.03541	3.431e-12	0.3767	49.091
BAFF-R on IgD+ CD38- naive B cell	22	44601093	rs79328498	G	C	-0.8835	0.1331	4.228e-11	0.0171	44.0613
BAFF-R on IgD+ CD38- naive B cell	22	39375623	rs9611061	G	C	-0.4576	0.07188	2.431e-10	0.0651	40.5281
BAFF-R on IgD+ CD38- naive B cell	22	39997710	rs713767	A	G	-1.115	0.1269	3.528e-18	0.0185	77.2016
BAFF-R on IgD+ CD38- naive B cell	22	41776453	rs41281285	C	T	-0.5363	0.065	2.963e-16	0.0716	68.0752
BAFF-R on IgD+ CD38- naive B cell	22	42605548	rs5758649	C	T	-0.5326	0.05997	1.532e-18	0.0887	78.8741
BAFF-R on IgD+ CD38- naive B cell	22	44515711	rs742550	G	A	-0.5018	0.07335	1.067e-11	0.0585	46.8016
BAFF-R on IgD+ CD38- naive B cell	22	43390319	rs2018340	G	A	-0.472	0.04978	7.453e-21	0.1375	89.903
BAFF-R on IgD+ CD38- naive B cell	22	39343188	rs7289804	C	T	-0.2349	0.04061	8.523e-09	0.23	33.458
BAFF-R on IgD+ CD38- naive B cell	22	44349795	rs139290596	A	G	-0.4571	0.07916	9.074e-09	0.0482	33.3435
BAFF-R on IgD+ CD38- naive B cell	22	41957510	rs117705111	G	A	-0.7129	0.09169	1.246e-14	0.0346	60.4524
BAFF-R on IgD+ CD38- naive B cell	22	42362560	rs4822075	A	G	0.3382	0.05101	4.379e-11	0.1279	43.9579
BAFF-R on IgD+ CD38- naive B cell	22	39691045	rs80132412	C	T	-1.242	0.1657	1.023e-13	0.0106	56.1821
BAFF-R on IgD+ CD38- naive B cell	22	44827243	rs77742441	T	C	-0.5444	0.09219	4.191e-09	0.0343	34.8713
BAFF-R on IgD+ CD38- naive B cell	22	42855698	rs111993863	G	A	-0.8764	0.08797	8.316e-23	0.0403	99.2512
BAFF-R on IgD+ CD38- naive B cell	22	44300847	rs11090614	A	G	-0.284	0.03899	4.821e-13	0.2474	53.0555
BAFF-R on IgD+ CD38- naive B cell	22	40742686	rs2228415	C	T	-0.386	0.06495	3.355e-09	0.0784	35.3196
BAFF-R on IgD+ CD38- naive B cell	22	44688211	rs151125173	A	G	-0.6887	0.1088	3.07e-10	0.0264	40.0684
BAFF-R on IgD+ CD38- naive B cell	22	40377469	rs139195105	A	T	-0.6701	0.07406	3.589e-19	0.0558	81.8676
BAFF-R on IgD+ CD38- naive B cell	22	41733262	rs138818147	G	A	0.3405	0.06058	2.199e-08	0.0898	31.5919
BAFF-R on IgD+ CD38- naive B cell	22	41665995	rs139764778	G	A	-0.7205	0.06168	1.825e-30	0.0844	136.452
BAFF-R on IgD+ CD38- naive B cell	22	43092556	rs6002907	C	T	-0.3726	0.05355	4.779e-12	0.1157	48.4135
BAFF-R on IgD+ CD38- naive B cell	22	40305664	rs116996173	G	A	-0.8276	0.1355	1.237e-09	0.0166	37.3046
BAFF-R on IgD+ CD38- naive B cell	22	43080791	rs140725954	T	G	-0.9385	0.1004	2.556e-20	0.0291	87.3778
BAFF-R on IgD+ CD38- naive B cell	22	44757870	rs78434681	C	A	-0.8995	0.1219	2.36e-13	0.0196	54.4496
BAFF-R on IgD+ CD38- naive B cell	22	40987104	rs148646251	A	G	-0.5122	0.07916	1.247e-10	0.0523	41.8666
BAFF-R on IgD+ CD38- naive B cell	22	43573834	rs66536338	A	C	-0.375	0.05478	1.033e-11	0.1064	46.8617
BAFF-R on IgD+ CD38- naive B cell	22	42807870	rs2016721	G	A	0.3412	0.03907	5.494e-18	0.2368	76.266
BAFF-R on IgD+ CD38- naive B cell	22	42320547	rs6002543	C	G	-1.52	0.0467	9.105e-184	0.0947	1059.38
BAFF-R on IgD+ CD38- naive B cell	22	38163121	rs190529651	G	A	-1.083	0.1568	6.77e-12	0.0114	47.7051
BAFF-R on IgD+ CD38- naive B cell	22	43610730	rs145628748	C	T	-0.7509	0.1078	4.451e-12	0.0267	48.5207
BAFF-R on IgD+ CD38- naive B cell	22	43715288	rs4822279	G	A	-0.2466	0.03777	8.601e-11	0.2553	42.6277
BAFF-R on IgD+ CD38- unswitched memory B cell	22	42218602	rs56229399	G	A	0.3366	0.0541	6.05e-10	0.114	38.7109
BAFF-R on IgD+ CD38- unswitched memory B cell	22	40376383	rs114607	A	G	-0.225	0.03428	6.788e-11	0.4725	43.0808
BAFF-R on IgD+ CD38- unswitched memory B cell	22	39691045	rs80132412	C	T	-1.225	0.1659	2.332e-13	0.0106	54.523
BAFF-R on IgD+ CD38- unswitched memory B cell	22	42855698	rs111993863	G	A	-0.8625	0.08818	4.619e-22	0.0403	95.6705
BAFF-R on IgD+ CD38- unswitched memory B cell	22	42873630	rs35998301	G	C	-0.2606	0.03541	2.766e-13	0.3767	54.1623
BAFF-R on IgD+ CD38- unswitched memory B cell	22	43092556	rs6002907	C	T	-0.3934	0.05353	2.978e-13	0.1157	54.01
BAFF-R on IgD+ CD38- unswitched memory B cell	22	44688211	rs151125173	A	G	-0.6575	0.109	1.964e-09	0.0264	36.3864
BAFF-R on IgD+ CD38- unswitched memory B cell	22	43569380	rs118162361	G	A	-0.3534	0.05223	1.767e-11	0.1238	45.7818
BAFF-R on IgD+ CD38- unswitched memory B cell	22	41776453	rs41281285	C	T	-0.5771	0.06488	1.378e-18	0.0716	79.1189
BAFF-R on IgD+ CD38- unswitched memory B cell	22	42346042	rs73165159		I	0.3547	0.05038	2.689e-12	0.132	49.5685
BAFF-R on IgD+ CD38- unswitched memory B cell	22	41665995	rs139764778	G	A	-0.771	0.06144	1.041e-34	0.0844	157.473
BAFF-R on IgD+ CD38- unswitched memory B cell	22	39997710	rs713767	A	G	-1.08	0.1273	4.258e-17	0.0185	71.9765
BAFF-R on IgD+ CD38- unswitched memory B cell	22	42315371	rs73165129	C	T	-1.495	0.04742	9.848e-175	0.0944	993.938
BAFF-R on IgD+ CD38- unswitched memory B cell	22	44349795	rs139290596	A	G	-0.4589	0.07926	8.252e-09	0.0482	33.5219
BAFF-R on IgD+ CD38- unswitched memory B cell	22	38163121	rs190529651	G	A	-1.04	0.1571	4.814e-11	0.0114	43.8242
BAFF-R on IgD+ CD38- unswitched memory B cell	22	44827243	rs77742441	T	C	-0.5226	0.09235	1.765e-08	0.0343	32.0232
BAFF-R on IgD+ CD38- unswitched memory B cell	22	41013857	rs112057490	T	C	-0.436	0.06421	1.509e-11	0.0797	46.1071
BAFF-R on IgD+ CD38- unswitched memory B cell	22	43715288	rs4822279	G	A	-0.2504	0.03779	4.513e-11	0.2553	43.9051
BAFF-R on IgD+ CD38- unswitched memory B cell	22	43573834	rs66536338	A	C	-0.4013	0.05475	3.43e-13	0.1064	53.7242
BAFF-R on IgD+ CD38- unswitched memory B cell	22	44601093	rs79328498	G	C	-0.8875	0.1333	3.646e-11	0.0171	44.3278
BAFF-R on IgD+ CD38- unswitched memory B cell	22	43080791	rs140725954	T	G	-0.9525	0.1005	7.447e-21	0.0291	89.8251
BAFF-R on IgD+ CD38- unswitched memory B cell	22	44515711	rs742550	G	A	-0.5044	0.07344	8.927e-12	0.0585	47.1721
BAFF-R on IgD+ CD38- unswitched memory B cell	22	40987104	rs148646251	A	G	-0.5171	0.07926	8.85e-11	0.0523	42.5639
BAFF-R on IgD+ CD38- unswitched memory B cell	22	44757870	rs78434681	C	A	-0.8585	0.1221	2.901e-12	0.0196	49.4367
BAFF-R on IgD+ CD38- unswitched memory B cell	22	42807870	rs2016721	G	A	0.3505	0.03908	7.268e-19	0.2368	80.4391
BAFF-R on IgD+ CD38- unswitched memory B cell	22	43390319	rs2018340	G	A	-0.4741	0.04983	5.524e-21	0.1375	90.5228
BAFF-R on IgD+ CD38- unswitched memory B cell	22	40377469	rs139195105	A	T	-0.6097	0.07443	4.778e-16	0.0558	67.1021
BAFF-R on IgD+ CD38- unswitched memory B cell	22	42348062	rs28722907	G	A	-0.5415	0.05183	7.313e-25	0.1195	109.153
BAFF-R on IgD+ CD38- unswitched memory B cell	22	39375623	rs9611061	G	C	-0.4451	0.07204	7.926e-10	0.0651	38.174
BAFF-R on IgD+ CD38- unswitched memory B cell	22	43597066	rs9612025	T	C	-0.4	0.06593	1.572e-09	0.0738	36.809
BAFF-R on IgD+ CD38- unswitched memory B cell	22	39343188	rs7289804	C	T	-0.2458	0.04063	1.754e-09	0.23	36.5991
BAFF-R on IgD+ CD38- unswitched memory B cell	22	39688635	rs78149022	C	T	-0.4276	0.06821	4.528e-10	0.07	39.2988
BAFF-R on IgD+ CD38- unswitched memory B cell	22	44300847	rs11090614	A	G	-0.3049	0.03896	8.445e-15	0.2474	61.2459
BAFF-R on IgD+ CD38+ B cell	1	161478859	rs4657041	T	C	-0.1522	0.02702	1.931e-08	0.3342	31.7292
BAFF-R on IgD+ CD38+ B cell	22	39641412	rs13058590	C	T	-0.4017	0.05929	1.436e-11	0.0468	45.903
BAFF-R on IgD+ CD38+ B cell	22	43393437	rs5759079	G	A	-0.4284	0.03608	6.313e-32	0.1406	140.983
BAFF-R on IgD+ CD38+ B cell	22	44601093	rs79328498	G	C	-0.7847	0.09644	5.494e-16	0.0175	66.2053
BAFF-R on IgD+ CD38+ B cell	22	39821998	rs9607646	G	A	-0.7834	0.1379	1.447e-08	0.0096	32.2729
BAFF-R on IgD+ CD38+ B cell	22	44524022	rs150453698	A	G	-0.6519	0.1155	1.774e-08	0.013	31.8565
BAFF-R on IgD+ CD38+ B cell	22	39938303	rs5757710	T	C	-0.2156	0.02595	1.352e-16	0.3508	69.0276
BAFF-R on IgD+ CD38+ B cell	22	43715288	rs4822279	G	A	-0.2062	0.02786	1.682e-13	0.2564	54.7791
BAFF-R on IgD+ CD38+ B cell	22	41569496	rs138878812	G	C	0.3363	0.05524	1.264e-09	0.0559	37.0635
BAFF-R on IgD+ CD38+ B cell	22	40201703	rs55713823	G	A	0.3045	0.05424	2.125e-08	0.0585	31.5163
BAFF-R on IgD+ CD38+ B cell	22	42348062	rs28722907	G	A	-0.4562	0.03818	2.617e-32	0.122	142.771
BAFF-R on IgD+ CD38+ B cell	22	41665995	rs139764778	G	A	-0.6819	0.04537	1.351e-49	0.0842	225.894
BAFF-R on IgD+ CD38+ B cell	22	38163121	rs190529651	G	A	-0.9233	0.1089	3.283e-17	0.0129	71.8836
BAFF-R on IgD+ CD38+ B cell	22	41502451	rs76331127	C	T	-0.8782	0.1575	2.621e-08	0.0062	31.0904
BAFF-R on IgD+ CD38+ B cell	22	44757870	rs78434681	C	A	-0.6837	0.08416	6.152e-16	0.0227	65.9963
BAFF-R on IgD+ CD38+ B cell	22	42218602	rs56229399	G	A	0.2825	0.04067	4.408e-12	0.1089	48.249
BAFF-R on IgD+ CD38+ B cell	22	39997710	rs713767	A	G	-0.9288	0.08745	5.679e-26	0.0204	112.804
BAFF-R on IgD+ CD38+ B cell	22	38823838	rs79928737	C	T	-0.5251	0.08174	1.498e-10	0.0234	41.2681
BAFF-R on IgD+ CD38+ B cell	22	39487029	rs111381709	G	A	-0.3746	0.05246	1.121e-12	0.0614	50.9893
BAFF-R on IgD+ CD38+ B cell	22	44688211	rs151125173	A	G	-0.4511	0.07845	9.692e-09	0.0271	33.0643
BAFF-R on IgD+ CD38+ B cell	22	44689355	rs13056800	A	C	-1.053	0.1888	2.637e-08	0.0046	31.1066
BAFF-R on IgD+ CD38+ B cell	22	44698304	rs189503542	T	A	-0.6451	0.1093	3.915e-09	0.0138	34.8348
BAFF-R on IgD+ CD38+ B cell	22	39768080	rs11704158	G	T	0.2587	0.0382	1.471e-11	0.1268	45.8634
BAFF-R on IgD+ CD38+ B cell	22	43519082	rs4988409	A	G	0.1665	0.03037	4.437e-08	0.2199	30.0565
BAFF-R on IgD+ CD38+ B cell	22	40305664	rs116996173	G	A	-0.8474	0.09119	2.504e-20	0.0194	86.354
BAFF-R on IgD+ CD38+ B cell	22	37514022	rs78996523	G	C	-1.081	0.1978	4.998e-08	0.0042	29.8675
BAFF-R on IgD+ CD38+ B cell	22	37516789	rs116921229	G	T	-0.4045	0.07265	2.757e-08	0.0295	31.0003
BAFF-R on IgD+ CD38+ B cell	22	40568020	rs528009599	G	A	-0.9376	0.1234	3.832e-14	0.0111	57.7304
BAFF-R on IgD+ CD38+ B cell	22	43573834	rs66536338	A	C	-0.3294	0.04114	1.56e-15	0.1024	64.1089
BAFF-R on IgD+ CD38+ B cell	22	42315371	rs73165129	C	T	-1.444	0.03455	1e-200	0.099	1746.78
BAFF-R on IgD+ CD38+ B cell	22	43080791	rs140725954	T	G	-0.9203	0.06925	2.191e-39	0.0324	176.612
BAFF-R on IgD+ CD38+ B cell	22	41776453	rs41281285	C	T	-0.5062	0.04707	1.417e-26	0.0747	115.653
BAFF-R on IgD+ CD38+ B cell	22	41808162	rs183413369	G	A	0.3935	0.06425	1.008e-09	0.0428	37.5097
BAFF-R on IgD+ CD38+ B cell	22	43569380	rs118162361	G	A	-0.2994	0.03821	6.095e-15	0.125	61.3973
BAFF-R on IgD+ CD38+ B cell	22	44833082	rs737724	G	A	0.1737	0.02634	4.853e-11	0.3481	43.4879
BAFF-R on IgD+ CD38+ B cell	22	41013857	rs112057490	T	C	-0.382	0.04876	6.12e-15	0.0744	61.3761
BAFF-R on IgD+ CD38+ B cell	22	42874781	rs2142827	G	A	-0.2948	0.03602	3.691e-16	0.1417	66.9835
BAFF-R on IgD+ CD38+ B cell	22	37638221	rs35634144	C	G	0.3129	0.05649	3.242e-08	0.0528	30.6809
BAFF-R on IgD+ CD38+ B cell	22	44515711	rs742550	G	A	-0.3628	0.05499	4.795e-11	0.0563	43.5278
BAFF-R on IgD+ CD38+ B cell	22	39375623	rs9611061	G	C	-0.4131	0.05217	3.178e-15	0.0655	62.7002
BAFF-R on IgD+ CD38+ B cell	22	44300847	rs11090614	A	G	-0.252	0.02864	2.121e-18	0.2518	77.4203
BAFF-R on IgD+ CD38+ B cell	22	39691045	rs80132412	C	T	-1.187	0.1087	2.647e-27	0.0134	119.246
BAFF-R on IgD+ CD38+ B cell	22	42622369	rs9623543	T	C	0.2143	0.03717	8.72e-09	0.1287	33.2399
BAFF-R on IgD+ CD38+ B cell	22	37565404	rs142894868	G	T	-0.6894	0.1097	3.669e-10	0.013	39.4938
BAFF-R on IgD+ CD38+ B cell	22	38548552	rs132945	T	A	-0.2482	0.03736	3.487e-11	0.1325	44.1357
BAFF-R on IgD+ CD38+ B cell	22	42855698	rs111993863	G	A	-0.8581	0.06664	3.903e-37	0.0364	165.808
BAFF-R on IgD+ CD38+ B cell	22	44226266	rs73176418	C	T	-0.3694	0.05823	2.514e-10	0.048	40.2439
BAFF-R on IgD+ CD38+ B cell	22	39139913	rs138711	C	T	0.1432	0.02551	2.14e-08	0.4201	31.5112
BAFF-R on IgD+ CD38+ B cell	22	43597066	rs9612025	T	C	-0.3205	0.04705	1.127e-11	0.0792	46.402
BAFF-R on IgD+ CD38+ B cell	22	42870441	rs187749054	G	A	-0.5758	0.05353	1.371e-26	0.0563	115.704
BAFF-R on IgD+ CD38+ B cell	22	37748690	rs12170003	C	T	-0.296	0.05099	7.043e-09	0.0648	33.6987
BAFF-R on IgD+ CD38+ B cell	22	39780097	rs55706518	C	T	-0.7021	0.07973	1.957e-18	0.0246	77.5451
BAFF-R on IgD+ CD38+ B cell	22	42261360	rs78302660	C	T	0.3612	0.05634	1.625e-10	0.0522	41.1019
BAFF-R on IgD+ CD38+ B cell	22	42581248	rs2142695	C	T	0.3488	0.04561	2.593e-14	0.0866	58.4834
BAFF-R on IgD+ CD38+ B cell	22	44349795	rs139290596	A	G	-0.3227	0.05905	4.931e-08	0.0462	29.8647
BAFF-R on IgD+ CD38+ B cell	22	44355693	rs76015644	A	G	-0.5279	0.0909	6.883e-09	0.0194	33.7268
BAFF-R on IgD+ CD38+ B cell	22	39095653	rs149593440	T	C	-0.3255	0.05327	1.099e-09	0.06	37.3368
BAFF-R on IgD+ CD38+ B cell	22	39647580	rs9607627	C	G	0.2286	0.03071	1.199e-13	0.2091	55.4106
BAFF-R on IgD+ CD38+ B cell	22	41152301	rs112644855	G	A	0.3178	0.0565	2.006e-08	0.0518	31.6381
BAFF-R on IgD+ CD38+ B cell	22	39414904	rs5757423	G	T	-0.1444	0.02465	5.035e-09	0.4423	34.3163
BAFF-R on IgD+ CD38+ B cell	22	44832647	rs55815005	C	T	-0.2831	0.04706	1.956e-09	0.0769	36.1889
BAFF-R on IgD+ CD38+ B cell	22	42346042	rs73165159		I	0.3244	0.03748	7.27e-18	0.1299	74.9139
BAFF-R on IgD+ CD38+ B cell	22	43092556	rs6002907	C	T	-0.3905	0.03949	9.06e-23	0.1134	97.784
BAFF-R on IgD+ CD38+ B cell	22	37847465	rs6519064	G	A	0.1754	0.02923	2.13e-09	0.2493	36.0082
BAFF-R on IgD+ CD38+ B cell	22	40590761	rs142202860	C	T	-0.5352	0.05255	4.868e-24	0.0591	103.726
BAFF-R on IgD+ CD38+ B cell	22	38032090	rs6000850	T	C	0.522	0.09191	1.46e-08	0.9806	32.2564
BAFF-R on IgD+ CD38+ B cell	22	41195121	rs118166233	C	T	-0.6516	0.1042	4.556e-10	0.015	39.1045
BAFF-R on IgD+ CD38+ B cell	22	39738379	rs117458132	C	T	-0.3269	0.04963	5.095e-11	0.0733	43.3852
BAFF-R on IgD+ CD38+ B cell	22	40355729	rs118033792	T	C	-0.2578	0.03271	4.256e-15	0.1831	62.1162
BAFF-R on IgD+ CD38+ B cell	22	42386487	rs146951100	T	C	0.2851	0.03264	3.693e-18	0.1879	76.2947
BAFF-R on IgD+ CD38+ B cell	22	40987104	rs148646251	A	G	-0.5015	0.05646	1.016e-18	0.0546	78.8969
BAFF-R on IgD+ CD38dim B cell	1	161479745	rs1801274	A	G	-0.1765	0.02694	6.472e-11	0.325	42.9234
BAFF-R on IgD+ CD38dim B cell	22	43154742	rs6002947	G	A	0.2265	0.0405	2.384e-08	0.1051	31.2771
BAFF-R on IgD+ CD38dim B cell	22	42870441	rs187749054	G	A	-0.6275	0.05324	1.694e-31	0.0563	138.916
BAFF-R on IgD+ CD38dim B cell	22	42315371	rs73165129	C	T	-1.516	0.03358	1e-200	0.099	2038.15
BAFF-R on IgD+ CD38dim B cell	22	43569380	rs118162361	G	A	-0.3022	0.03814	3.046e-15	0.125	62.7809
BAFF-R on IgD+ CD38dim B cell	22	39780097	rs55706518	C	T	-0.7372	0.07938	2.66e-20	0.0246	86.2479
BAFF-R on IgD+ CD38dim B cell	22	44698304	rs189503542	T	A	-0.6989	0.109	1.602e-10	0.0138	41.1128
BAFF-R on IgD+ CD38dim B cell	22	44524022	rs150453698	A	G	-0.6839	0.1153	3.305e-09	0.013	35.1825
BAFF-R on IgD+ CD38dim B cell	22	37748690	rs12170003	C	T	-0.3184	0.05086	4.291e-10	0.0648	39.1916
BAFF-R on IgD+ CD38dim B cell	22	40355729	rs118033792	T	C	-0.2597	0.03265	2.368e-15	0.1831	63.267
BAFF-R on IgD+ CD38dim B cell	22	40590761	rs142202860	C	T	-0.5511	0.0524	1.661e-25	0.0591	110.611
BAFF-R on IgD+ CD38dim B cell	22	39691045	rs80132412	C	T	-1.24	0.1083	7.777e-30	0.0134	131.095
BAFF-R on IgD+ CD38dim B cell	22	39738379	rs117458132	C	T	-0.3217	0.04959	9.97e-11	0.0733	42.0837
BAFF-R on IgD+ CD38dim B cell	22	39487029	rs111381709	G	A	-0.3786	0.05234	5.739e-13	0.0614	52.3231
BAFF-R on IgD+ CD38dim B cell	22	39641412	rs13058590	C	T	-0.4019	0.05916	1.277e-11	0.0468	46.1508
BAFF-R on IgD+ CD38dim B cell	22	41502451	rs76331127	C	T	-0.903	0.157	9.534e-09	0.0062	33.0808
BAFF-R on IgD+ CD38dim B cell	22	42635326	rs8137968	T	C	0.3325	0.04586	5.01e-13	0.086	52.5672
BAFF-R on IgD+ CD38dim B cell	22	39997710	rs713767	A	G	-0.9903	0.08708	1.785e-29	0.0204	129.329
BAFF-R on IgD+ CD38dim B cell	22	42348062	rs28722907	G	A	-0.4593	0.03814	8.765e-33	0.122	145.021
BAFF-R on IgD+ CD38dim B cell	22	43519082	rs4988409	A	G	0.1674	0.0303	3.492e-08	0.2199	30.5229
BAFF-R on IgD+ CD38dim B cell	22	44515711	rs742550	G	A	-0.3823	0.05484	3.701e-12	0.0563	48.5975
BAFF-R on IgD+ CD38dim B cell	22	44300847	rs11090614	A	G	-0.2747	0.02854	1.13e-21	0.2518	92.6423
BAFF-R on IgD+ CD38dim B cell	22	46345714	rs10448591	C	T	0.1833	0.03303	3.049e-08	0.1783	30.797
BAFF-R on IgD+ CD38dim B cell	22	38548552	rs132945	T	A	-0.256	0.03726	7.483e-12	0.1326	47.2057
BAFF-R on IgD+ CD38dim B cell	22	41733262	rs138818147	G	A	0.3102	0.04703	4.818e-11	0.0762	43.5044
BAFF-R on IgD+ CD38dim B cell	22	40201703	rs55713823	G	A	0.3093	0.0541	1.17e-08	0.0585	32.6863
BAFF-R on IgD+ CD38dim B cell	22	41776453	rs41281285	C	T	-0.5251	0.04691	1.271e-28	0.0747	125.301
BAFF-R on IgD+ CD38dim B cell	22	38032090	rs6000850	T	C	0.5333	0.09181	6.842e-09	0.9806	33.7414
BAFF-R on IgD+ CD38dim B cell	22	43092556	rs6002907	C	T	-0.3994	0.0394	7.724e-24	0.1133	102.76
BAFF-R on IgD+ CD38dim B cell	22	39647580	rs9607627	C	G	0.2076	0.03068	1.515e-11	0.2092	45.7872
BAFF-R on IgD+ CD38dim B cell	22	42277792	rs73163396	C	A	0.335	0.04151	9.527e-16	0.1025	65.1305
BAFF-R on IgD+ CD38dim B cell	22	40567889	rs117003628	G	C	-0.9255	0.1232	7.182e-14	0.0111	56.4328
BAFF-R on IgD+ CD38dim B cell	22	43393437	rs5759079	G	A	-0.4356	0.03602	4.86e-33	0.1406	146.247
BAFF-R on IgD+ CD38dim B cell	22	41959827	rs140413410	G	A	0.3234	0.05492	4.225e-09	0.0567	34.6752
BAFF-R on IgD+ CD38dim B cell	22	43597066	rs9612025	T	C	-0.3288	0.04693	2.939e-12	0.0792	49.0866
BAFF-R on IgD+ CD38dim B cell	22	38163121	rs190529651	G	A	-1.017	0.1085	1.173e-20	0.0129	87.8582
BAFF-R on IgD+ CD38dim B cell	22	43080791	rs140725954	T	G	-0.9443	0.06902	1.366e-41	0.0324	187.185
BAFF-R on IgD+ CD38dim B cell	22	44372331	rs2073086	C	T	-0.1665	0.02731	1.205e-09	0.299	37.1694
BAFF-R on IgD+ CD38dim B cell	22	41013857	rs112057490	T	C	-0.3783	0.0487	1.032e-14	0.0744	60.3413
BAFF-R on IgD+ CD38dim B cell	22	39938303	rs5757710	T	C	-0.1987	0.02594	2.363e-14	0.3507	58.6754
BAFF-R on IgD+ CD38dim B cell	22	37565404	rs142894868	G	T	-0.7294	0.1094	2.983e-11	0.013	44.4526
BAFF-R on IgD+ CD38dim B cell	22	38840146	rs139592873	G	T	-0.4777	0.08255	7.801e-09	0.0237	33.487
BAFF-R on IgD+ CD38dim B cell	22	39095653	rs149593440	T	C	-0.3681	0.05306	4.716e-12	0.06	48.1279
BAFF-R on IgD+ CD38dim B cell	22	39414904	rs5757423	G	T	-0.1489	0.02458	1.523e-09	0.4422	36.6966
BAFF-R on IgD+ CD38dim B cell	22	42731540	rs4822112	G	T	-0.2594	0.0316	3.076e-16	0.7955	67.3854
BAFF-R on IgD+ CD38dim B cell	22	37847465	rs6519064	G	A	0.1789	0.02917	9.492e-10	0.2494	37.6139
BAFF-R on IgD+ CD38dim B cell	22	37514022	rs78996523	G	C	-1.153	0.1971	5.317e-09	0.0042	34.2204
BAFF-R on IgD+ CD38dim B cell	22	39375623	rs9611061	G	C	-0.4324	0.05205	1.365e-16	0.0655	69.0128
BAFF-R on IgD+ CD38dim B cell	22	39719566	rs144712270	G	A	-0.6293	0.1104	1.283e-08	0.0139	32.4921
BAFF-R on IgD+ CD38dim B cell	22	38823838	rs79928737	C	T	-0.5906	0.08145	5.032e-13	0.0234	52.5781
BAFF-R on IgD+ CD38dim B cell	22	44601093	rs79328498	G	C	-0.8854	0.096	4.781e-20	0.0175	85.0622
BAFF-R on IgD+ CD38dim B cell	22	43573834	rs66536338	A	C	-0.3466	0.04104	4.292e-17	0.1024	71.3251
BAFF-R on IgD+ CD38dim B cell	22	39768080	rs11704158	G	T	0.2484	0.03815	8.443e-11	0.1269	42.3949
BAFF-R on IgD+ CD38dim B cell	22	44226266	rs73176418	C	T	-0.3852	0.05805	3.712e-11	0.048	44.032
BAFF-R on IgD+ CD38dim B cell	22	38007812	rs6000845	G	A	0.1442	0.02599	3.089e-08	0.3593	30.7835
BAFF-R on IgD+ CD38dim B cell	22	44831164	rs79275049	C	G	-0.4718	0.06752	3.317e-12	0.0349	48.826
BAFF-R on IgD+ CD38dim B cell	22	42346042	rs73165159		I	0.3449	0.03737	4.509e-20	0.1299	85.1805
BAFF-R on IgD+ CD38dim B cell	22	42855698	rs111993863	G	A	-0.9133	0.06629	3.9e-42	0.0364	189.815
BAFF-R on IgD+ CD38dim B cell	22	42534074	rs4993392	C	T	0.2371	0.03908	1.444e-09	0.1243	36.809
BAFF-R on IgD+ CD38dim B cell	22	43715288	rs4822279	G	A	-0.214	0.02778	1.71e-14	0.2565	59.3421
BAFF-R on IgD+ CD38dim B cell	22	41922643	rs146824396	T	C	0.3902	0.06373	1.017e-09	0.0432	37.4875
BAFF-R on IgD+ CD38dim B cell	22	39139913	rs138711	C	T	0.1595	0.02544	4.044e-10	0.4202	39.3086
BAFF-R on IgD+ CD38dim B cell	22	40987104	rs148646251	A	G	-0.5401	0.05629	1.503e-21	0.0546	92.0632
BAFF-R on IgD+ CD38dim B cell	22	42873630	rs35998301	G	C	-0.2191	0.02607	6.052e-17	0.3698	70.6322
BAFF-R on IgD+ CD38dim B cell	22	44688211	rs151125173	A	G	-0.491	0.07823	3.868e-10	0.0271	39.3928
BAFF-R on IgD+ CD38dim B cell	22	44689355	rs13056800	A	C	-1.056	0.188	2.122e-08	0.0046	31.5509
BAFF-R on IgD+ CD38dim B cell	22	37516789	rs116921229	G	T	-0.43	0.07241	3.129e-09	0.0295	35.2647
BAFF-R on IgD+ CD38dim B cell	22	41195121	rs118166233	C	T	-0.6257	0.104	1.984e-09	0.015	36.1964
BAFF-R on IgD+ CD38dim B cell	22	43761868	rs761743	A	G	-0.2247	0.03667	9.796e-10	0.8659	37.5478
BAFF-R on IgD+ CD38dim B cell	22	41665995	rs139764778	G	A	-0.7191	0.04517	3.262e-55	0.0842	253.442
BAFF-R on IgD+ CD38dim B cell	22	40305664	rs116996173	G	A	-0.8459	0.09097	2.368e-20	0.0194	86.4653
BAFF-R on IgD+ CD38dim B cell	22	41514702	rs140745259	G	T	-1.41	0.2449	9.294e-09	0.0022	33.1483
BAFF-R on IgD+ CD38dim B cell	22	44757870	rs78434681	C	A	-0.7463	0.0838	8.17e-19	0.0227	79.312
BAFF-R on memory B cell	22	42855698	rs111993863	G	A	-0.9072	0.06627	1.228e-41	0.0364	187.401
BAFF-R on memory B cell	22	41195121	rs118166233	C	T	-0.7247	0.1038	3.388e-12	0.015	48.7441
BAFF-R on memory B cell	22	38840146	rs139592873	G	T	-0.4766	0.08251	8.273e-09	0.0237	33.3653
BAFF-R on memory B cell	22	43092556	rs6002907	C	T	-0.423	0.03932	1.349e-26	0.1133	115.732
BAFF-R on memory B cell	22	44757870	rs78434681	C	A	-0.7002	0.08383	9.35e-17	0.0227	69.7662
BAFF-R on memory B cell	22	42348062	rs28722907	G	A	-0.5482	0.03782	2.465e-46	0.122	210.104
BAFF-R on memory B cell	22	38823838	rs79928737	C	T	-0.589	0.08139	5.567e-13	0.0234	52.3707
BAFF-R on memory B cell	22	42534074	rs4993392	C	T	0.2611	0.03903	2.557e-11	0.1243	44.7524
BAFF-R on memory B cell	22	44515711	rs742550	G	A	-0.3781	0.05482	6.227e-12	0.0563	47.5702
BAFF-R on memory B cell	22	38091241	rs188662274	A	G	-0.411	0.07047	5.94e-09	0.0336	34.0154
BAFF-R on memory B cell	22	40102614	rs12484428	C	T	-0.4314	0.05817	1.485e-13	0.0477	54.9999
BAFF-R on memory B cell	22	40567889	rs117003628	G	C	-1.075	0.1228	3.091e-18	0.0111	76.6338
BAFF-R on memory B cell	22	44226266	rs73176418	C	T	-0.3632	0.05805	4.394e-10	0.048	39.146
BAFF-R on memory B cell	22	39641412	rs13058590	C	T	-0.3667	0.0592	6.489e-10	0.0468	38.3688
BAFF-R on memory B cell	22	42277792	rs73163396	C	A	0.3593	0.04145	6.421e-18	0.1025	75.139
BAFF-R on memory B cell	22	38906432	rs138464	C	T	-0.1599	0.0254	3.433e-10	0.5816	39.6305
BAFF-R on memory B cell	22	39691045	rs80132412	C	T	-1.208	0.1084	2.076e-28	0.0134	124.187
BAFF-R on memory B cell	22	44601093	rs79328498	G	C	-0.8605	0.09601	4.992e-19	0.0175	80.3283
BAFF-R on memory B cell	22	41514702	rs140745259	G	T	-1.345	0.2449	4.219e-08	0.0022	30.1625
BAFF-R on memory B cell	22	39997710	rs713767	A	G	-0.9826	0.08705	4.591e-29	0.0204	127.414
BAFF-R on memory B cell	22	44323074	rs139047	G	A	0.1441	0.026	3.227e-08	0.3581	30.7172
BAFF-R on memory B cell	22	41665995	rs139764778	G	A	-0.7721	0.04494	1.136e-63	0.0842	295.176
BAFF-R on memory B cell	22	43390319	rs2018340	G	A	-0.4554	0.03594	4.867e-36	0.1406	160.557
BAFF-R on memory B cell	22	40303934	rs137963	C	T	-0.2633	0.04255	6.729e-10	0.1009	38.2915
BAFF-R on memory B cell	22	41808162	rs183413369	G	A	0.3977	0.06406	5.973e-10	0.0429	38.5423
BAFF-R on memory B cell	22	38007812	rs6000845	G	A	0.152	0.02596	5.148e-09	0.3593	34.2829
BAFF-R on memory B cell	22	38032090	rs6000850	T	C	0.5197	0.09182	1.629e-08	0.9806	32.0355
BAFF-R on memory B cell	22	41589862	rs12167949	G	A	-0.2855	0.04765	2.291e-09	0.9271	35.8993
BAFF-R on memory B cell	22	43597066	rs9612025	T	C	-0.3424	0.04689	3.463e-13	0.0792	53.3221
BAFF-R on memory B cell	22	38163121	rs190529651	G	A	-1.01	0.1084	2.052e-20	0.0129	86.8129
BAFF-R on memory B cell	22	46348684	rs10448601	C	A	0.1833	0.03297	2.878e-08	0.1795	30.9091
BAFF-R on memory B cell	22	41502451	rs76331127	C	T	-0.898	0.1568	1.115e-08	0.0062	32.799
BAFF-R on memory B cell	22	44297686	rs9614288	A	T	-0.3115	0.02909	2.286e-26	0.2346	114.664
BAFF-R on memory B cell	22	42315371	rs73165129	C	T	-1.488	0.0339	1e-200	0.099	1926.67
BAFF-R on memory B cell	22	39768080	rs11704158	G	T	0.2465	0.03813	1.149e-10	0.1269	41.7927
BAFF-R on memory B cell	22	39780097	rs55706518	C	T	-0.6848	0.07944	9.76e-18	0.0246	74.3103
BAFF-R on memory B cell	22	37638221	rs35634144	C	G	0.3109	0.05635	3.691e-08	0.0528	30.4406
BAFF-R on memory B cell	22	43080791	rs140725954	T	G	-0.9421	0.069	1.985e-41	0.0324	186.421
BAFF-R on memory B cell	22	44698304	rs189503542	T	A	-0.6487	0.109	2.902e-09	0.0138	35.4189
BAFF-R on memory B cell	22	41570278	rs144214275	A	C	0.3479	0.05509	3.021e-10	0.0559	39.8807
BAFF-R on memory B cell	22	42870441	rs187749054	G	A	-0.6068	0.05326	1.429e-29	0.0563	129.804
BAFF-R on memory B cell	22	41776453	rs41281285	C	T	-0.5576	0.04678	3.693e-32	0.0747	142.077
BAFF-R on memory B cell	22	38548552	rs132945	T	A	-0.2536	0.03725	1.147e-11	0.1326	46.3496
BAFF-R on memory B cell	22	42873630	rs35998301	G	C	-0.2513	0.02598	6.997e-22	0.3698	93.5635
BAFF-R on memory B cell	22	37514022	rs78996523	G	C	-1.119	0.1969	1.433e-08	0.0042	32.2975
BAFF-R on memory B cell	22	37516789	rs116921229	G	T	-0.4428	0.07234	1.024e-09	0.0295	37.4678
BAFF-R on memory B cell	22	42731540	rs4822112	G	T	-0.2603	0.03159	2.346e-16	0.7955	67.8968
BAFF-R on memory B cell	22	37565404	rs142894868	G	T	-0.7147	0.1093	7.179e-11	0.013	42.757
BAFF-R on memory B cell	22	39487029	rs111381709	G	A	-0.3856	0.0523	2.04e-13	0.0614	54.3589
BAFF-R on memory B cell	22	40590761	rs142202860	C	T	-0.5118	0.05248	3.299e-22	0.0591	95.1071
BAFF-R on memory B cell	22	41013857	rs112057490	T	C	-0.4305	0.04857	1.2e-18	0.0744	78.5616
BAFF-R on memory B cell	22	44372331	rs2073086	C	T	-0.1813	0.02727	3.409e-11	0.299	44.2003
BAFF-R on memory B cell	22	43714716	rs5996309	A	G	-0.1755	0.0245	9.617e-13	0.5235	51.3124
BAFF-R on memory B cell	22	39652390	rs78986017	T	C	-0.6057	0.08958	1.581e-11	0.0198	45.7186
BAFF-R on memory B cell	22	37748690	rs12170003	C	T	-0.3325	0.05081	6.858e-11	0.0648	42.8238
BAFF-R on memory B cell	22	40987104	rs148646251	A	G	-0.5413	0.05627	1.193e-21	0.0546	92.5385
BAFF-R on memory B cell	22	39375623	rs9611061	G	C	-0.4155	0.05208	1.975e-15	0.0655	63.6502
BAFF-R on memory B cell	22	43573834	rs66536338	A	C	-0.3634	0.04099	1.157e-18	0.1024	78.5985
BAFF-R on memory B cell	22	44827293	rs115860798	C	T	-0.4574	0.06721	1.172e-11	0.0351	46.3153
BAFF-R on memory B cell	22	37847465	rs6519064	G	A	0.1913	0.02913	5.784e-11	0.2494	43.127
BAFF-R on memory B cell	22	40305664	rs116996173	G	A	-0.8496	0.09088	1.516e-20	0.0194	87.3962
BAFF-R on memory B cell	22	43569380	rs118162361	G	A	-0.3072	0.03811	1.012e-15	0.125	64.9777
BAFF-R on memory B cell	22	39938303	rs5757710	T	C	-0.2044	0.02592	4.178e-15	0.3507	62.1859
BAFF-R on memory B cell	22	39414904	rs5757423	G	T	-0.1538	0.02456	4.287e-10	0.4422	39.2153
BAFF-R on memory B cell	22	43725421	rs950553	T	C	0.2462	0.03133	5.081e-15	0.1965	61.7526
BAFF-R on memory B cell	22	41733262	rs138818147	G	A	0.3358	0.04696	1.036e-12	0.0762	51.1335
BAFF-R on memory B cell	22	40201703	rs55713823	G	A	0.2991	0.05407	3.416e-08	0.0585	30.5999
BAFF-R on memory B cell	22	42635326	rs8137968	T	C	0.3315	0.04586	5.863e-13	0.086	52.2515
BAFF-R on memory B cell	22	42346728	rs62240993	A	G	0.3827	0.06434	2.965e-09	0.0375	35.3798
BAFF-R on memory B cell	22	44688211	rs151125173	A	G	-0.4841	0.0782	6.677e-10	0.0271	38.3227
BAFF-R on memory B cell	22	39704126	rs149688578	G	A	-0.3765	0.05009	7.012e-14	0.0726	56.4973
BAFF-R on memory B cell	22	40049518	rs9607663	C	T	-0.2898	0.04732	1.005e-09	0.0756	37.5066
BAFF-R on memory B cell	22	42346042	rs73165159		I	0.366	0.03731	1.931e-22	0.1299	96.2303
BAFF-R on memory B cell	22	45019262	rs8135271	G	T	-0.3402	0.05835	6.038e-09	0.0511	33.9928
BAFF-R on memory B cell	22	40596384	rs142949835	G	A	-0.2839	0.03616	5.323e-15	0.1396	61.6416
BAFF-R on memory B cell	22	44524022	rs150453698	A	G	-0.6988	0.1153	1.501e-09	0.013	36.7322
BAFF-R on naive-mature B cell	1	161479745	rs1801274	A	G	-0.1866	0.02696	5.252e-12	0.325	47.9053
BAFF-R on naive-mature B cell	22	39768080	rs11704158	G	T	0.2386	0.03822	4.794e-10	0.1269	38.9726
BAFF-R on naive-mature B cell	22	41665995	rs139764778	G	A	-0.7084	0.04531	2.156e-53	0.0842	244.438
BAFF-R on naive-mature B cell	22	41195121	rs118166233	C	T	-0.6117	0.1042	4.693e-09	0.015	34.4621
BAFF-R on naive-mature B cell	22	44688211	rs151125173	A	G	-0.4911	0.07834	4.077e-10	0.0271	39.2982
BAFF-R on naive-mature B cell	22	44689355	rs13056800	A	C	-1.029	0.1882	4.922e-08	0.0046	29.8945
BAFF-R on naive-mature B cell	22	42218602	rs56229399	G	A	0.3122	0.04061	1.915e-14	0.1088	59.1017
BAFF-R on naive-mature B cell	22	44372331	rs2073086	C	T	-0.1772	0.02733	1.007e-10	0.299	42.0386
BAFF-R on naive-mature B cell	22	38823838	rs79928737	C	T	-0.6081	0.08152	1.074e-13	0.0234	55.6444
BAFF-R on naive-mature B cell	22	41776453	rs41281285	C	T	-0.5225	0.04698	2.832e-28	0.0747	123.693
BAFF-R on naive-mature B cell	22	39139913	rs138711	C	T	0.152	0.02549	2.749e-09	0.4202	35.5588
BAFF-R on naive-mature B cell	22	44601093	rs79328498	G	C	-0.8904	0.09613	3.298e-20	0.0175	85.7931
BAFF-R on naive-mature B cell	22	39375623	rs9611061	G	C	-0.4241	0.05216	5.804e-16	0.0655	66.1091
BAFF-R on naive-mature B cell	22	40305664	rs116996173	G	A	-0.8281	0.09112	1.623e-19	0.0194	82.592
BAFF-R on naive-mature B cell	22	39997710	rs713767	A	G	-1.008	0.08715	1.956e-30	0.0204	133.778
BAFF-R on naive-mature B cell	22	41013857	rs112057490	T	C	-0.3757	0.04879	1.732e-14	0.0744	59.2954
BAFF-R on naive-mature B cell	22	44757870	rs78434681	C	A	-0.7146	0.08397	2.494e-17	0.0227	72.4232
BAFF-R on naive-mature B cell	22	42315371	rs73165129	C	T	-1.5	0.03386	1e-200	0.099	1962.5
BAFF-R on naive-mature B cell	22	39691045	rs80132412	C	T	-1.194	0.1086	1.102e-27	0.0134	120.878
BAFF-R on naive-mature B cell	22	42855698	rs111993863	G	A	-0.917	0.06637	2.318e-42	0.0364	190.895
BAFF-R on naive-mature B cell	22	42346042	rs73165159		I	0.3345	0.03746	6.559e-19	0.1299	79.7364
BAFF-R on naive-mature B cell	22	42348062	rs28722907	G	A	-0.4613	0.0382	5.99e-33	0.122	145.828
BAFF-R on naive-mature B cell	22	43573834	rs66536338	A	C	-0.3414	0.04111	1.405e-16	0.1024	68.9655
BAFF-R on naive-mature B cell	22	40201703	rs55713823	G	A	0.2977	0.05418	4.207e-08	0.0585	30.1912
BAFF-R on naive-mature B cell	22	38032090	rs6000850	T	C	0.5469	0.09194	2.957e-09	0.9806	35.384
BAFF-R on naive-mature B cell	22	39641412	rs13058590	C	T	-0.3979	0.05925	2.166e-11	0.0468	45.0994
BAFF-R on naive-mature B cell	22	43569380	rs118162361	G	A	-0.2946	0.03821	1.602e-14	0.125	59.4445
BAFF-R on naive-mature B cell	22	39487029	rs111381709	G	A	-0.3819	0.05241	3.85e-13	0.0614	53.0971
BAFF-R on naive-mature B cell	22	38548552	rs132945	T	A	-0.2544	0.03732	1.081e-11	0.1326	46.4677
BAFF-R on naive-mature B cell	22	43092556	rs6002907	C	T	-0.3905	0.03948	8.871e-23	0.1133	97.8335
BAFF-R on naive-mature B cell	22	43393437	rs5759079	G	A	-0.4336	0.03609	1.219e-32	0.1406	144.346
BAFF-R on naive-mature B cell	22	38840146	rs139592873	G	T	-0.457	0.0827	3.493e-08	0.0237	30.5366
BAFF-R on naive-mature B cell	22	44698304	rs189503542	T	A	-0.6581	0.1092	1.829e-09	0.0138	36.3194
BAFF-R on naive-mature B cell	22	40590761	rs142202860	C	T	-0.5458	0.05249	5.514e-25	0.0591	108.122
BAFF-R on naive-mature B cell	22	40596384	rs142949835	G	A	-0.2838	0.03622	6.081e-15	0.1396	61.3943
BAFF-R on naive-mature B cell	22	44297686	rs9614288	A	T	-0.2763	0.02925	6.061e-21	0.2346	89.2298
BAFF-R on naive-mature B cell	22	41650848	rs146017020	C	T	0.3017	0.05201	7.177e-09	0.0617	33.6494
BAFF-R on naive-mature B cell	22	39938303	rs5757710	T	C	-0.1957	0.02599	6.43e-14	0.3507	56.6982
BAFF-R on naive-mature B cell	22	37514022	rs78996523	G	C	-1.123	0.1973	1.344e-08	0.0042	32.397
BAFF-R on naive-mature B cell	22	37516789	rs116921229	G	T	-0.424	0.07251	5.418e-09	0.0295	34.1929
BAFF-R on naive-mature B cell	22	37847465	rs6519064	G	A	0.1826	0.0292	4.466e-10	0.2494	39.1053
BAFF-R on naive-mature B cell	22	43715288	rs4822279	G	A	-0.2053	0.02783	1.999e-13	0.2565	54.4191
BAFF-R on naive-mature B cell	22	42261360	rs78302660	C	T	0.3461	0.05627	8.561e-10	0.0522	37.8311
BAFF-R on naive-mature B cell	22	42262411	rs143256776	G	A	0.3584	0.05988	2.368e-09	0.0481	35.8239
BAFF-R on naive-mature B cell	22	42386487	rs146951100	T	C	0.2729	0.0327	9.963e-17	0.1879	69.6485
BAFF-R on naive-mature B cell	22	41998660	rs117430146	G	C	0.3056	0.05584	4.728e-08	0.0561	29.9513
BAFF-R on naive-mature B cell	22	38163121	rs190529651	G	A	-1.029	0.1086	4.474e-21	0.0129	89.7782
BAFF-R on naive-mature B cell	22	37565404	rs142894868	G	T	-0.7272	0.1095	3.631e-11	0.013	44.1042
BAFF-R on naive-mature B cell	22	40567889	rs117003628	G	C	-0.913	0.1234	1.671e-13	0.0111	54.7408
BAFF-R on naive-mature B cell	22	40987104	rs148646251	A	G	-0.5419	0.05637	1.275e-21	0.0546	92.4149
BAFF-R on naive-mature B cell	22	46348684	rs10448601	C	A	0.1874	0.03303	1.503e-08	0.1795	32.1901
BAFF-R on naive-mature B cell	22	44515711	rs742550	G	A	-0.3782	0.05492	6.7e-12	0.0563	47.4222
BAFF-R on naive-mature B cell	22	39095653	rs149593440	T	C	-0.3418	0.05317	1.451e-10	0.06	41.3248
BAFF-R on naive-mature B cell	22	43597066	rs9612025	T	C	-0.3121	0.04703	3.727e-11	0.0792	44.039
BAFF-R on naive-mature B cell	22	43080791	rs140725954	T	G	-0.9284	0.06919	4.157e-40	0.0324	180.046
BAFF-R on naive-mature B cell	22	37748690	rs12170003	C	T	-0.3238	0.05092	2.282e-10	0.0648	40.4368
BAFF-R on naive-mature B cell	22	39415780	rs5757424	A	G	-0.1563	0.02463	2.486e-10	0.4428	40.2707
BAFF-R on naive-mature B cell	22	44829954	rs115848830	C	T	-0.4748	0.06759	2.553e-12	0.0349	49.3465
BAFF-R on naive-mature B cell	22	44226266	rs73176418	C	T	-0.3883	0.05812	2.728e-11	0.048	44.6358
BAFF-R on naive-mature B cell	22	40102614	rs12484428	C	T	-0.4411	0.05827	4.681e-14	0.0477	57.3039
BAFF-R on naive-mature B cell	22	44524022	rs150453698	A	G	-0.7031	0.1155	1.269e-09	0.013	37.057
BAFF-R on naive-mature B cell	22	39599301	rs2064309	A	G	-0.1926	0.02829	1.165e-11	0.2905	46.3497
BAFF-R on naive-mature B cell	22	41502451	rs76331127	C	T	-0.9005	0.1572	1.088e-08	0.0062	32.8142
BAFF-R on naive-mature B cell	22	44581286	rs117704411	T	C	-0.3659	0.06623	3.542e-08	0.0368	30.5222
BAFF-R on naive-mature B cell	22	42870441	rs187749054	G	A	-0.6144	0.05335	3.584e-30	0.0563	132.627
BAFF-R on naive-mature B cell	22	42873630	rs35998301	G	C	-0.2259	0.02609	7.087e-18	0.3698	74.9694
BAFF-R on naive-mature B cell	22	42772363	rs9620041	C	T	0.3331	0.04455	9.369e-14	0.0893	55.9054
BAFF-R on naive-mature B cell	22	39780097	rs55706518	C	T	-0.7036	0.07956	1.412e-18	0.0246	78.21
BAFF-R on naive-mature B cell	22	43761868	rs761743	A	G	-0.2274	0.03672	6.589e-10	0.8659	38.3509
BAFF-R on naive-mature B cell	22	40049518	rs9607663	C	T	-0.2942	0.0474	6.069e-10	0.0756	38.5238
BAFF-R on switched memory B cell	1	161478859	rs4657041	T	C	-0.1521	0.02702	1.932e-08	0.3344	31.6875
BAFF-R on switched memory B cell	22	40596384	rs142949835	G	A	-0.2806	0.03625	1.276e-14	0.1396	59.9183
BAFF-R on switched memory B cell	22	44827293	rs115860798	C	T	-0.4494	0.06736	2.906e-11	0.0351	44.5104
BAFF-R on switched memory B cell	22	39704126	rs149688578	G	A	-0.4142	0.05014	1.998e-16	0.0726	68.242
BAFF-R on switched memory B cell	22	37516789	rs116921229	G	T	-0.4402	0.07249	1.387e-09	0.0295	36.876
BAFF-R on switched memory B cell	22	45019262	rs8135271	G	T	-0.3261	0.0585	2.666e-08	0.0511	31.0735
BAFF-R on switched memory B cell	22	39487029	rs111381709	G	A	-0.3864	0.05241	2.066e-13	0.0614	54.3558
BAFF-R on switched memory B cell	22	42314392	rs8140914	C	T	0.4142	0.0584	1.564e-12	0.0502	50.3031
BAFF-R on switched memory B cell	22	40044235	rs77273762	G	A	-0.8481	0.1128	6.956e-14	0.0127	56.5296
BAFF-R on switched memory B cell	22	40049518	rs9607663	C	T	-0.2845	0.04744	2.211e-09	0.0756	35.9646
BAFF-R on switched memory B cell	22	38840146	rs139592873	G	T	-0.4713	0.08269	1.3e-08	0.0237	32.4855
BAFF-R on switched memory B cell	22	41589862	rs12167949	G	A	-0.2969	0.04773	5.559e-10	0.9271	38.6935
BAFF-R on switched memory B cell	22	42386487	rs146951100	T	C	0.281	0.0327	1.255e-17	0.1879	73.8443
BAFF-R on switched memory B cell	22	40303934	rs137963	C	T	-0.2719	0.04265	2.07e-10	0.1009	40.6425
BAFF-R on switched memory B cell	22	44226266	rs73176418	C	T	-0.3479	0.0582	2.48e-09	0.048	35.7325
BAFF-R on switched memory B cell	22	43498114	rs5996274	G	A	-0.2447	0.03057	1.605e-15	0.2112	64.0733
BAFF-R on switched memory B cell	22	40568020	rs528009599	G	A	-1.086	0.123	1.602e-18	0.0111	77.956
BAFF-R on switched memory B cell	22	41013857	rs112057490	T	C	-0.4509	0.04864	3.13e-20	0.0744	85.9356
BAFF-R on switched memory B cell	22	42315371	rs73165129	C	T	-1.466	0.03427	1e-200	0.099	1829.95
BAFF-R on switched memory B cell	22	44297686	rs9614288	A	T	-0.3092	0.02917	7.077e-26	0.2346	112.359
BAFF-R on switched memory B cell	22	37565404	rs142894868	G	T	-0.688	0.1096	3.875e-10	0.013	39.4054
BAFF-R on switched memory B cell	22	41776453	rs41281285	C	T	-0.5694	0.04684	2.328e-33	0.0747	147.775
BAFF-R on switched memory B cell	22	39641412	rs13058590	C	T	-0.3673	0.05933	6.655e-10	0.0468	38.326
BAFF-R on switched memory B cell	22	39414904	rs5757423	G	T	-0.1477	0.02462	2.202e-09	0.4422	35.9903
BAFF-R on switched memory B cell	22	37847465	rs6519064	G	A	0.1973	0.02918	1.591e-11	0.2494	45.7176
BAFF-R on switched memory B cell	22	44698304	rs189503542	T	A	-0.6108	0.1093	2.443e-08	0.0138	31.229
BAFF-R on switched memory B cell	22	42261360	rs78302660	C	T	0.392	0.0562	3.602e-12	0.0522	48.6519
BAFF-R on switched memory B cell	22	38823838	rs79928737	C	T	-0.5737	0.08159	2.419e-12	0.0234	49.442
BAFF-R on switched memory B cell	22	44688211	rs151125173	A	G	-0.4713	0.07839	2.006e-09	0.0271	36.1471
BAFF-R on switched memory B cell	22	43132180	rs117321107	G	A	-0.6351	0.04995	2.89e-36	0.0693	161.664
BAFF-R on switched memory B cell	22	43761868	rs761743	A	G	-0.2392	0.03672	8.27e-11	0.8659	42.4343
BAFF-R on switched memory B cell	22	42822195	rs8138168	G	C	0.3362	0.04226	2.372e-15	0.098	63.2902
BAFF-R on switched memory B cell	22	39375623	rs9611061	G	C	-0.4075	0.05223	7.973e-15	0.0655	60.8717
BAFF-R on switched memory B cell	22	46348684	rs10448601	C	A	0.1881	0.03302	1.328e-08	0.1795	32.4507
BAFF-R on switched memory B cell	22	44515711	rs742550	G	A	-0.3606	0.05497	6.156e-11	0.0563	43.0328
BAFF-R on switched memory B cell	22	44757870	rs78434681	C	A	-0.6876	0.08403	3.78e-16	0.0227	66.9581
BAFF-R on switched memory B cell	22	44372331	rs2073086	C	T	-0.1827	0.02734	2.721e-11	0.299	44.656
BAFF-R on switched memory B cell	22	43597066	rs9612025	T	C	-0.3495	0.04698	1.257e-13	0.0792	55.3437
BAFF-R on switched memory B cell	22	41665995	rs139764778	G	A	-0.7794	0.04504	1.523e-64	0.0842	299.45
BAFF-R on switched memory B cell	22	40590761	rs142202860	C	T	-0.4897	0.05265	2.32e-20	0.0591	86.5094
BAFF-R on switched memory B cell	22	40102614	rs12484428	C	T	-0.4214	0.05831	5.984e-13	0.0477	52.228
BAFF-R on switched memory B cell	22	38007812	rs6000845	G	A	0.1516	0.02601	6.097e-09	0.3593	33.9717
BAFF-R on switched memory B cell	22	37514022	rs78996523	G	C	-1.087	0.1973	3.896e-08	0.0042	30.3532
BAFF-R on switched memory B cell	22	42348062	rs28722907	G	A	-0.5728	0.03783	2.753e-50	0.122	229.263
BAFF-R on switched memory B cell	22	39780097	rs55706518	C	T	-0.6703	0.07964	5.482e-17	0.0246	70.8396
BAFF-R on switched memory B cell	22	39652390	rs78986017	T	C	-0.6121	0.08977	1.075e-11	0.0198	46.4924
BAFF-R on switched memory B cell	22	44524022	rs150453698	A	G	-0.6771	0.1157	5.243e-09	0.013	34.2483
BAFF-R on switched memory B cell	22	43080791	rs140725954	T	G	-0.9259	0.06922	7.235e-40	0.0324	178.923
BAFF-R on switched memory B cell	22	40987104	rs148646251	A	G	-0.5412	0.05641	1.504e-21	0.0546	92.0457
BAFF-R on switched memory B cell	22	42346042	rs73165159		I	0.334	0.03748	7.784e-19	0.1299	79.4134
BAFF-R on switched memory B cell	22	41570278	rs144214275	A	C	0.3585	0.05519	9.393e-11	0.0559	42.1947
BAFF-R on switched memory B cell	22	41195121	rs118166233	C	T	-0.7303	0.104	2.552e-12	0.015	49.3101
BAFF-R on switched memory B cell	22	42218602	rs56229399	G	A	0.3236	0.04061	2.124e-15	0.1088	63.4967
BAFF-R on switched memory B cell	22	44601093	rs79328498	G	C	-0.838	0.09628	4.777e-18	0.0175	75.7558
BAFF-R on switched memory B cell	22	38548552	rs132945	T	A	-0.2469	0.03735	4.373e-11	0.1326	43.6979
BAFF-R on switched memory B cell	22	39903477	rs146514405	C	T	-0.9485	0.08574	5.253e-28	0.0213	122.379
BAFF-R on switched memory B cell	22	42855698	rs111993863	G	A	-0.8754	0.06654	1.168e-38	0.0364	173.08
BAFF-R on switched memory B cell	22	42870441	rs187749054	G	A	-0.5944	0.05342	2.616e-28	0.0563	123.808
BAFF-R on switched memory B cell	22	42871934	rs11703237	G	C	0.2299	0.03021	3.492e-14	0.2383	57.9131
BAFF-R on switched memory B cell	22	42874781	rs2142827	G	A	-0.3514	0.03586	2.133e-22	0.1416	96.0247
BAFF-R on switched memory B cell	22	42886952	rs5758758	G	T	-0.3469	0.06186	2.205e-08	0.0425	31.4477
BAFF-R on switched memory B cell	22	41502451	rs76331127	C	T	-0.8736	0.1572	2.925e-08	0.0062	30.883
BAFF-R on switched memory B cell	22	43573834	rs66536338	A	C	-0.374	0.04106	1.339e-19	0.1024	82.967
BAFF-R on switched memory B cell	22	38906432	rs138464	C	T	-0.1523	0.02547	2.449e-09	0.5816	35.7554
BAFF-R on switched memory B cell	22	37748690	rs12170003	C	T	-0.3283	0.05093	1.287e-10	0.0648	41.5522
BAFF-R on switched memory B cell	22	43715288	rs4822279	G	A	-0.2125	0.02782	2.749e-14	0.2565	58.345
BAFF-R on switched memory B cell	22	42970242	rs137056	G	A	0.3353	0.03422	2.161e-22	0.8361	96.0079
BAFF-R on switched memory B cell	22	39768080	rs11704158	G	T	0.2554	0.0382	2.66e-11	0.1269	44.7008
BAFF-R on switched memory B cell	22	38163121	rs190529651	G	A	-0.9658	0.1088	1.044e-18	0.0129	78.7983
BAFF-R on switched memory B cell	22	39691045	rs80132412	C	T	-1.179	0.1087	5.197e-27	0.0134	117.644
BAFF-R on switched memory B cell	22	39949792	rs2413597	T	C	-0.1608	0.02699	2.782e-09	0.3094	35.4949
BAFF-R on switched memory B cell	22	38091241	rs188662274	A	G	-0.4342	0.07059	8.514e-10	0.0336	37.835
BAFF-R on switched memory B cell	22	41808162	rs183413369	G	A	0.4073	0.0642	2.52e-10	0.0429	40.2493
BAFF-R on switched memory B cell	22	38032090	rs6000850	T	C	0.514	0.09206	2.523e-08	0.9806	31.1734
BAFF-R on transitional B cell	22	42261360	rs78302660	C	T	0.3336	0.0564	3.619e-09	0.0523	34.986
BAFF-R on transitional B cell	22	43569380	rs118162361	G	A	-0.2793	0.03828	3.625e-13	0.1249	53.2351
BAFF-R on transitional B cell	22	43080791	rs140725954	T	G	-0.8574	0.06951	2.793e-34	0.0324	152.15
BAFF-R on transitional B cell	22	41665995	rs139764778	G	A	-0.6505	0.04547	3.25e-45	0.0843	204.666
BAFF-R on transitional B cell	22	44349795	rs139290596	A	G	-0.3237	0.0591	4.617e-08	0.0462	29.9993
BAFF-R on transitional B cell	22	38548552	rs132945	T	A	-0.2344	0.0374	4.12e-10	0.1326	39.28
BAFF-R on transitional B cell	22	38979154	rs112861194	G	A	-0.6085	0.1102	3.616e-08	0.013	30.49
BAFF-R on transitional B cell	22	39997710	rs713767	A	G	-0.9095	0.08759	6.447e-25	0.0204	107.819
BAFF-R on transitional B cell	22	42346042	rs73165159		I	0.3182	0.0375	3.086e-17	0.13	72.0009
BAFF-R on transitional B cell	22	42348062	rs28722907	G	A	-0.43	0.03826	7.776e-29	0.1219	126.313
BAFF-R on transitional B cell	22	39768080	rs11704158	G	T	0.2228	0.0383	6.554e-09	0.1267	33.8402
BAFF-R on transitional B cell	22	43092556	rs6002907	C	T	-0.3688	0.03956	1.926e-20	0.1134	86.9099
BAFF-R on transitional B cell	22	39691045	rs80132412	C	T	-1.152	0.109	9.096e-26	0.0134	111.7
BAFF-R on transitional B cell	22	39738379	rs117458132	C	T	-0.3175	0.04965	1.808e-10	0.0732	40.893
BAFF-R on transitional B cell	22	42470063	rs41277481	C	T	0.2073	0.0374	3.179e-08	0.1269	30.7224
BAFF-R on transitional B cell	22	44757870	rs78434681	C	A	-0.6484	0.08434	1.9e-14	0.0227	59.1043
BAFF-R on transitional B cell	22	39375623	rs9611061	G	C	-0.369	0.05225	1.947e-12	0.0655	49.8747
BAFF-R on transitional B cell	22	41195121	rs118166233	C	T	-0.5758	0.1045	3.823e-08	0.015	30.3606
BAFF-R on transitional B cell	22	38823838	rs79928737	C	T	-0.5408	0.08179	4.329e-11	0.0234	43.7193
BAFF-R on transitional B cell	22	44226266	rs73176418	C	T	-0.354	0.05831	1.395e-09	0.048	36.857
BAFF-R on transitional B cell	22	41589862	rs12167949	G	A	-0.2629	0.04786	4.243e-08	0.9271	30.1742
BAFF-R on transitional B cell	22	40567889	rs117003628	G	C	-0.8799	0.1236	1.326e-12	0.0111	50.6792
BAFF-R on transitional B cell	22	39647580	rs9607627	C	G	0.2256	0.03074	2.645e-13	0.2092	53.8605
BAFF-R on transitional B cell	22	37565404	rs142894868	G	T	-0.6838	0.1098	5.276e-10	0.013	38.7841
BAFF-R on transitional B cell	22	42635326	rs8137968	T	C	0.3407	0.04598	1.555e-13	0.0858	54.9043
BAFF-R on transitional B cell	22	38163121	rs190529651	G	A	-0.9156	0.109	6.275e-17	0.0129	70.56
BAFF-R on transitional B cell	22	41502451	rs76331127	C	T	-0.8954	0.1576	1.447e-08	0.0062	32.2791
BAFF-R on transitional B cell	22	42386487	rs146951100	T	C	0.2669	0.03268	4.307e-16	0.188	66.7011
BAFF-R on transitional B cell	22	37748690	rs12170003	C	T	-0.2932	0.05121	1.121e-08	0.0646	32.7807
BAFF-R on transitional B cell	22	37516789	rs116921229	G	T	-0.4058	0.07271	2.571e-08	0.0295	31.1484
BAFF-R on transitional B cell	22	38032090	rs6000850	T	C	0.5218	0.09192	1.478e-08	0.9806	32.2246
BAFF-R on transitional B cell	22	44698304	rs189503542	T	A	-0.6049	0.1095	3.508e-08	0.0138	30.5168
BAFF-R on transitional B cell	22	44515711	rs742550	G	A	-0.3484	0.05506	2.814e-10	0.0564	40.0391
BAFF-R on transitional B cell	22	42870441	rs187749054	G	A	-0.5364	0.05369	3.364e-23	0.0564	99.8138
BAFF-R on transitional B cell	22	40305664	rs116996173	G	A	-0.8148	0.09136	7.368e-19	0.0194	79.5408
BAFF-R on transitional B cell	22	41013857	rs112057490	T	C	-0.3584	0.04882	2.612e-13	0.0744	53.894
BAFF-R on transitional B cell	22	43714716	rs5996309	A	G	-0.1537	0.02461	4.669e-10	0.5235	39.0054
BAFF-R on transitional B cell	22	40355729	rs118033792	T	C	-0.2529	0.03275	1.469e-14	0.183	59.6314
BAFF-R on transitional B cell	22	41776453	rs41281285	C	T	-0.4893	0.04718	7.475e-25	0.0746	107.556
BAFF-R on transitional B cell	22	43597066	rs9612025	T	C	-0.3262	0.04705	4.849e-12	0.0792	48.0672
BAFF-R on transitional B cell	22	40201703	rs55713823	G	A	0.3217	0.05426	3.318e-09	0.0585	35.1514
BAFF-R on transitional B cell	22	39132748	rs138703	G	A	0.1433	0.02551	2.098e-08	0.4201	31.5552
BAFF-R on transitional B cell	22	39780097	rs55706518	C	T	-0.6759	0.07991	3.857e-17	0.0246	71.5423
BAFF-R on transitional B cell	22	44355693	rs76015644	A	G	-0.5485	0.09096	1.799e-09	0.0194	36.3624
BAFF-R on transitional B cell	22	42855698	rs111993863	G	A	-0.847	0.06674	3.736e-36	0.0364	161.062
BAFF-R on transitional B cell	22	44601093	rs79328498	G	C	-0.7803	0.09654	8.557e-16	0.0175	65.3294
BAFF-R on transitional B cell	22	39095653	rs149593440	T	C	-0.3368	0.05336	3.105e-10	0.0599	39.8394
BAFF-R on transitional B cell	22	42315371	rs73165129	C	T	-1.385	0.03524	1e-200	0.099	1544.64
BAFF-R on transitional B cell	22	40590761	rs142202860	C	T	-0.5034	0.05268	2.186e-21	0.0591	91.3135
BAFF-R on transitional B cell	22	39938303	rs5757710	T	C	-0.1855	0.02602	1.198e-12	0.3508	50.8245
BAFF-R on transitional B cell	22	43393437	rs5759079	G	A	-0.4046	0.03616	1.324e-28	0.1406	125.197
BAFF-R on transitional B cell	22	43725421	rs950553	T	C	0.2088	0.03151	3.946e-11	0.1963	43.9101
BAFF-R on transitional B cell	22	44300847	rs11090614	A	G	-0.234	0.0287	4.759e-16	0.2517	66.4765
BAFF-R on transitional B cell	22	41808162	rs183413369	G	A	0.4004	0.06421	4.987e-10	0.0428	38.8851
BAFF-R on transitional B cell	22	42218602	rs56229399	G	A	0.2796	0.04069	7.427e-12	0.1089	47.2171
BAFF-R on transitional B cell	22	39487029	rs111381709	G	A	-0.3596	0.05256	9.126e-12	0.0614	46.8089
BAFF-R on transitional B cell	22	43573834	rs66536338	A	C	-0.298	0.04122	5.92e-13	0.1025	52.2657
BAFF-R on transitional B cell	22	42874781	rs2142827	G	A	-0.2847	0.03606	3.858e-15	0.1417	62.3338
BAFF-R on transitional B cell	22	40987104	rs148646251	A	G	-0.4992	0.05651	1.538e-18	0.0544	78.0366
BAFF-R on transitional B cell	22	39641412	rs13058590	C	T	-0.3806	0.05935	1.61e-10	0.0468	41.1241
BAFF-R on transitional B cell	22	44831164	rs79275049	C	G	-0.4347	0.06784	1.664e-10	0.0349	41.0589
BAFF-R on unswitched memory B cell	22	44688211	rs151125173	A	G	-0.4907	0.07821	3.932e-10	0.0271	39.3648
BAFF-R on unswitched memory B cell	22	43761868	rs761743	A	G	-0.2287	0.03666	4.931e-10	0.8659	38.9177
BAFF-R on unswitched memory B cell	22	43080791	rs140725954	T	G	-0.9511	0.06898	3.388e-42	0.0324	190.11
BAFF-R on unswitched memory B cell	22	42635326	rs8137968	T	C	0.3354	0.04586	3.198e-13	0.086	53.4882
BAFF-R on unswitched memory B cell	22	42346042	rs73165159		I	0.3719	0.0373	4.033e-23	0.1299	99.4111
BAFF-R on unswitched memory B cell	22	44524022	rs150453698	A	G	-0.7148	0.1153	6.331e-10	0.013	38.4335
BAFF-R on unswitched memory B cell	22	38007812	rs6000845	G	A	0.1469	0.02597	1.669e-08	0.3593	31.9963
BAFF-R on unswitched memory B cell	22	38823838	rs79928737	C	T	-0.5763	0.08143	1.757e-12	0.0234	50.0874
BAFF-R on unswitched memory B cell	22	41665995	rs139764778	G	A	-0.7562	0.04503	4.867e-61	0.0842	282.013
BAFF-R on unswitched memory B cell	22	42873630	rs35998301	G	C	-0.2419	0.02601	2.326e-20	0.3698	86.495
BAFF-R on unswitched memory B cell	22	39938303	rs5757710	T	C	-0.1997	0.02594	1.751e-14	0.3507	59.2674
BAFF-R on unswitched memory B cell	22	43715288	rs4822279	G	A	-0.2196	0.02775	3.329e-15	0.2565	62.6237
BAFF-R on unswitched memory B cell	22	45019262	rs8135271	G	T	-0.3349	0.05837	1.045e-08	0.0511	32.9193
BAFF-R on unswitched memory B cell	22	40987104	rs148646251	A	G	-0.5367	0.05629	2.691e-21	0.0546	90.9077
BAFF-R on unswitched memory B cell	22	38163121	rs190529651	G	A	-0.9975	0.1085	6.144e-20	0.0129	84.5213
BAFF-R on unswitched memory B cell	22	42277792	rs73163396	C	A	0.3631	0.04145	2.953e-18	0.1025	76.7368
BAFF-R on unswitched memory B cell	22	39487029	rs111381709	G	A	-0.3804	0.05232	4.375e-13	0.0614	52.8622
BAFF-R on unswitched memory B cell	22	40596384	rs142949835	G	A	-0.2897	0.03615	1.483e-15	0.1396	64.2215
BAFF-R on unswitched memory B cell	22	42870441	rs187749054	G	A	-0.6035	0.05329	3.023e-29	0.0563	128.252
BAFF-R on unswitched memory B cell	22	40303934	rs137963	C	T	-0.2631	0.04256	7.061e-10	0.1009	38.2154
BAFF-R on unswitched memory B cell	22	40305664	rs116996173	G	A	-0.8542	0.09089	9.494e-21	0.0194	88.3257
BAFF-R on unswitched memory B cell	22	40102614	rs12484428	C	T	-0.445	0.05815	2.512e-14	0.0477	58.5626
BAFF-R on unswitched memory B cell	22	44515711	rs742550	G	A	-0.3894	0.05481	1.432e-12	0.0563	50.4745
BAFF-R on unswitched memory B cell	22	46348684	rs10448601	C	A	0.1862	0.03297	1.757e-08	0.1795	31.8949
BAFF-R on unswitched memory B cell	22	41195121	rs118166233	C	T	-0.7205	0.1038	4.572e-12	0.015	48.1807
BAFF-R on unswitched memory B cell	22	39997710	rs713767	A	G	-0.9724	0.08711	1.774e-28	0.0204	124.61
BAFF-R on unswitched memory B cell	22	41013857	rs112057490	T	C	-0.4214	0.04861	6.408e-18	0.0744	75.1515
BAFF-R on unswitched memory B cell	22	42534074	rs4993392	C	T	0.2553	0.03905	7.137e-11	0.1243	42.7425
BAFF-R on unswitched memory B cell	22	41502451	rs76331127	C	T	-0.8761	0.1569	2.527e-08	0.0062	31.1789
BAFF-R on unswitched memory B cell	22	42315371	rs73165129	C	T	-1.494	0.03383	1e-200	0.099	1950.28
BAFF-R on unswitched memory B cell	22	41733262	rs138818147	G	A	0.3403	0.04696	5.164e-13	0.0762	52.5131
BAFF-R on unswitched memory B cell	22	41514702	rs140745259	G	T	-1.419	0.2449	7.36e-09	0.0022	33.5728
BAFF-R on unswitched memory B cell	22	39647580	rs9607627	C	G	0.2071	0.03067	1.667e-11	0.2092	45.5966
BAFF-R on unswitched memory B cell	22	43597066	rs9612025	T	C	-0.3417	0.0469	3.896e-13	0.0792	53.0816
BAFF-R on unswitched memory B cell	22	38857451	rs143128622	C	A	-0.4778	0.08315	9.905e-09	0.0232	33.0193
BAFF-R on unswitched memory B cell	22	42855698	rs111993863	G	A	-0.9029	0.0663	3.095e-41	0.0364	185.461
BAFF-R on unswitched memory B cell	22	44757870	rs78434681	C	A	-0.6846	0.08389	4.527e-16	0.0227	66.5968
BAFF-R on unswitched memory B cell	22	42731540	rs4822112	G	T	-0.254	0.03161	1.262e-15	0.7955	64.5682
BAFF-R on unswitched memory B cell	22	41569496	rs138878812	G	C	0.3543	0.05509	1.429e-10	0.0559	41.3615
BAFF-R on unswitched memory B cell	22	39738379	rs117458132	C	T	-0.3556	0.04955	8.565e-13	0.0733	51.5034
BAFF-R on unswitched memory B cell	22	39641412	rs13058590	C	T	-0.3847	0.05918	9.084e-11	0.0468	42.2566
BAFF-R on unswitched memory B cell	22	38032090	rs6000850	T	C	0.5376	0.09181	5.191e-09	0.9806	34.2877
BAFF-R on unswitched memory B cell	22	39768080	rs11704158	G	T	0.2417	0.03815	2.649e-10	0.1269	40.1388
BAFF-R on unswitched memory B cell	22	39780097	rs55706518	C	T	-0.6794	0.07947	1.799e-17	0.0246	73.0878
BAFF-R on unswitched memory B cell	22	37847465	rs6519064	G	A	0.1958	0.02913	2.08e-11	0.2494	45.1798
BAFF-R on unswitched memory B cell	22	41776453	rs41281285	C	T	-0.5678	0.04676	2.715e-33	0.0747	147.449
BAFF-R on unswitched memory B cell	22	41808162	rs183413369	G	A	0.4031	0.06406	3.514e-10	0.0429	39.596
BAFF-R on unswitched memory B cell	22	39691045	rs80132412	C	T	-1.212	0.1084	1.481e-28	0.0134	125.011
BAFF-R on unswitched memory B cell	22	39719566	rs144712270	G	A	-0.695	0.1102	3.205e-10	0.0139	39.7747
BAFF-R on unswitched memory B cell	22	39414904	rs5757423	G	T	-0.1547	0.02456	3.407e-10	0.4422	39.6756
BAFF-R on unswitched memory B cell	22	40590761	rs142202860	C	T	-0.5111	0.05249	3.893e-22	0.0591	94.811
BAFF-R on unswitched memory B cell	22	44601093	rs79328498	G	C	-0.8521	0.09606	1.111e-18	0.0175	78.6857
BAFF-R on unswitched memory B cell	22	43393437	rs5759079	G	A	-0.4519	0.03597	1.77e-35	0.1406	157.835
BAFF-R on unswitched memory B cell	22	37748690	rs12170003	C	T	-0.325	0.05083	1.823e-10	0.0648	40.8815
BAFF-R on unswitched memory B cell	22	44297686	rs9614288	A	T	-0.3124	0.0291	1.692e-26	0.2346	115.249
BAFF-R on unswitched memory B cell	22	37514022	rs78996523	G	C	-1.102	0.197	2.358e-08	0.0042	31.2918
BAFF-R on unswitched memory B cell	22	40049518	rs9607663	C	T	-0.2998	0.04732	2.655e-10	0.0756	40.1397
BAFF-R on unswitched memory B cell	22	43569380	rs118162361	G	A	-0.3081	0.03812	8.453e-16	0.125	65.3247
BAFF-R on unswitched memory B cell	22	44323074	rs139047	G	A	0.1491	0.026	1.057e-08	0.3581	32.8858
BAFF-R on unswitched memory B cell	22	44372331	rs2073086	C	T	-0.1799	0.02728	4.92e-11	0.299	43.4884
BAFF-R on unswitched memory B cell	22	41589862	rs12167949	G	A	-0.2731	0.04768	1.105e-08	0.9271	32.8073
BAFF-R on unswitched memory B cell	22	43573834	rs66536338	A	C	-0.362	0.041	1.599e-18	0.1024	77.956
BAFF-R on unswitched memory B cell	22	40567889	rs117003628	G	C	-1.066	0.1228	5.912e-18	0.0111	75.356
BAFF-R on unswitched memory B cell	22	38548552	rs132945	T	A	-0.2541	0.03726	1.06e-11	0.1326	46.5076
BAFF-R on unswitched memory B cell	22	38091241	rs188662274	A	G	-0.3879	0.07052	4.039e-08	0.0336	30.2562
BAFF-R on unswitched memory B cell	22	37565404	rs142894868	G	T	-0.7129	0.1094	8.066e-11	0.013	42.4642
BAFF-R on unswitched memory B cell	22	44698304	rs189503542	T	A	-0.6424	0.109	4.149e-09	0.0138	34.7343
BAFF-R on unswitched memory B cell	22	37516789	rs116921229	G	T	-0.43	0.07237	3.097e-09	0.0295	35.3037
BAFF-R on unswitched memory B cell	22	39375623	rs9611061	G	C	-0.4298	0.05206	2.095e-16	0.0655	68.1592
BAFF-R on unswitched memory B cell	22	44827293	rs115860798	C	T	-0.4534	0.06724	1.782e-11	0.0351	45.4682
BAFF-R on unswitched memory B cell	22	44226266	rs73176418	C	T	-0.3693	0.05806	2.246e-10	0.048	40.458
BAFF-R on unswitched memory B cell	22	38906432	rs138464	C	T	-0.162	0.02541	2.056e-10	0.5816	40.6463
BAFF-R on unswitched memory B cell	22	42346728	rs62240993	A	G	0.3859	0.06435	2.213e-09	0.0375	35.9627
BAFF-R on unswitched memory B cell	22	43092556	rs6002907	C	T	-0.4135	0.03935	1.829e-25	0.1133	110.424
BAFF-R on unswitched memory B cell	22	42348062	rs28722907	G	A	-0.5425	0.03785	2.347e-45	0.122	205.432
Basophil %CD33dim HLA DR- CD66b-	19	51574038	rs7351079	A	G	-0.2756	0.03696	1.37e-13	0.2722	55.6025
Basophil %CD33dim HLA DR- CD66b-	19	51727962	rs3865444	C	A	-0.5183	0.03788	1.144e-40	0.2132	187.216
Basophil %CD33dim HLA DR- CD66b-	19	51770292	rs11668077	G	A	-0.717	0.08796	6.524e-16	0.0372	66.4459
Basophil %CD33dim HLA DR- CD66b-	19	8786913	rs4499342	C	T	0.2541	0.04602	3.854e-08	0.1527	30.4871
Basophil Absolute Count	1	185852065	rs114590598	C	T	2.421	0.4204	9.843e-09	0.0016	33.1638
Basophil Absolute Count	19	51655950	rs273660	G	A	-0.2431	0.04064	2.621e-09	0.7889	35.7818
Basophil Absolute Count	19	51770292	rs11668077	G	A	-0.5925	0.08955	4.788e-11	0.0372	43.777
Basophil Absolute Count	19	33754548	rs78744187	C	T	-0.5045	0.06722	9.455e-14	0.0673	56.3281
Basophil Absolute Count	19	51727962	rs3865444	C	A	-0.4855	0.03861	7.51e-35	0.2132	158.117
CCR2 on CD14- CD16-	3	46402627	rs762789	G	A	-0.1859	0.02487	9.481e-14	0.447	55.8737
CCR2 on CD14- CD16-	5	159009803	rs77465361	G	T	0.4573	0.07909	8.018e-09	0.0236	33.4318
CCR2 on CD14- CD16-	12	69744014	rs1800973	C	A	-0.2492	0.04479	2.816e-08	0.0798	30.9552
CCR2 on CD14- CD16+ monocyte	1	161510516	rs144126567	C	G	0.2691	0.03257	2.011e-16	0.1721	68.264
CCR2 on CD14+ CD16- monocyte	3	47552103	rs77923150	G	A	-0.497	0.08722	1.309e-08	0.02	32.4699
CCR2 on CD14+ CD16- monocyte	3	45153051	rs35605067	C	T	-0.2551	0.04506	1.605e-08	0.0783	32.0508
CCR2 on CD14+ CD16- monocyte	3	46880193	rs79825014	G	T	-0.4165	0.06803	1.024e-09	0.0336	37.4825
CCR2 on CD14+ CD16- monocyte	3	46187707	rs4683184	G	A	0.2454	0.02618	1.17e-20	0.6904	87.8638
CCR2 on CD14+ CD16- monocyte	3	53544015	rs141411805	C	G	-0.5993	0.1027	5.804e-09	0.0146	34.0524
CCR2 on CD14+ CD16+ monocyte	1	161531340	rs115383270	G	A	0.2574	0.03268	4.416e-15	0.1689	62.0373
CCR2 on CD14+ CD16+ monocyte	1	161409023	rs74124976	C	G	-0.171	0.0304	2.002e-08	0.2106	31.6406
CCR2 on CD14+ CD16+ monocyte	16	58607804	rs77640671	C	T	0.3476	0.06205	2.293e-08	0.0401	31.3817
CCR2 on CD62L+ myeloid Dendritic Cell	1	161189344	rs4634925	G	C	-0.185	0.02837	8.207e-11	0.6023	42.5231
CCR2 on CD62L+ myeloid Dendritic Cell	3	46259296	rs35587265	A	G	-0.4732	0.05907	1.64e-15	0.0624	64.1735
CCR2 on CD62L+ myeloid Dendritic Cell	1	161515638	rs6687275	T	G	0.2327	0.03137	1.558e-13	0.2742	55.0255
CCR2 on CD62L+ myeloid Dendritic Cell	1	161589982	rs61802333	G	T	0.3125	0.02782	1.129e-28	0.4627	126.179
CCR2 on CD62L+ myeloid Dendritic Cell	1	161894092	rs6656937	G	C	-0.2701	0.03689	3.187e-13	0.8228	53.6083
CCR2 on CD62L+ plasmacytoid Dendritic Cell	3	46396938	rs3092963	A	G	-0.4395	0.0274	1.561e-55	0.4183	257.286
CCR2 on CD62L+ plasmacytoid Dendritic Cell	7	1095701	rs143407337	C	T	0.2427	0.03394	1.097e-12	0.2142	51.1347
CCR2 on CD62L+ plasmacytoid Dendritic Cell	3	45647096	rs116641116	A	G	-0.5515	0.09084	1.434e-09	0.0225	36.8584
CCR2 on granulocyte	7	92408370	rs445	C	T	0.2826	0.03426	2.411e-16	0.1975	68.0408
CCR2 on granulocyte	7	92237396	rs42031	A	T	-0.1984	0.03192	5.84e-10	0.2495	38.6329
CCR2 on monocyte	3	46882338	rs79641389	A	C	-0.4085	0.06877	3.125e-09	0.0336	35.2847
CCR2 on monocyte	3	46187707	rs4683184	G	A	0.2224	0.0265	6.591e-17	0.6904	70.4333
CCR2 on monocyte	3	46460093	rs34127016	C	T	-0.21	0.03582	5.082e-09	0.1947	34.3706
CCR2 on monocyte	1	161479745	rs1801274	A	G	0.2581	0.02951	3.691e-18	0.3209	76.4958
CCR2 on monocyte	3	46187707	rs4683184	G	A	0.3253	0.02975	2.692e-27	0.6884	119.562
CCR2 on myeloid Dendritic Cell	3	46259296	rs35587265	A	G	-0.4223	0.05867	7.753e-13	0.0624	51.8096
CCR2 on myeloid Dendritic Cell	1	161515326	rs55971447	C	T	-0.4101	0.03167	2.586e-37	0.2369	167.681
CCR2 on myeloid Dendritic Cell	1	161269897	rs12023218	A	G	-0.1791	0.02762	1.049e-10	0.5042	42.0479
CCR2 on myeloid Dendritic Cell	1	161557154	rs2169052	T	C	0.2363	0.03961	2.754e-09	0.1476	35.5892
CCR2 on plasmacytoid Dendritic Cell	3	45647096	rs116641116	A	G	-0.5509	0.09095	1.558e-09	0.0225	36.6894
CCR2 on plasmacytoid Dendritic Cell	7	1095701	rs143407337	C	T	0.2439	0.03399	9.169e-13	0.2142	51.4898
CCR2 on plasmacytoid Dendritic Cell	3	46396938	rs3092963	A	G	-0.4405	0.02745	1.446e-55	0.4183	257.518
CCR7 on naive CD4+ T cell	17	38715186	rs2228015	T	C	0.683	0.06832	3.724e-23	0.0407	99.9415
CCR7 on naive CD4+ T cell	13	106399307	rs61968809	G	A	0.2565	0.04671	4.357e-08	0.0979	30.1547
CCR7 on naive CD4+ T cell	16	423423	rs5020353	A	G	-0.2745	0.02859	1.647e-21	0.3258	92.1842
CCR7 on naive CD4+ T cell	17	38723925	rs75983909	C	T	0.5993	0.1066	2.095e-08	0.017	31.6063
CCR7 on naive CD8+ T cell	16	423423	rs5020353	A	G	-0.209	0.02852	3.006e-13	0.3258	53.7024
CCR7 on naive CD8+ T cell	17	38715186	rs2228015	T	C	0.3833	0.06868	2.61e-08	0.0407	31.1471
CD11b on basophil	21	46340512	rs760453	G	A	-0.2226	0.03706	2.348e-09	0.5129	36.0778
CD11b on basophil	21	46328099	rs760462	T	C	0.4516	0.04677	1.851e-21	0.8258	93.2337
CD11b on CD14+ monocyte	1	161479745	rs1801274	A	G	0.624	0.03633	6.27e-61	0.3303	295.011
CD11b on CD14+ monocyte	1	161492644	rs6678239	C	G	-0.2295	0.03966	8.663e-09	0.7064	33.4857
CD11b on CD33+ HLA DR+ CD14dim	1	161479745	rs1801274	A	G	0.4941	0.03702	1.429e-38	0.3305	178.138
CD11b on CD33dim HLA DR-	21	46328099	rs760462	T	C	0.4384	0.04722	5.303e-20	0.8262	86.1964
CD11b on Monocytic Myeloid-Derived Suppressor Cells	1	161479745	rs1801274	A	G	0.461	0.03828	5.236e-32	0.3309	145.03
CD11c on CD62L+ myeloid Dendritic Cell	16	31402042	rs79298699	C	T	-0.2868	0.04792	2.421e-09	0.0825	35.8199
CD11c on CD62L+ myeloid Dendritic Cell	16	30610876	rs35661204	C	T	-0.1992	0.0338	4.223e-09	0.1981	34.7332
CD11c on CD62L+ myeloid Dendritic Cell	16	31361988	rs4493054	G	A	0.3611	0.02998	1.219e-32	0.7366	145.075
CD11c on granulocyte	1	161479745	rs1801274	A	G	0.248	0.02982	1.364e-16	0.3209	69.1653
CD11c on granulocyte	16	48666310	rs28432694	A	T	-0.1719	0.03042	1.746e-08	0.3077	31.9325
CD11c on granulocyte	16	31379355	rs8046381	T	C	0.4684	0.04088	9.633e-30	0.8668	131.284
CD11c on granulocyte	19	52129097	rs113861918	C	T	-0.215	0.03692	6.419e-09	0.1677	33.912
CD11c on monocyte	1	161479745	rs1801274	A	G	0.2755	0.02934	1.204e-20	0.3209	88.1704
CD11c on monocyte	16	31365464	rs7199570	T	A	0.2991	0.02762	8.296e-27	0.5047	117.27
CD11c on monocyte	16	31370452	rs1106398	C	T	0.1651	0.02866	9.33e-09	0.6214	33.185
CD11c on monocyte	16	48503912	rs9932817	T	G	-0.1683	0.02845	3.727e-09	0.3825	34.9948
CD11c on myeloid Dendritic Cell	1	161589626	rs61802329	C	T	0.1669	0.02718	9.47807e-10	0.4673	37.7063
CD11c on myeloid Dendritic Cell	1	19786101	rs78520150	C	A	0.3947	0.07143	3.56903e-08	0.0376	30.5332
CD11c on myeloid Dendritic Cell	2	59592691	rs75841521	G	A	-0.442	0.08067	4.64804e-08	0.028	30.0207
CD11c on myeloid Dendritic Cell	16	31023273	rs12447930	G	A	-0.1728	0.02949	5.175e-09	0.3102	34.3351
CD11c on myeloid Dendritic Cell	16	31402042	rs79298699	C	T	-0.279	0.04807	7.21606e-09	0.0825	33.6868
CD11c on myeloid Dendritic Cell	16	31362711	rs67898294	C	T	0.3276	0.02803	7.18952e-31	0.3505	136.597
CD11c+ CD62L- monocyte Absolute Count	1	161515326	rs55971447	C	T	-0.1809	0.03084	4.947e-09	0.231	34.4071
CD11c+ HLA DR++ monocyte %monocyte	3	188133439	rs6808893	C	T	-0.1582	0.02739	8.472e-09	0.5717	33.3602
CD123 on CD62L+ plasmacytoid Dendritic Cell	7	50309890	rs62447171	G	A	-0.2184	0.03318	5.493e-11	0.2429	43.3264
CD123 on CD62L+ plasmacytoid Dendritic Cell	4	84160279	rs7658518	G	A	-0.3012	0.03056	1.438e-22	0.294	97.1411
CD123 on plasmacytoid Dendritic Cell	7	50309890	rs62447171	G	A	-0.2192	0.03318	4.679e-11	0.2429	43.6444
CD123 on plasmacytoid Dendritic Cell	4	84160279	rs7658518	G	A	-0.3048	0.03055	4.477e-23	0.294	99.5423
CD127 on CD28- CD8+ T cell	16	88618795	rs8062396	T	A	-0.1626	0.02805	7.517e-09	0.4771	33.6028
CD127 on CD28+ CD4+ T cell	5	35886731	rs16899999	C	G	-0.2835	0.04291	4.667e-11	0.1101	43.6505
CD127 on CD28+ CD4+ T cell	1	173848808	rs28680958	G	A	0.1855	0.03217	8.938e-09	0.2366	33.2495
CD127 on CD28+ CD4+ T cell	16	423619	rs1573734	C	T	-0.182	0.02858	2.196e-10	0.3265	40.5526
CD127 on CD28+ CD45RA- CD8+ T cell	5	174310054	rs116423144	G	A	0.8507	0.1494	1.374e-08	0.0077	32.4229
CD127 on CD28+ CD45RA+ CD8+ T cell	5	35840724	rs66570838	T	A	-0.3173	0.04155	2.998e-14	0.1051	58.3174
CD127 on CD28+ CD45RA+ CD8+ T cell	16	423808	rs117618257	C	A	-0.1647	0.02855	8.763e-09	0.3072	33.2794
CD127 on CD4+ T cell	5	35886731	rs16899999	C	G	-0.2657	0.04298	7.236e-10	0.1101	38.2164
CD127 on CD4+ T cell	16	423619	rs1573734	C	T	-0.1614	0.02865	1.938e-08	0.3265	31.7364
CD127 on CD45RA- CD4 not regulatory T cell	5	35886731	rs16899999	C	G	-0.2507	0.04281	5.298e-09	0.1101	34.294
CD127 on CD45RA+ CD4+ T cell	6	31071758	rs9263601	T	C	0.1783	0.03004	3.292e-09	0.4483	35.2292
CD127 on CD45RA+ CD4+ T cell	6	32677413	rs17615220	A	G	-0.1928	0.03357	1.022e-08	0.2877	32.9846
CD127 on CD45RA+ CD4+ T cell	6	31311192	rs9265821	G	A	0.1827	0.03255	2.172e-08	0.3473	31.5047
CD127 on CD45RA+ CD4+ T cell	6	31862499	rs9267662	C	G	0.1766	0.03216	4.335e-08	0.338	30.1543
CD127 on CD45RA+ CD4+ T cell	6	32594275	rs9271772	G	A	0.2608	0.0354	2.234e-13	0.7752	54.2761
CD127 on CD45RA+ CD4+ T cell	6	32389391	rs9268559	A	G	0.2003	0.03322	1.86e-09	0.3151	36.3549
CD127 on CD45RA+ CD4+ T cell	6	32338885	rs7763192	C	G	-0.2022	0.03564	1.547e-08	0.2055	32.1875
CD127 on CD45RA+ CD4+ T cell	6	32415080	rs3129891	G	A	-0.2373	0.03434	5.878e-12	0.2223	47.7524
CD127 on CD45RA+ CD4+ T cell	5	35872190	rs11567754	T	A	-0.2975	0.04334	8.076e-12	0.105	47.119
CD127 on CD45RA+ CD4+ T cell	16	423696	rs1573735	C	T	-0.2069	0.02839	4.02e-13	0.3262	53.1117
CD127 on CD8+ T cell	7	31163003	rs7801342	T	C	0.1834	0.03032	1.634e-09	0.2342	36.5881
CD127 on granulocyte	8	6891971	rs4433170	C	G	0.1825	0.03337	4.90298e-08	0.2303	29.9098
CD127 on granulocyte	7	92408370	rs445	C	T	0.3156	0.03411	4.01976e-20	0.1974	85.6073
CD127 on granulocyte	17	61576413	rs146130460	G	A	-0.9089	0.1549	4.89305e-09	0.0079	34.4294
CD127 on granulocyte	17	56385573	rs138284624	C	T	-0.7524	0.08106	3.16665e-20	0.0277	86.1558
CD127 on granulocyte	17	55921141	rs139095969	C	T	-1.072	0.1424	6.60085e-14	0.0092	56.6721
CD127 on granulocyte	17	59945942	rs147173440	G	T	-1.096	0.1607	1.12305e-11	0.0074	46.5146
CD127 on granulocyte	17	56358429	rs34097845	C	T	-0.6259	0.1008	6.17504e-10	0.0195	38.5557
CD127 on granulocyte	17	57788608	rs77913816	G	A	-0.3567	0.05196	8.06121e-12	0.0743	47.1268
CD127 on granulocyte	17	55643849	rs139132726	C	T	-0.659	0.1144	9.40394e-09	0.014	33.1832
CD127 on granulocyte	17	57241299	rs140956807	G	A	-0.7118	0.08071	1.93286e-18	0.0283	77.7788
CD127 on granulocyte	17	58777014	rs142587417	G	A	-0.8103	0.1169	5.07809e-12	0.0144	48.0466
CD127- CD8+ T cell Absolute Count	6	32451491	rs12660447	A	G	0.1958	0.03323	4.164e-09	0.3428	34.7188
CD127- CD8+ T cell Absolute Count	6	31206206	rs3130685	C	T	0.1905	0.03102	9.17e-10	0.3449	37.7143
CD14 on CD14+ CD16- monocyte	5	139978241	rs58027502	C	T	-0.2591	0.03497	1.572e-13	0.1375	54.8964
CD14 on CD14+ CD16+ monocyte	1	161478810	rs6671847	G	A	0.1769	0.02681	4.701e-11	0.2995	43.5374
CD14 on CD14+ CD16+ monocyte	5	139992162	rs2569177	G	T	0.1645	0.02658	6.781e-10	0.3057	38.302
CD14 on CD33dim HLA DR+ CD11b+	1	161479745	rs1801274	A	G	-0.3379	0.03798	1.473e-18	0.3302	79.1528
CD14 on Monocytic Myeloid-Derived Suppressor Cells	5	79151752	rs6453485	C	T	0.3322	0.06048	4.638e-08	0.0997	30.17
CD14- CD16- Absolute Count	12	69744014	rs1800973	C	A	0.3084	0.0448	6.794e-12	0.0798	47.3885
CD14- CD16- Absolute Count	1	161510516	rs144126567	C	G	0.3274	0.03235	9.294e-24	0.1737	102.426
CD14- CD16- Absolute Count	1	227562378	rs3014270	C	T	-0.2609	0.04641	2.044e-08	0.0743	31.6028
CD14- CD16- Absolute Count	7	92408370	rs445	C	T	-0.1786	0.03068	6.348e-09	0.1941	33.8885
CD14- CD16+ monocyte %monocyte	1	161531340	rs115383270	G	A	-0.4468	0.03195	2.521e-43	0.1714	195.562
CD14- CD16+ monocyte %monocyte	1	161398201	rs10157049	A	T	0.1863	0.02744	1.303e-11	0.2769	46.0954
CD14- CD16+ monocyte %monocyte	15	80263217	rs3826007	C	T	-0.1739	0.02973	5.41e-09	0.2136	34.2144
CD14- CD16+ monocyte Absolute Count	1	161531340	rs115383270	G	A	-0.4624	0.03231	3.101e-45	0.1714	204.815
CD14- CD16+ monocyte Absolute Count	1	161400378	rs10158999	A	G	0.1656	0.0278	2.831e-09	0.2769	35.4839
CD14+ CD16- monocyte %monocyte	1	166026114	rs74975395	C	T	-0.254	0.04499	1.773e-08	0.081	31.8739
CD14+ CD16- monocyte %monocyte	1	161531340	rs115383270	G	A	0.5518	0.03171	3.207e-65	0.1714	302.81
CD14+ CD16- monocyte %monocyte	1	161399818	rs10157279	A	G	-0.1713	0.02763	6.227e-10	0.2769	38.4373
CD14+ CD16- monocyte Absolute Count	9	113901309	rs2418135	G	A	-0.1487	0.02438	1.16e-09	0.5236	37.201
CD14+ CD16- monocyte Absolute Count	7	92408370	rs445	C	T	-0.1822	0.02999	1.363e-09	0.1941	36.91
CD14+ CD16- monocyte Absolute Count	2	182323766	rs1375493	G	A	0.1517	0.02476	9.918e-10	0.3781	37.5379
CD14+ CD16+ monocyte %monocyte	1	161700638	rs1503812	G	T	0.2077	0.02606	2.098e-15	0.6434	63.522
CD14+ CD16+ monocyte %monocyte	1	161526397	rs71632979	A	G	-0.7013	0.02722	1.405e-134	0.2479	663.791
CD14+ CD16+ monocyte %monocyte	1	161557512	rs61801809	C	T	0.2873	0.03632	3.353e-15	0.1458	62.5719
CD14+ CD16+ monocyte %monocyte	1	161071329	rs7525124	G	A	0.1695	0.02655	1.939e-10	0.3425	40.7578
CD14+ CD16+ monocyte %monocyte	1	162167727	rs141701631	A	G	-0.3393	0.04731	8.937e-13	0.0781	51.4354
CD14+ CD16+ monocyte %monocyte	1	161235954	rs139826170	C	T	0.4909	0.08364	4.787e-09	0.0233	34.4475
CD14+ CD16+ monocyte %monocyte	1	161244164	rs4657001	G	A	-0.251	0.02624	1.966e-21	0.3761	91.4997
CD14+ CD16+ monocyte Absolute Count	1	162167727	rs141701631	A	G	-0.3118	0.0468	3.095e-11	0.0781	44.3875
CD14+ CD16+ monocyte Absolute Count	1	161085859	rs4656986	C	A	0.1449	0.02641	4.383e-08	0.3369	30.1023
CD14+ CD16+ monocyte Absolute Count	1	161244164	rs4657001	G	A	-0.2256	0.02599	5.863e-18	0.3761	75.3469
CD14+ CD16+ monocyte Absolute Count	1	161526397	rs71632979	A	G	-0.6399	0.02726	1.556e-113	0.2479	551.027
CD14+ CD16+ monocyte Absolute Count	1	161700638	rs1503812	G	T	0.1859	0.0258	6.955e-13	0.6434	51.9182
CD14+ CD16+ monocyte Absolute Count	1	161383559	rs143135133	A	C	0.5262	0.08422	4.63e-10	0.0223	39.0365
CD16 on CD14- CD16+ monocyte	1	162167727	rs141701631	A	G	-0.3648	0.04739	1.784e-14	0.0773	59.2565
CD16 on CD14- CD16+ monocyte	1	159173144	rs6676002	C	T	-0.2312	0.03916	3.863e-09	0.1152	34.857
CD16 on CD14- CD16+ monocyte	1	159896294	rs10752633	A	G	-0.1467	0.02638	2.888e-08	0.3109	30.9251
CD16 on CD14- CD16+ monocyte	1	161561151	rs74341264	A	G	-0.5172	0.0374	1.958e-42	0.8735	191.238
CD16 on CD14- CD16+ monocyte	1	161485259	rs17400517	G	T	-1.146	0.02322	1e-200	0.2298	2435.82
CD16 on CD14- CD16+ monocyte	1	160733216	rs79017888	G	C	-0.7603	0.1019	1.077e-13	0.0141	55.6701
CD16 on CD14- CD16+ monocyte	1	160483800	rs35161722	C	T	-0.6442	0.08516	4.912e-14	0.0215	57.2229
CD16 on CD14- CD16+ monocyte	1	164440415	rs12723400	G	A	-0.3005	0.05055	3.05e-09	0.0634	35.3384
CD16 on CD14- CD16+ monocyte	1	160681836	rs352685	C	G	0.2055	0.03192	1.363e-10	0.1903	41.4475
CD16 on CD14- CD16+ monocyte	1	161168004	rs33941127	C	T	0.2787	0.02923	2.689e-21	0.2387	90.911
CD16 on CD14- CD16+ monocyte	1	161258765	rs9651035	C	T	-0.4125	0.02614	2.636e-54	0.3285	249.021
CD16 on CD14- CD16+ monocyte	1	160737330	rs116077725	A	T	-0.6795	0.09156	1.43e-13	0.0181	55.0766
CD16 on CD14- CD16+ monocyte	1	164715576	rs990715	T	C	-0.1732	0.02955	5.013e-09	0.2376	34.3543
CD16 on CD14- CD16+ monocyte	1	157964856	rs6656063	C	T	-0.2108	0.02866	2.338e-13	0.2448	54.099
CD16 on CD14- CD16+ monocyte	1	161355186	rs61802090	T	C	0.3176	0.04109	1.381e-14	0.1043	59.7432
CD16 on CD14- CD16+ monocyte	1	162908459	rs34622012	A	G	-0.2395	0.03801	3.34e-10	0.1211	39.7023
CD16 on CD14- CD16+ monocyte	1	162361149	rs164424	C	A	-0.2957	0.04011	2.046e-13	0.8913	54.3497
CD16 on CD14- CD16+ monocyte	1	162256847	rs56128851	G	A	-0.7026	0.09464	1.412e-13	0.0198	55.1146
CD16 on CD14- CD16+ monocyte	1	160481662	rs12401994	G	T	0.2246	0.03557	3.061e-10	0.1435	39.8705
CD16 on CD14- CD16+ monocyte	1	162324646	rs72700199	C	T	-0.2586	0.03587	6.869e-13	0.1387	51.975
CD16 on CD14- CD16+ monocyte	1	162515323	rs80215920	A	G	-0.718	0.1301	3.671e-08	0.009	30.4575
CD16 on CD14- CD16+ monocyte	1	161985004	rs12119861	C	T	-0.3414	0.05339	1.824e-10	0.055	40.8891
CD16 on CD14- CD16+ monocyte	1	161383559	rs143135133	A	C	0.4987	0.0854	5.695e-09	0.0224	34.1007
CD16 on CD14- CD16+ monocyte	1	161742271	rs112750600	C	T	-0.8098	0.1193	1.34e-11	0.0104	46.076
CD16 on CD14- CD16+ monocyte	1	162721878	rs150333529	A	G	-0.8221	0.144	1.226e-08	0.0077	32.593
CD16 on CD14- CD16+ monocyte	1	162357707	rs78589422	T	G	-0.4494	0.06442	3.593e-12	0.0385	48.6659
CD16 on CD14- CD16+ monocyte	1	161937774	rs71639910	G	A	-0.5608	0.04793	4.627e-31	0.07	136.899
CD16 on CD14- CD16+ monocyte	1	161105199	rs143010323	T	C	0.473	0.06952	1.185e-11	0.0343	46.2917
CD16 on CD14- CD16+ monocyte	1	164446649	rs1338629	T	A	0.2271	0.03824	3.123e-09	0.8796	35.2694
CD16 on CD14- CD16+ monocyte	1	162197834	rs77418963	A	G	-0.507	0.08113	4.595e-10	0.0247	39.0529
CD16 on CD14- CD16+ monocyte	1	160717741	rs17313062	A	G	0.2109	0.02965	1.357e-12	0.2238	50.5946
CD16 on CD14- CD16+ monocyte	1	161659740	rs148824583	T	C	0.4295	0.06344	1.487e-11	0.0402	45.8353
CD16 on CD14- CD16+ monocyte	1	159983310	rs12085897	G	A	-0.2097	0.03124	2.186e-11	0.1959	45.0583
CD16 on CD14- CD16+ monocyte	1	163087328	rs79854883	G	A	-0.728	0.1108	5.615e-11	0.0153	43.1701
CD16 on CD14- CD16+ monocyte	1	161949163	rs140749884	G	A	0.3141	0.04971	2.972e-10	0.0703	39.9253
CD16 on CD14- CD16+ monocyte	1	161702763	rs6427623	C	T	0.3015	0.04694	1.503e-10	0.076	41.2561
CD16 on CD14+ CD16+ monocyte	1	161258765	rs9651035	C	T	-0.2956	0.02676	6.452e-28	0.3284	122.022
CD16 on CD14+ CD16+ monocyte	1	160790411	rs569659	A	G	-0.1598	0.02503	1.959e-10	0.5043	40.7598
CD16 on CD14+ CD16+ monocyte	1	161937774	rs71639910	G	A	-0.3755	0.0488	1.825e-14	0.0702	59.208
CD16 on CD14+ CD16+ monocyte	1	160347870	rs114942152	T	C	-0.4052	0.07308	3.167e-08	0.0315	30.7427
CD16 on CD14+ CD16+ monocyte	1	161659740	rs148824583	T	C	0.3809	0.06372	2.48e-09	0.0402	35.7331
CD16 on CD14+ CD16+ monocyte	1	162357707	rs78589422	T	G	-0.3721	0.06546	1.41e-08	0.0384	32.3123
CD16 on CD14+ CD16+ monocyte	1	162360830	rs11808074	G	A	0.2469	0.04236	6.095e-09	0.0969	33.9727
CD16 on CD14+ CD16+ monocyte	1	161410349	rs146718864	G	A	0.3586	0.03569	1.903e-23	0.1498	100.955
CD16 on CD14+ CD16+ monocyte	1	161168004	rs33941127	C	T	0.2096	0.02962	1.77e-12	0.2387	50.074
CD16 on CD14+ CD16+ monocyte	1	160483800	rs35161722	C	T	-0.6178	0.08683	1.343e-12	0.0214	50.624
CD16 on CD14+ CD16+ monocyte	1	162908459	rs34622012	A	G	-0.2228	0.0385	7.844e-09	0.1212	33.4895
CD16 on CD14+ CD16+ monocyte	1	161002641	rs116433596	G	A	0.3175	0.05703	2.764e-08	0.0525	30.9942
CD16 on CD14+ CD16+ monocyte	1	159971443	rs2820576	C	T	0.1598	0.02583	6.838e-10	0.6117	38.2741
CD16 on CD14+ CD16+ monocyte	1	161526397	rs71632979	A	G	-0.8542	0.02593	1e-200	0.2456	1085.21
CD16-CD56 on HLA DR+ Natural Killer	1	161536758	rs147640330	T	C	0.2402	0.03117	1.787e-14	0.2437	59.3844
CD16-CD56 on HLA DR+ Natural Killer	11	112751974	rs78358948	G	A	-0.3396	0.04218	1.168e-15	0.1096	64.822
CD16-CD56 on Natural Killer	1	161508763	rs10919544	T	C	-0.2555	0.02745	2.404e-20	0.5475	86.6357
CD16-CD56 on Natural Killer	11	109630756	rs147026035	G	A	-0.9496	0.1607	3.779e-09	0.0069	34.918
CD16-CD56 on Natural Killer	11	111089423	rs11821239	T	C	-0.3698	0.06732	4.27e-08	0.0418	30.1749
CD16-CD56 on Natural Killer	11	110295387	rs77164424	C	G	-0.8876	0.1541	9.275e-09	0.0074	33.1764
CD16-CD56 on Natural Killer	11	110737507	rs17504675	G	A	-0.4696	0.07632	8.587e-10	0.0308	37.8599
CD16-CD56 on Natural Killer	11	112086119	rs189501164	G	A	-0.6681	0.09071	2.246e-13	0.0223	54.2466
CD16-CD56 on Natural Killer	11	114363096	rs117936291	A	G	-0.4006	0.0567	1.969e-12	0.0573	49.9178
CD16-CD56 on Natural Killer	11	112749800	rs77291736	C	T	-1.076	0.03832	6.929e-155	0.1086	788.449
CD16-CD56 on Natural Killer	11	111984131	rs10219323	A	C	0.2899	0.04825	2.086e-09	0.9121	36.0996
CD16-CD56 on Natural Killer	11	111249727	rs532720085	G	A	-0.7702	0.09942	1.261e-14	0.0185	60.015
CD16-CD56 on Natural Killer	11	112454852	rs77999137	C	G	-0.5556	0.07207	1.691e-14	0.0353	59.4313
CD16-CD56 on Natural Killer	11	113108346	rs78504227	T	C	-0.4762	0.04993	2.826e-21	0.0792	90.9611
CD16-CD56 on Natural Killer	11	111596144	rs45540232	T	G	-0.4533	0.07814	7.221e-09	0.0308	33.6531
CD16-CD56 on Natural Killer	11	111848073	rs111579151	C	T	-0.5632	0.07427	4.452e-14	0.0323	57.5041
CD16-CD56 on Natural Killer	11	112580203	rs526062	T	C	-0.6495	0.08952	5.018e-13	0.0239	52.6403
CD16-CD56 on Natural Killer	11	112189184	rs12792298	C	T	-0.5464	0.07245	6.059e-14	0.0344	56.878
CD16-CD56 on Natural Killer	11	112920921	rs10891496	C	T	0.3172	0.02702	3.517e-31	0.3898	137.815
CD16-CD56 on Natural Killer	11	113153223	rs148849191	C	T	-0.7822	0.1208	1.109e-10	0.0124	41.9278
CD16-CD56 on Natural Killer T	6	102173117	rs117913408	A	G	0.5064	0.07867	1.413e-10	0.0321	41.4352
CD16-CD56 on Natural Killer T	6	99497380	rs146265034	T	A	0.2877	0.05209	3.601e-08	0.0715	30.505
CD16-CD56 on Natural Killer T	11	112078789	rs1896944	A	C	0.5073	0.08731	6.85e-09	0.9759	33.7599
CD16-CD56 on Natural Killer T	11	112997413	rs7947910	G	A	-0.2847	0.02694	1.1e-25	0.6001	111.681
CD16-CD56 on Natural Killer T	11	112189184	rs12792298	C	T	-0.4088	0.07219	1.625e-08	0.0344	32.0677
CD16-CD56 on Natural Killer T	11	112751407	rs77738700	G	A	-0.7478	0.04098	9.386e-71	0.1066	332.987
CD16-CD56 on Natural Killer T	6	97516894	rs80199383	G	A	0.3541	0.06412	3.601e-08	0.0488	30.4975
CD16-CD56 on Natural Killer T	11	122617757	rs78883946	C	T	0.3675	0.06591	2.68e-08	0.0429	31.0894
CD16-CD56 on Natural Killer T	6	101980039	rs117147408	A	G	0.6523	0.08226	3.027e-15	0.0276	62.8807
CD16-CD56 on Natural Killer T	11	113108346	rs78504227	T	C	-0.3934	0.04981	3.925e-15	0.0792	62.3786
CD16-CD56 on Natural Killer T	6	97780320	rs143665765	C	T	0.388	0.0679	1.207e-08	0.0411	32.6531
CD16-CD56 on Natural Killer T	6	97889936	rs9488834	G	A	0.4911	0.06437	3.115e-14	0.0458	58.2067
CD16-CD56 on Natural Killer T	6	100468602	rs79251210	G	A	0.4508	0.07013	1.491e-10	0.0385	41.32
CD16-CD56 on Natural Killer T	11	112580203	rs526062	T	C	-0.4962	0.08945	3.16e-08	0.0239	30.7718
CD16-CD56 on Natural Killer T	6	100143688	rs511427	G	A	-0.2408	0.04175	8.89e-09	0.8821	33.266
CD16+ monocyte %monocyte	1	166026114	rs74975395	C	T	0.2556	0.045	1.454e-08	0.081	32.2624
CD16+ monocyte %monocyte	1	161531340	rs115383270	G	A	-0.5431	0.03176	4.06e-63	0.1714	292.414
CD16+ monocyte %monocyte	1	161398201	rs10157049	A	T	0.1775	0.02763	1.488e-10	0.2769	41.27
CD19 on B cell	16	32422808	rs138920008	G	C	-1.578	0.2564	8.421e-10	0.0035	37.8772
CD19 on B cell	16	28944396	rs2904880	C	G	0.1678	0.02716	7.297e-10	0.5987	38.1702
CD19 on B cell	16	32963441	rs550649515	A	G	-1.248	0.2077	2.069e-09	0.0061	36.1041
CD19 on CD20- B cell	5	80934634	rs11748905	T	C	-1.009	0.1845	4.781e-08	0.0048	29.9082
CD19 on CD20- CD38- B cell	19	49907690	rs10426452	G	A	-0.1391	0.02491	2.506e-08	0.3815	31.1822
CD19 on CD24+ CD27+ B cell	1	206855483	rs112417310	G	A	0.5474	0.08918	9.276e-10	0.0201	37.6769
CD19 on CD24+ CD27+ B cell	16	28913787	rs7189927	T	C	0.1583	0.025	2.701e-10	0.5981	40.0942
CD19 on CD24+ CD27+ B cell	16	32422808	rs138920008	G	C	-1.443	0.2168	3.154e-11	0.0041	44.3011
CD19 on CD24+ CD27+ B cell	16	33381931	rs556576369	A	G	-1.133	0.1987	1.287e-08	0.0048	32.5135
CD19 on IgD- CD38- B cell	16	32422808	rs138920008	G	C	-1.197	0.2179	4.233e-08	0.0041	30.1768
CD19 on IgD- CD38- B cell	16	28913787	rs7189927	T	C	0.1434	0.025	1.066e-08	0.5982	32.9017
CD19 on IgD- CD38dim B cell	1	206855483	rs112417310	G	A	0.5373	0.08896	1.695e-09	0.0201	36.4791
CD19 on IgD- CD38dim B cell	16	33381931	rs556576369	A	G	-1.15	0.1979	6.846e-09	0.0048	33.7679
CD19 on IgD- CD38dim B cell	16	32422808	rs138920008	G	C	-1.514	0.2157	2.631e-12	0.0041	49.2665
CD19 on IgD- CD38dim B cell	16	34579231	rs17723384	C	A	-0.8293	0.1489	2.767e-08	0.007	31.0194
CD19 on IgD- CD38dim B cell	16	28944396	rs2904880	C	G	0.1724	0.02503	6.574e-12	0.5968	47.4409
CD19 on IgD- CD38dim B cell	22	43167446	rs113612962	G	C	-0.3441	0.06242	3.771e-08	0.0402	30.3894
CD19 on IgD+ B cell	1	207276336	rs113812519	A	G	0.5095	0.09165	2.91e-08	0.0185	30.9046
CD19 on IgD+ B cell	1	206855483	rs112417310	G	A	0.5195	0.08901	5.791e-09	0.0201	34.0638
CD19 on IgD+ CD24- B cell	1	205241642	rs79856590	G	A	0.281	0.05096	3.759e-08	0.0609	30.4056
CD19 on IgD+ CD24- B cell	1	207276336	rs113812519	A	G	0.5314	0.09132	6.419e-09	0.0185	33.8619
CD19 on IgD+ CD24- B cell	1	206855483	rs112417310	G	A	0.5237	0.08866	3.798e-09	0.0201	34.8907
CD19 on IgD+ CD24- B cell	1	206842241	rs75320486	G	A	0.4571	0.07887	7.376e-09	0.0246	33.5891
CD19 on IgD+ CD24- B cell	16	32422808	rs138920008	G	C	-1.188	0.2168	4.503e-08	0.0041	30.0272
CD19 on IgD+ CD24+ B cell	1	206902437	rs55712453	A	G	0.5738	0.09026	2.306e-10	0.0201	40.4139
CD19 on IgD+ CD24+ B cell	1	207276336	rs113812519	A	G	0.5546	0.09212	1.915e-09	0.0185	36.2453
CD19 on IgD+ CD24+ B cell	16	32422808	rs138920008	G	C	-1.326	0.2178	1.263e-09	0.0041	37.0656
CD19 on IgD+ CD24+ B cell	16	33381931	rs556576369	A	G	-1.109	0.1995	2.935e-08	0.0048	30.9013
CD19 on IgD+ CD24+ B cell	16	28973268	rs11643297	A	G	0.148	0.02557	7.819e-09	0.6109	33.5013
CD19 on IgD+ CD38- unswitched memory B cell	1	206902437	rs55712453	A	G	0.7788	0.1195	9.176e-11	0.0205	42.4733
CD19 on IgD+ CD38- unswitched memory B cell	1	207276336	rs113812519	A	G	0.7181	0.116	7.392e-10	0.0215	38.3225
CD19 on IgD+ CD38- unswitched memory B cell	1	207018206	rs144743804	G	A	0.6567	0.1158	1.649e-08	0.0224	32.1601
CD19 on IgD+ CD38+ B cell	1	206855483	rs112417310	G	A	0.6504	0.08983	5.432e-13	0.0201	52.4226
CD19 on IgD+ CD38+ B cell	1	207276336	rs113812519	A	G	0.6788	0.09244	2.552e-13	0.0185	53.9217
CD19 on IgD+ CD38+ B cell	1	207018206	rs144743804	G	A	0.6138	0.09002	1.072e-11	0.0197	46.4917
CD19 on IgD+ CD38+ B cell	16	32422808	rs138920008	G	C	-1.438	0.2195	6.496e-11	0.0041	42.9189
CD19 on IgD+ CD38+ B cell	16	34579231	rs17723384	C	A	-0.85	0.1512	2.019e-08	0.007	31.6034
CD19 on IgD+ CD38+ B cell	16	28979854	rs62037424	C	T	-0.605	0.1055	1.046e-08	0.0135	32.8856
CD19 on IgD+ CD38+ B cell	16	33381931	rs556576369	A	G	-1.239	0.2008	7.578e-10	0.0048	38.0728
CD19 on IgD+ CD38dim B cell	1	206855483	rs112417310	G	A	0.5594	0.089	3.649e-10	0.0201	39.5062
CD19 on IgD+ CD38dim B cell	1	207276336	rs113812519	A	G	0.5583	0.09163	1.223e-09	0.0185	37.1244
CD19 on IgD+ CD38dim B cell	1	206842241	rs75320486	G	A	0.4745	0.07922	2.315e-09	0.0246	35.8759
CD19 on IgD+ CD38dim B cell	16	33381931	rs556576369	A	G	-1.091	0.1988	4.307e-08	0.0048	30.1173
CD19 on IgD+ CD38dim B cell	16	32422808	rs138920008	G	C	-1.234	0.2174	1.496e-08	0.0041	32.2189
CD19 on memory B cell	1	206855483	rs112417310	G	A	0.5116	0.08936	1.118e-08	0.0201	32.7774
CD19 on memory B cell	16	32422808	rs138920008	G	C	-1.277	0.2176	4.847e-09	0.0041	34.4401
CD19 on memory B cell	16	28973268	rs11643297	A	G	0.1475	0.02551	7.888e-09	0.611	33.4321
CD19 on naive-mature B cell	1	206855483	rs112417310	G	A	0.4895	0.08867	3.623e-08	0.0201	30.4756
CD19 on naive-mature B cell	1	205241642	rs79856590	G	A	0.292	0.05091	1.051e-08	0.0609	32.8972
CD19 on naive-mature B cell	1	206842241	rs75320486	G	A	0.4393	0.07886	2.715e-08	0.0246	31.0319
CD19 on switched memory B cell	1	206855483	rs112417310	G	A	0.4952	0.0895	3.382e-08	0.0201	30.6137
CD19 on switched memory B cell	16	28913787	rs7189927	T	C	0.167	0.02504	2.979e-11	0.5982	44.48
CD19 on switched memory B cell	16	32422808	rs138920008	G	C	-1.364	0.2171	3.694e-10	0.0041	39.4738
CD19 on transitional B cell	1	206902437	rs55712453	A	G	0.5582	0.0907	8.335e-10	0.0201	37.8761
CD19 on transitional B cell	1	207018206	rs144743804	G	A	0.539	0.09004	2.357e-09	0.0197	35.8349
CD19 on transitional B cell	1	207276336	rs113812519	A	G	0.5863	0.09251	2.612e-10	0.0185	40.1664
CD19 on transitional B cell	16	33381931	rs556576369	A	G	-1.122	0.2007	2.424e-08	0.0048	31.2529
CD19 on transitional B cell	16	32422808	rs138920008	G	C	-1.3	0.2194	3.413e-09	0.0041	35.1086
CD19 on unswitched memory B cell	1	206902437	rs55712453	A	G	0.5735	0.08992	2.017e-10	0.0201	40.6775
CD19 on unswitched memory B cell	1	207276336	rs113812519	A	G	0.5404	0.0918	4.291e-09	0.0185	34.6534
CD19 on unswitched memory B cell	1	207018206	rs144743804	G	A	0.4919	0.08935	3.947e-08	0.0197	30.3085
CD19 on unswitched memory B cell	16	32422808	rs138920008	G	C	-1.283	0.2175	3.957e-09	0.0041	34.7964
CD20 on B cell	6	15913304	rs12212931	T	G	0.2121	0.03182	3.016e-11	0.8197	44.4305
CD20 on B cell	6	32561370	rs35139284	C	T	0.183	0.02909	3.553e-10	0.401	39.5744
CD20 on B cell	6	32623325	rs9273333	T	C	-0.2078	0.03728	2.683e-08	0.4926	31.0699
CD20 on B cell	11	60066539	rs12146430	T	G	-0.2744	0.0476	8.879e-09	0.0727	33.2318
CD20 on B cell	11	60268994	rs1941018	A	G	-0.1808	0.02489	4.629e-13	0.6079	52.7651
CD20 on B cell	19	49841054	rs354026	G	T	0.1996	0.0293	1.122e-11	0.7669	46.4072
CD20 on CD24+ CD27+ B cell	6	32640351	rs111259171	A	G	0.2545	0.04474	1.384e-08	0.1947	32.3581
CD20 on CD24+ CD27+ B cell	6	29765925	rs9461557	C	T	0.2943	0.05167	1.321e-08	0.1124	32.4417
CD20 on CD24+ CD27+ B cell	10	94516008	rs11187166	C	T	0.1756	0.03165	3.073e-08	0.1993	30.7823
CD20 on CD24+ CD27+ B cell	11	60166613	rs74621542	T	C	-0.2878	0.04216	1.026e-11	0.0917	46.5994
CD20 on CD24+ CD27+ B cell	6	30735105	rs12210947	A	G	0.1966	0.03473	1.623e-08	0.2024	32.0448
CD20 on CD24+ CD27+ B cell	6	15858996	rs6459417	C	T	0.2138	0.03693	7.666e-09	0.8737	33.5164
CD20 on CD24+ CD27+ B cell	6	29905727	rs13190846	C	T	0.1722	0.03147	4.765e-08	0.328	29.9414
CD20 on CD24+ CD27+ B cell	19	49872521	rs55809481	T	C	-0.283	0.0286	8.18e-23	0.2425	97.9131
CD20 on CD24+ CD27+ B cell	19	49768214	rs12986007	G	T	0.2335	0.04078	1.119e-08	0.0993	32.7853
CD20 on IgD- CD24- B cell	6	32633970	rs35567463	C	A	0.1709	0.02875	3.024e-09	0.3506	35.3353
CD20 on IgD- CD24- B cell	6	32575340	rs73410643	A	T	-1.133	0.1935	5.165e-09	0.0052	34.2845
CD20 on IgD- CD24- B cell	19	49847916	rs30006	T	C	-0.196	0.02941	3.027e-11	0.2335	44.4142
CD20 on IgD- CD27- B cell	6	15898371	rs4716010	G	A	0.1924	0.0321	2.238e-09	0.8194	35.9253
CD20 on IgD- CD27- B cell	20	44746982	rs1883832	T	C	-0.1869	0.02576	4.895e-13	0.6318	52.6413
CD20 on IgD- CD27- B cell	19	50940778	rs61731791	C	T	0.2363	0.04232	2.509e-08	0.0972	31.1771
CD20 on IgD- CD27- B cell	19	49847916	rs30006	T	C	-0.1907	0.02929	8.551e-11	0.2335	42.3899
CD20 on IgD- CD38- B cell	11	60164527	rs10501383	C	T	-0.255	0.04098	5.406e-10	0.0971	38.7201
CD20 on IgD- CD38- B cell	6	31753526	rs11751198	G	A	0.1995	0.03634	4.318e-08	0.1839	30.1381
CD20 on IgD- CD38- B cell	19	49872521	rs55809481	T	C	-0.2424	0.02879	5.438e-17	0.2425	70.8895
CD20 on IgD- CD38- B cell	19	50940778	rs61731791	C	T	0.2328	0.04226	3.857e-08	0.0972	30.3464
CD20 on IgD- CD38- B cell	19	49463284	rs7259013	A	C	-0.1363	0.02484	4.325e-08	0.5042	30.1085
CD20 on IgD- CD38dim B cell	6	15897003	rs909846	T	G	0.2058	0.03711	3.14101e-08	0.8744	30.7545
CD20 on IgD- CD38dim B cell	10	94516008	rs11187166	C	T	0.1757	0.03163	2.97399e-08	0.1993	30.8564
CD20 on IgD- CD38dim B cell	11	60230531	rs2070770	C	T	-0.2657	0.0417	2.09199e-10	0.0965	40.5986
CD20 on IgD- CD38dim B cell	6	31755776	rs9469053	A	G	0.2372	0.03691	1.46899e-10	0.184	41.2992
CD20 on IgD- CD38dim B cell	6	32577282	rs9271146	A	C	-0.1886	0.0304	6.09102e-10	0.7067	38.489
CD20 on IgD- CD38dim B cell	6	32596145	rs2840230	G	A	0.1918	0.03448	2.837e-08	0.2253	30.943
CD20 on IgD- CD38dim B cell	19	49872521	rs55809481	T	C	-0.3192	0.02843	9.00949e-29	0.2425	126.058
CD20 on IgD- CD38dim B cell	19	49767667	rs10420377	G	A	0.1637	0.02743	2.61198e-09	0.2725	35.616
CD20 on IgD- CD38dim B cell	19	49463284	rs7259013	A	C	-0.1712	0.02468	4.72172e-12	0.5042	48.1191
CD20 on IgD- CD38dim B cell	19	50940778	rs61731791	C	T	0.2688	0.042	1.74502e-10	0.0972	40.96
CD20 on IgD- CD38dim B cell	19	50957677	rs112268715	G	A	0.2522	0.04429	1.33101e-08	0.0887	32.4249
CD20 on IgD+ B cell	6	15913304	rs12212931	T	G	0.2233	0.03173	2.328e-12	0.8197	49.5265
CD20 on IgD+ B cell	6	32451834	rs62405562	A	G	0.1921	0.02868	2.456e-11	0.4552	44.8638
CD20 on IgD+ B cell	6	32561300	rs9270585	C	T	-0.1769	0.0287	7.861e-10	0.5849	37.992
CD20 on IgD+ B cell	6	14091682	rs72836542	C	T	0.1521	0.02688	1.638e-08	0.3162	32.0184
CD20 on IgD+ B cell	6	32585068	rs28752534	T	C	0.178	0.03047	5.695e-09	0.3886	34.1268
CD20 on IgD+ B cell	11	60273642	rs4939384	A	G	-0.2011	0.02485	7.899e-16	0.6088	65.4895
CD20 on IgD+ B cell	11	60066539	rs12146430	T	G	-0.2854	0.04747	2.012e-09	0.0727	36.1468
CD20 on IgD+ B cell	19	49846398	rs30003	T	C	-0.1786	0.02943	1.419e-09	0.2303	36.8284
CD20 on IgD+ CD24- B cell	6	15880540	rs2066399	G	A	0.2255	0.03219	2.948e-12	0.821	49.074
CD20 on IgD+ CD24- B cell	11	60273642	rs4939384	A	G	-0.2046	0.02482	2.292e-16	0.6088	67.9529
CD20 on IgD+ CD24- B cell	6	14091682	rs72836542	C	T	0.1645	0.02685	9.87e-10	0.3161	37.5356
CD20 on IgD+ CD24- B cell	6	32561300	rs9270585	C	T	-0.1668	0.0286	5.937e-09	0.585	34.0142
CD20 on IgD+ CD24- B cell	11	60066539	rs12146430	T	G	-0.2941	0.04749	6.525e-10	0.0726	38.3518
CD20 on IgD+ CD24- B cell	6	32451834	rs62405562	A	G	0.1942	0.02853	1.154e-11	0.455	46.3335
CD20 on IgD+ CD24- B cell	6	32585068	rs28752534	T	C	0.171	0.03035	1.875e-08	0.3884	31.745
CD20 on IgD+ CD24+ B cell	6	15898884	rs1569590	A	G	0.2082	0.03692	1.845e-08	0.8748	31.8008
CD20 on IgD+ CD24+ B cell	19	49872521	rs55809481	T	C	-0.2125	0.0287	1.605e-13	0.2425	54.8219
CD20 on IgD+ CD38- B cell	6	15880540	rs2066399	G	A	0.187	0.03209	6.08e-09	0.8211	33.9581
CD20 on IgD+ CD38- B cell	9	37002142	rs12554596	A	G	-0.1558	0.02531	8.426e-10	0.3892	37.8923
CD20 on IgD+ CD38- B cell	11	60230531	rs2070770	C	T	-0.2571	0.04166	7.49e-10	0.0967	38.086
CD20 on IgD+ CD38- B cell	19	49846398	rs30003	T	C	-0.1948	0.02926	3.222e-11	0.2303	44.323
CD20 on IgD+ CD38- naive B cell	6	32544405	rs9269561	C	G	-0.2613	0.04657	2.31e-08	0.4703	31.4823
CD20 on IgD+ CD38- naive B cell	11	60261376	rs11604619	A	T	-0.2292	0.03378	1.557e-11	0.6074	46.0373
CD20 on IgD+ CD38+ B cell	6	15880540	rs2066399	G	A	0.3353	0.03177	1.131e-25	0.821	111.387
CD20 on IgD+ CD38+ B cell	6	14091682	rs72836542	C	T	0.1494	0.02674	2.45e-08	0.3161	31.2161
CD20 on IgD+ CD38+ B cell	6	32560752	rs7768875	C	T	-0.1706	0.03073	3.046e-08	0.461	30.82
CD20 on IgD+ CD38+ B cell	11	60266070	rs7939177	C	T	-0.1785	0.02475	6.727e-13	0.6102	52.0147
CD20 on IgD+ CD38+ B cell	19	49915911	rs34486765	G	A	0.1684	0.02631	1.751e-10	0.3094	40.9678
CD20 on IgD+ CD38dim B cell	6	31755776	rs9469053	A	G	0.2009	0.03655	4.143e-08	0.184	30.2124
CD20 on IgD+ CD38dim B cell	11	60066539	rs12146430	T	G	-0.3213	0.04738	1.385e-11	0.0726	45.9866
CD20 on IgD+ CD38dim B cell	11	60273642	rs4939384	A	G	-0.236	0.02474	2.504e-21	0.6088	90.9965
CD20 on IgD+ CD38dim B cell	6	32626139	rs6905975	C	G	-0.2035	0.02736	1.277e-13	0.5805	55.3218
CD20 on IgD+ CD38dim B cell	6	14091682	rs72836542	C	T	0.1752	0.0268	7.198e-11	0.3161	42.7365
CD20 on IgD+ CD38dim B cell	6	32585068	rs28752534	T	C	0.2079	0.03042	9.572e-12	0.3884	46.7079
CD20 on IgD+ CD38dim B cell	19	49915911	rs34486765	G	A	0.167	0.02642	2.895e-10	0.3094	39.9546
CD20 on IgD+ CD38dim B cell	22	39781585	rs1007337	C	T	-0.1389	0.02509	3.335e-08	0.6024	30.6481
CD20 on IgD+ CD38dim B cell	6	15880540	rs2066399	G	A	0.2375	0.03213	1.752e-13	0.821	54.6394
CD20 on IgD+ CD38dim B cell	6	32451834	rs62405562	A	G	0.2285	0.02861	1.823e-15	0.455	63.7877
CD20 on IgD+ CD38dim B cell	16	11007193	rs7404890	G	A	0.1788	0.03256	4.229e-08	0.8208	30.1555
CD20 on memory B cell	6	29905727	rs13190846	C	T	0.1821	0.03141	7.355e-09	0.328	33.6112
CD20 on memory B cell	6	30730446	rs139847598	G	T	0.1993	0.03483	1.128e-08	0.2011	32.7422
CD20 on memory B cell	6	15898884	rs1569590	A	G	0.2257	0.03693	1.1e-09	0.8748	37.3512
CD20 on memory B cell	6	31209854	rs28572463	G	C	0.2629	0.04733	2.979e-08	0.1081	30.8538
CD20 on memory B cell	6	31809504	rs112405902	G	A	0.2537	0.04609	3.935e-08	0.1069	30.2989
CD20 on memory B cell	6	29778271	rs9461562	A	G	0.2896	0.05014	8.248e-09	0.1025	33.3602
CD20 on memory B cell	6	31052632	rs28732092	G	T	0.2371	0.0426	2.806e-08	0.127	30.9773
CD20 on memory B cell	19	49846398	rs30003	T	C	-0.2717	0.02911	1.712e-20	0.2304	87.1154
CD20 on memory B cell	11	60230531	rs2070770	C	T	-0.2717	0.04169	8.126e-11	0.0965	42.4732
CD20 on naive-mature B cell	6	14091682	rs72836542	C	T	0.1572	0.02688	5.42e-09	0.3161	34.2016
CD20 on naive-mature B cell	6	32561300	rs9270585	C	T	-0.1687	0.02852	3.63e-09	0.585	34.989
CD20 on naive-mature B cell	6	32451834	rs62405562	A	G	0.1848	0.02844	9.182e-11	0.455	42.2226
CD20 on naive-mature B cell	6	32585068	rs28752534	T	C	0.1694	0.03026	2.353e-08	0.3884	31.3393
CD20 on naive-mature B cell	6	15914349	rs6910382	C	G	0.2234	0.0318	2.526e-12	0.8198	49.3528
CD20 on naive-mature B cell	7	40190449	rs388354	A	C	-0.1343	0.0244	3.934e-08	0.5205	30.2951
CD20 on naive-mature B cell	11	60066539	rs12146430	T	G	-0.2975	0.04751	4.253e-10	0.0726	39.2106
CD20 on naive-mature B cell	19	49846398	rs30003	T	C	-0.1667	0.02948	1.667e-08	0.2304	31.9754
CD20 on naive-mature B cell	11	60268994	rs1941018	A	G	-0.1965	0.02481	3.155e-15	0.6081	62.7295
CD20 on switched memory B cell	6	31392047	rs9501107	G	T	0.2184	0.03959	3.679e-08	0.1482	30.4323
CD20 on switched memory B cell	6	32577282	rs9271146	A	C	-0.1728	0.03061	1.767e-08	0.7067	31.8684
CD20 on switched memory B cell	6	15898884	rs1569590	A	G	0.207	0.03723	2.876e-08	0.8748	30.914
CD20 on switched memory B cell	6	31753526	rs11751198	G	A	0.2182	0.03712	4.519e-09	0.1839	34.5536
CD20 on switched memory B cell	19	49872521	rs55809481	T	C	-0.3215	0.02865	9.314e-29	0.2425	125.925
CD20 on switched memory B cell	19	49463284	rs7259013	A	C	-0.158	0.02489	2.447e-10	0.5042	40.2962
CD20 on switched memory B cell	11	60164527	rs10501383	C	T	-0.2991	0.04099	3.609e-13	0.0971	53.2448
CD20 on switched memory B cell	19	50940778	rs61731791	C	T	0.2358	0.04238	2.826e-08	0.0972	30.9575
CD20 on switched memory B cell	19	49768214	rs12986007	G	T	0.2347	0.04105	1.17e-08	0.0993	32.6889
CD20 on switched memory B cell	10	94522438	rs35039517	G	A	0.1894	0.0315	1.998e-09	0.203	36.1525
CD20 on transitional B cell	6	15897007	rs879299	T	G	0.287	0.03212	6.361e-19	0.8198	79.8386
CD20 on transitional B cell	11	60266070	rs7939177	C	T	-0.1877	0.02497	7.116e-14	0.6102	56.5056
CD20 on unswitched memory B cell	6	15858996	rs6459417	C	T	0.2282	0.03694	7.248e-10	0.8737	38.1626
CD20 on unswitched memory B cell	11	60249734	rs4447195	C	T	-0.2525	0.04163	1.453e-09	0.0982	36.7883
CD20 on unswitched memory B cell	19	49853881	rs6509428	C	T	-0.2404	0.02912	2.092e-16	0.2323	68.1532
CD20 on unswitched memory B cell	6	31809504	rs112405902	G	A	0.2604	0.0461	1.747e-08	0.1069	31.9066
CD20- CD38- B cell %B cell	14	31993501	rs117308259	T	C	-0.8348	0.1494	2.482e-08	0.0066	31.2222
CD24 on CD24+ CD27+ B cell	6	101582531	rs148432091	A	G	-0.558	0.09978	2.401e-08	0.0164	31.2739
CD24 on CD24+ CD27+ B cell	6	107087063	rs112925176	C	T	0.2933	0.03791	1.296e-14	0.1128	59.8572
CD24 on CD24+ CD27+ B cell	6	100944928	rs62420451	T	C	-0.3648	0.06292	7.282e-09	0.0404	33.6149
CD24 on CD24+ CD27+ B cell	6	107297924	rs11153030	A	G	-0.1891	0.02911	9.466e-11	0.2274	42.1987
CD24 on CD24+ CD27+ B cell	6	106898421	rs2236073	G	A	0.1789	0.02478	6.376e-13	0.5998	52.1216
CD24 on CD24+ CD27+ B cell	19	16442023	rs7246669	A	G	0.1513	0.0275	4.036e-08	0.7284	30.27
CD24 on CD24+ CD27+ B cell	6	107168477	rs72948545	A	G	-0.858	0.05093	2.158e-61	0.0584	283.81
CD24 on IgD- CD38- B cell	6	107092498	rs113577045	C	T	0.2406	0.03899	7.504e-10	0.1113	38.0789
CD24 on IgD- CD38- B cell	6	106898421	rs2236073	G	A	0.1798	0.02528	1.361e-12	0.5996	50.5854
CD24 on IgD- CD38- B cell	6	107164076	rs9400058	A	G	-0.5307	0.05059	2.209e-25	0.0651	110.045
CD24 on IgD- CD38dim B cell	6	107168477	rs72948545	A	G	-0.7439	0.05193	2.517e-45	0.0586	205.207
CD24 on IgD- CD38dim B cell	6	107087063	rs112925176	C	T	0.3182	0.03835	1.477e-16	0.1125	68.8446
CD24 on IgD- CD38dim B cell	6	107297924	rs11153030	A	G	-0.188	0.02947	2.006e-10	0.2273	40.6963
CD24 on IgD- CD38dim B cell	6	108062541	rs9386662	G	T	0.1514	0.02761	4.411e-08	0.2764	30.069
CD24 on IgD- CD38dim B cell	6	106898421	rs2236073	G	A	0.1758	0.02511	2.964e-12	0.5995	49.0167
CD24 on IgD+ CD24+ B cell	6	107087063	rs112925176	C	T	0.2627	0.03802	5.704e-12	0.1127	47.7415
CD24 on IgD+ CD24+ B cell	6	106898421	rs2236073	G	A	0.1681	0.02484	1.541e-11	0.5997	45.7965
CD24 on IgD+ CD24+ B cell	6	101424225	rs138478119	C	T	-0.5067	0.08798	9.137e-09	0.0205	33.1691
CD24 on IgD+ CD24+ B cell	6	107164076	rs9400058	A	G	-0.7377	0.04904	1.155e-49	0.065	226.286
CD24 on IgD+ CD38- B cell	6	107164076	rs9400058	A	G	-0.432	0.05081	2.658e-17	0.0651	72.2885
CD24 on IgD+ CD38- B cell	6	107092498	rs113577045	C	T	0.2207	0.03901	1.65e-08	0.1111	32.0076
CD24 on IgD+ CD38- B cell	6	106898421	rs2236073	G	A	0.1396	0.02534	3.862e-08	0.5998	30.3499
CD24 on IgD+ CD38- unswitched memory B cell	6	107164076	rs9400058	A	G	-0.8239	0.07087	3.422e-30	0.0617	135.153
CD24 on IgD+ CD38- unswitched memory B cell	6	107090222	rs112184735	C	T	0.4083	0.05417	7.458e-14	0.1105	56.8121
CD24 on IgD+ CD38- unswitched memory B cell	6	106898421	rs2236073	G	A	0.2114	0.03543	2.919e-09	0.5961	35.6014
CD24 on IgD+ CD38+ B cell	6	107155687	rs9398107	A	G	-0.4386	0.0546	1.28e-15	0.0555	64.5286
CD24 on IgD+ CD38+ B cell	6	106999132	rs1676008	A	G	-0.2142	0.03423	4.365e-10	0.8479	39.1584
CD24 on memory B cell	6	107297924	rs11153030	A	G	-0.1606	0.02929	4.471e-08	0.2275	30.0644
CD24 on memory B cell	6	101424225	rs138478119	C	T	-0.5101	0.08819	7.878e-09	0.0205	33.4558
CD24 on memory B cell	6	106898421	rs2236073	G	A	0.1799	0.0249	5.998e-13	0.5996	52.1992
CD24 on memory B cell	6	107087063	rs112925176	C	T	0.2587	0.03813	1.348e-11	0.1126	46.0319
CD24 on memory B cell	6	107168477	rs72948545	A	G	-0.7352	0.05156	6.213e-45	0.0586	203.322
CD24 on switched memory B cell	6	107168477	rs72948545	A	G	-0.7073	0.05233	1.208e-40	0.0586	182.686
CD24 on switched memory B cell	6	107297924	rs11153030	A	G	-0.1773	0.02964	2.423e-09	0.2275	35.7817
CD24 on switched memory B cell	6	107087063	rs112925176	C	T	0.2863	0.03856	1.394e-13	0.1127	55.1275
CD24 on switched memory B cell	6	106898421	rs2236073	G	A	0.1709	0.02524	1.458e-11	0.5997	45.8464
CD24 on transitional B cell	6	106897047	rs4141622	G	A	-0.1688	0.0284	3.066e-09	0.2511	35.3271
CD24 on transitional B cell	6	107159822	rs12206866	C	T	-0.4459	0.05365	1.316e-16	0.0559	69.0773
CD24 on unswitched memory B cell	6	107164076	rs9400058	A	G	-0.6739	0.04955	3.93e-41	0.065	184.971
CD24 on unswitched memory B cell	6	107087063	rs112925176	C	T	0.2852	0.03817	9.926e-14	0.1127	55.8283
CD24 on unswitched memory B cell	6	106898421	rs2236073	G	A	0.1623	0.02499	9.313e-11	0.5997	42.1798
CD24+ CD27+ B cell %B cell	1	8009985	rs75766272	C	T	-0.4865	0.08656	2.049e-08	0.0201	31.5887
CD24+ CD27+ B cell %B cell	2	73679013	rs45608038	A	G	0.3527	0.0624	1.71e-08	0.0421	31.9479
CD24+ CD27+ B cell %B cell	13	50147180	rs76477280	A	G	0.4892	0.08811	3.028e-08	0.0206	30.8264
CD24+ CD27+ B cell %lymphocyte	13	108993494	rs12874404	A	G	0.2114	0.02614	8.086e-16	0.3256	65.4032
CD24+ CD27+ B cell %lymphocyte	13	50212885	rs73192651	C	T	0.5056	0.08768	8.746e-09	0.02	33.2516
CD24+ CD27+ B cell %lymphocyte	13	108943034	rs2893321	A	G	0.1387	0.02467	2.045e-08	0.4623	31.6093
CD24+ CD27+ B cell %lymphocyte	17	2715961	rs11657759	A	C	-0.1352	0.02397	1.807e-08	0.4903	31.8139
CD24+ CD27+ B cell Absolute Count	13	108993494	rs12874404	A	G	0.1691	0.02653	2.042e-10	0.3256	40.6268
CD25 on activated & secreting CD4 regulatory T cell	1	198830942	rs113116201	T	C	1.068	0.1846	8.024e-09	0.0044	33.4718
CD25 on B cell	10	6191376	rs147487472	C	A	0.4239	0.06144	6.118e-12	0.0415	47.6019
CD25 on B cell	10	6225119	rs55768419	A	G	-0.1748	0.02875	1.333e-09	0.2485	36.9664
CD25 on B cell	10	6177374	rs2104496	G	T	0.2772	0.0362	2.427e-14	0.1317	58.6367
CD25 on B cell	10	6106621	rs41294937	T	C	0.4838	0.04036	1.676e-32	0.1077	143.691
CD25 on B cell	9	95886051	rs3793662	C	T	-0.1654	0.0295	2.189e-08	0.776	31.436
CD25 on CD24+ CD27+ B cell	10	6162476	rs4747882	A	T	-0.2267	0.02692	5.317e-17	0.7132	70.9174
CD25 on CD24+ CD27+ B cell	10	6041854	rs41294645	C	T	0.5848	0.0469	5.568e-35	0.0719	155.478
CD25 on CD24+ CD27+ B cell	10	6113782	rs1887027	C	T	-0.4244	0.0273	8.063e-53	0.2454	241.672
CD25 on CD24+ CD27+ B cell	9	95886051	rs3793662	C	T	-0.1594	0.0289	3.749e-08	0.7759	30.4215
CD25 on CD24+ CD27+ B cell	10	6191376	rs147487472	C	A	0.4338	0.06016	6.713e-13	0.0414	51.9952
CD25 on CD28+ CD4+ T cell	10	6094697	rs61839660	C	T	0.4562	0.05531	2.381e-16	0.0575	68.0304
CD25 on CD28+ CD4+ T cell	6	32421073	rs9268791	T	C	-0.2077	0.03213	1.179e-10	0.7493	41.788
CD25 on CD39+ activated CD4 regulatory T cell	10	6075831	rs7078614	G	T	0.1714	0.0264	9.59e-11	0.3413	42.1516
CD25 on CD39+ activated CD4 regulatory T cell	10	97566052	rs6584030	G	C	-0.2344	0.02501	1.217e-20	0.4677	87.8391
CD25 on CD39+ CD4 regulatory T cell	10	6075831	rs7078614	G	T	0.182	0.02618	4.312e-12	0.3414	48.3285
CD25 on CD39+ CD4 regulatory T cell	10	97566052	rs6584030	G	C	-0.238	0.02482	1.671e-21	0.4677	91.9497
CD25 on CD39+ CD4+ T cell	10	95166455	rs1746489	G	A	-0.2444	0.03676	3.531e-11	0.1688	44.203
CD25 on CD39+ CD4+ T cell	10	95633120	rs12778618	T	C	-0.6486	0.06633	3.04e-22	0.0457	95.6167
CD25 on CD39+ CD4+ T cell	10	98146121	rs72829522	A	G	0.2814	0.0417	1.79e-11	0.1262	45.5382
CD25 on CD39+ CD4+ T cell	10	95845989	rs72812685	G	A	-0.5714	0.0641	8.414e-19	0.0481	79.4629
CD25 on CD39+ CD4+ T cell	10	97574689	rs4075310	C	T	-0.7175	0.02414	7.97e-170	0.4729	883.424
CD25 on CD39+ CD4+ T cell	10	97092931	rs143640912	T	C	-0.833	0.08714	2.424e-21	0.0257	91.3808
CD25 on CD39+ CD4+ T cell	10	92733574	rs74472826	T	C	-0.3519	0.06198	1.503e-08	0.051	32.2356
CD25 on CD39+ CD4+ T cell	10	97932006	rs117592294	C	T	-0.6757	0.06635	5.863e-24	0.043	103.711
CD25 on CD39+ CD4+ T cell	10	92011043	rs370666890	A	G	-0.401	0.07263	3.658e-08	0.0375	30.4829
CD25 on CD39+ CD4+ T cell	10	95931343	rs72814608	A	C	-0.6523	0.08335	6.975e-15	0.0274	61.2468
CD25 on CD39+ CD4+ T cell	10	95966358	rs7908334	C	T	-0.3003	0.05048	3.022e-09	0.0793	35.3893
CD25 on CD39+ CD4+ T cell	10	97070990	rs117200502	C	T	-0.289	0.04395	5.683e-11	0.1108	43.2392
CD25 on CD39+ CD4+ T cell	10	95393031	rs141535732	T	C	0.278	0.04722	4.358e-09	0.0967	34.6607
CD25 on CD39+ CD4+ T cell	10	96028656	rs142022516	C	T	-0.631	0.08304	4.012e-14	0.0284	57.741
CD25 on CD39+ CD4+ T cell	10	96997820	rs1049814	A	G	-0.4077	0.05006	5.631e-16	0.0803	66.3284
CD25 on CD39+ CD4+ T cell	10	98505365	rs11188901	T	A	-0.9117	0.1642	3.089e-08	0.0068	30.8289
CD25 on CD39+ CD4+ T cell	10	98819317	rs2817676	A	G	-0.1892	0.03025	4.62e-10	0.6971	39.1193
CD25 on CD39+ CD4+ T cell	10	97284596	rs10882608	A	G	0.2369	0.03044	9.666e-15	0.2985	60.5677
CD25 on CD39+ CD4+ T cell	10	96597621	rs117957417	G	A	-0.8229	0.08748	1.001e-20	0.025	88.4864
CD25 on CD39+ CD4+ T cell	10	97941732	rs144301498	A	G	-0.5317	0.06561	7.729e-16	0.0507	65.674
CD25 on CD39+ CD4+ T cell	10	97997257	rs72811034	G	A	0.2551	0.02826	3.182e-19	0.3666	81.4848
CD25 on CD39+ CD4+ T cell	10	98269497	rs57194010	G	T	-0.2661	0.0405	5.876e-11	0.1248	43.1698
CD25 on CD39+ CD4+ T cell	10	97255916	rs189723298	G	A	-0.9752	0.1219	1.748e-15	0.012	64
CD25 on CD39+ CD4+ T cell	10	97265004	rs75632508	G	A	0.3559	0.05637	3.132e-10	0.0647	39.8621
CD25 on CD39+ CD4+ T cell	10	98155912	rs76192559	C	T	-0.4543	0.06594	6.813e-12	0.0447	47.4665
CD25 on CD39+ CD4+ T cell	10	95281076	rs112358299	G	A	-0.4093	0.05427	6.153e-14	0.0685	56.8806
CD25 on CD39+ CD4+ T cell	10	97252852	rs146155044	C	T	0.4495	0.05798	1.224e-14	0.0592	60.1039
CD25 on CD39+ CD4+ T cell	10	98103215	rs113594239	C	T	-0.6028	0.07314	2.537e-16	0.037	67.9261
CD25 on CD39+ resting CD4 regulatory T cell	1	119421209	rs6681289	G	A	-0.186	0.03337	2.726e-08	0.1884	31.068
CD25 on CD39+ secreting CD4 regulatory T cell	1	198283058	rs541367304	G	A	1.661	0.2788	2.806e-09	0.0029	35.4939
CD25 on CD39+ secreting CD4 regulatory T cell	1	198830942	rs113116201	T	C	1.189	0.186	1.824e-10	0.0044	40.8637
CD25 on CD39+ secreting CD4 regulatory T cell	10	6074451	rs4747846	G	C	0.1439	0.0258	2.636e-08	0.3854	31.1087
CD25 on CD4+ T cell	10	6094697	rs61839660	C	T	0.386	0.0569	1.418e-11	0.0575	46.0204
CD25 on CD45RA- CD4 not regulatory T cell	10	6094697	rs61839660	C	T	0.6113	0.05534	6.696e-28	0.0544	122.02
CD25 on CD45RA- CD4 not regulatory T cell	7	35264731	rs181516190	T	A	0.4995	0.08646	8.299e-09	0.0223	33.3765
CD25 on CD45RA+ CD4 not regulatory T cell	10	6115171	rs10905719	G	A	0.2281	0.02982	2.561e-14	0.2083	58.5107
CD25 on IgD- CD24- B cell	10	6106621	rs41294937	T	C	0.3718	0.04036	5.232e-20	0.1073	84.8626
CD25 on IgD- CD24- B cell	10	6168290	rs77347828	G	A	0.199	0.03623	4.196e-08	0.1325	30.1696
CD25 on IgD- CD24- B cell	10	6177374	rs2104496	G	T	0.2366	0.03618	7.025e-11	0.1313	42.7654
CD25 on IgD- CD24- B cell	16	81916912	rs11548656	A	G	-0.2363	0.03676	1.47e-10	0.1287	41.3215
CD25 on IgD- CD27- B cell	10	6120173	rs41295093	G	A	0.3186	0.0403	3.504e-15	0.1067	62.5002
CD25 on IgD- CD27- B cell	20	44746982	rs1883832	T	C	0.2306	0.02558	3.112e-19	0.6316	81.2676
CD25 on IgD- CD38- B cell	10	6191376	rs147487472	C	A	0.3991	0.0608	5.958e-11	0.0414	43.088
CD25 on IgD- CD38- B cell	10	6041854	rs41294645	C	T	0.4583	0.04756	1.031e-21	0.0719	92.8573
CD25 on IgD- CD38- B cell	9	4327960	rs12342539	C	T	-0.1657	0.02956	2.246e-08	0.2216	31.4222
CD25 on IgD- CD38- B cell	10	6098824	rs706779	T	C	-0.293	0.02511	6.637e-31	0.6084	136.158
CD25 on IgD- CD38dim B cell	10	6165525	rs4750000	A	C	-0.2482	0.0313	2.9e-15	0.821	62.8803
CD25 on IgD- CD38dim B cell	10	6168290	rs77347828	G	A	0.2832	0.03534	1.467e-15	0.1326	64.2175
CD25 on IgD- CD38dim B cell	10	6225119	rs55768419	A	G	-0.2146	0.02793	2e-14	0.2483	59.0361
CD25 on IgD- CD38dim B cell	10	6158412	rs8463	A	G	0.2054	0.03061	2.209e-11	0.2074	45.0271
CD25 on IgD- CD38dim B cell	10	6177083	rs10905879	C	T	0.3605	0.03543	5.331e-24	0.1298	103.53
CD25 on IgD- CD38dim B cell	10	6106621	rs41294937	T	C	0.5734	0.03893	9.243e-48	0.1075	216.943
CD25 on IgD- CD38dim B cell	9	95886051	rs3793662	C	T	-0.1698	0.02871	3.692e-09	0.7759	34.9791
CD25 on IgD+ B cell	10	6225119	rs55768419	A	G	-0.1655	0.02878	9.589e-09	0.2482	33.0685
CD25 on IgD+ B cell	10	6177374	rs2104496	G	T	0.2604	0.03625	8.159e-13	0.1316	51.6019
CD25 on IgD+ B cell	10	6106621	rs41294937	T	C	0.476	0.04039	1.739e-31	0.1076	138.888
CD25 on IgD+ B cell	10	6191376	rs147487472	C	A	0.3795	0.0615	7.548e-10	0.0416	38.0779
CD25 on IgD+ CD24- B cell	10	6225119	rs55768419	A	G	-0.186	0.02866	9.841e-11	0.2483	42.1186
CD25 on IgD+ CD24- B cell	14	106306841	rs709589	C	T	-0.183	0.03138	5.978e-09	0.4557	34.0092
CD25 on IgD+ CD24- B cell	10	6079344	rs11256442	T	C	-0.2015	0.02818	1.043e-12	0.7302	51.1291
CD25 on IgD+ CD24- B cell	10	6115678	rs62626323	C	A	0.5847	0.03976	1.318e-47	0.1075	216.259
CD25 on IgD+ CD24- B cell	10	6152220	rs41295353	C	G	0.2082	0.03157	4.796e-11	0.2028	43.4923
CD25 on IgD+ CD24- B cell	10	6074634	rs7920946	T	C	0.1584	0.02792	1.513e-08	0.2773	32.1869
CD25 on IgD+ CD24- B cell	9	95886051	rs3793662	C	T	-0.1898	0.02934	1.114e-10	0.7759	41.8478
CD25 on IgD+ CD24- B cell	10	6191376	rs147487472	C	A	0.4264	0.06126	4.004e-12	0.0414	48.4485
CD25 on IgD+ CD24+ B cell	10	6041854	rs41294645	C	T	0.5003	0.04744	1.253e-25	0.0719	111.217
CD25 on IgD+ CD24+ B cell	10	6177381	rs11256946	G	A	-0.1766	0.02493	1.665e-12	0.6049	50.1807
CD25 on IgD+ CD24+ B cell	10	6113782	rs1887027	C	T	-0.3962	0.0276	1.712e-45	0.2454	206.068
CD25 on IgD+ CD24+ B cell	10	6191376	rs147487472	C	A	0.3572	0.06071	4.367e-09	0.0414	34.618
CD25 on IgD+ CD38- B cell	10	6120173	rs41295093	G	A	0.4244	0.0402	1.107e-25	0.1068	111.455
CD25 on IgD+ CD38- B cell	9	95886051	rs3793662	C	T	-0.1749	0.02923	2.377e-09	0.7759	35.8032
CD25 on IgD+ CD38- B cell	10	6083239	rs12244238	A	G	0.1591	0.02532	3.729e-10	0.3904	39.4833
CD25 on IgD+ CD38- naive B cell	10	6181797	rs3763701	A	C	0.272	0.04887	2.996e-08	0.1349	30.978
CD25 on IgD+ CD38- naive B cell	10	6106621	rs41294937	T	C	0.4909	0.05533	1.667e-18	0.1068	78.7163
CD25 on IgD+ CD38- naive B cell	14	106306841	rs709589	C	T	-0.2484	0.04396	1.843e-08	0.4529	31.9292
CD25 on IgD+ CD38- naive B cell	9	95887320	rs2275848	G	T	-0.2187	0.0399	4.807e-08	0.7711	30.0436
CD25 on IgD+ CD38- unswitched memory B cell	10	6114010	rs10905716	C	T	-0.4537	0.03721	6.15e-33	0.2439	148.668
CD25 on IgD+ CD38- unswitched memory B cell	10	6177381	rs11256946	G	A	-0.1882	0.0338	2.958e-08	0.5874	31.0032
CD25 on IgD+ CD38- unswitched memory B cell	10	6041854	rs41294645	C	T	0.5034	0.06372	4.745e-15	0.0738	62.413
CD25 on IgD+ CD38+ B cell	10	6115678	rs62626323	C	A	0.349	0.03994	3.537e-18	0.1074	76.3545
CD25 on IgD+ CD38+ B cell	9	95886051	rs3793662	C	T	-0.1813	0.02898	4.379e-10	0.7758	39.138
CD25 on IgD+ CD38+ B cell	14	106306841	rs709589	C	T	-0.2486	0.03091	1.19e-15	0.4557	64.6851
CD25 on IgD+ CD38dim B cell	7	47871972	rs149662107	G	A	-0.9269	0.1592	6.267e-09	0.0062	33.8984
CD25 on IgD+ CD38dim B cell	10	6074634	rs7920946	T	C	0.1545	0.02812	4.148e-08	0.2773	30.1874
CD25 on IgD+ CD38dim B cell	10	6079344	rs11256442	T	C	-0.1688	0.02844	3.202e-09	0.7302	35.2278
CD25 on IgD+ CD38dim B cell	10	6225119	rs55768419	A	G	-0.1891	0.0288	5.992e-11	0.2483	43.112
CD25 on IgD+ CD38dim B cell	10	6115678	rs62626323	C	A	0.5433	0.04021	1.253e-40	0.1075	182.562
CD25 on IgD+ CD38dim B cell	10	6191376	rs147487472	C	A	0.4191	0.06162	1.198e-11	0.0414	46.2585
CD25 on memory B cell	9	95886051	rs3793662	C	T	-0.1626	0.02894	2.049e-08	0.7759	31.5678
CD25 on memory B cell	10	6113782	rs1887027	C	T	-0.4203	0.02736	1.163e-51	0.2454	235.986
CD25 on memory B cell	10	6191376	rs147487472	C	A	0.448	0.06025	1.285e-13	0.0414	55.2894
CD25 on memory B cell	10	6041854	rs41294645	C	T	0.5904	0.04691	1.342e-35	0.0719	158.402
CD25 on memory B cell	10	6162476	rs4747882	A	T	-0.2133	0.02697	3.347e-15	0.7132	62.5489
CD25 on naive-mature B cell	10	5827901	rs17403348	T	C	0.2314	0.04201	3.858e-08	0.0997	30.3404
CD25 on naive-mature B cell	12	31504316	rs11051398	C	T	-0.1509	0.02607	7.673e-09	0.5325	33.504
CD25 on naive-mature B cell	10	6225119	rs55768419	A	G	-0.1914	0.02888	3.904e-11	0.2483	43.9227
CD25 on naive-mature B cell	10	6191376	rs147487472	C	A	0.4465	0.0617	5.599e-13	0.0414	52.3688
CD25 on naive-mature B cell	10	6106621	rs41294937	T	C	0.5626	0.04021	2.214e-43	0.1075	195.763
CD25 on naive-mature B cell	10	6152220	rs41295353	C	G	0.1896	0.03185	2.87e-09	0.2028	35.4371
CD25 on naive-mature B cell	9	95886051	rs3793662	C	T	-0.1953	0.02956	4.563e-11	0.7759	43.6511
CD25 on naive-mature B cell	10	6177374	rs2104496	G	T	0.318	0.03628	2.802e-18	0.1315	76.828
CD25 on resting CD4 regulatory T cell	10	6054765	rs12722600	C	T	0.3212	0.04962	1.092e-10	0.0705	41.9023
CD25 on secreting CD4 regulatory T cell	1	198665917	rs17612648	C	G	1.54	0.2199	3e-12	0.0032	49.0446
CD25 on secreting CD4 regulatory T cell	10	6074451	rs4747846	G	C	0.161	0.02594	6.037e-10	0.3854	38.5223
CD25 on secreting CD4 regulatory T cell	1	198151688	rs113435341	A	G	1.489	0.241	7.336e-10	0.0029	38.1729
CD25 on switched memory B cell	10	6158412	rs8463	A	G	0.2029	0.03108	7.623e-11	0.2074	42.6189
CD25 on switched memory B cell	10	6225119	rs55768419	A	G	-0.2059	0.02836	4.647e-13	0.2483	52.7109
CD25 on switched memory B cell	10	6165525	rs4750000	A	C	-0.2706	0.03173	2.17e-17	0.821	72.7303
CD25 on switched memory B cell	10	6168290	rs77347828	G	A	0.2861	0.03587	2.021e-15	0.1326	63.617
CD25 on switched memory B cell	10	6177083	rs10905879	C	T	0.3667	0.03595	4.199e-24	0.1298	104.046
CD25 on switched memory B cell	10	6106621	rs41294937	T	C	0.5555	0.03963	1.571e-43	0.1075	196.481
CD25 on transitional B cell	10	6115678	rs62626323	C	A	0.2969	0.04016	1.778e-13	0.1075	54.6554
CD25 on transitional B cell	14	106306841	rs709589	C	T	-0.2255	0.03114	5.407e-13	0.4557	52.4392
CD25 on unswitched memory B cell	9	95886051	rs3793662	C	T	-0.167	0.02895	8.758e-09	0.7759	33.2764
CD25 on unswitched memory B cell	10	6041854	rs41294645	C	T	0.5396	0.0471	7.118e-30	0.0719	131.251
CD25 on unswitched memory B cell	10	6191376	rs147487472	C	A	0.4095	0.06037	1.371e-11	0.0414	46.0114
CD25 on unswitched memory B cell	10	6162476	rs4747882	A	T	-0.2093	0.02699	1.145e-14	0.7132	60.1357
CD25 on unswitched memory B cell	10	6113782	rs1887027	C	T	-0.4047	0.02745	7.759e-48	0.2454	217.361
CD25++ CD4+ T cell %CD4+ T cell	10	6094697	rs61839660	C	T	0.592	0.05509	1.637e-26	0.0543	115.478
CD25++ CD4+ T cell %CD4+ T cell	10	6054765	rs12722600	C	T	0.2895	0.04968	6.155e-09	0.0707	33.9574
CD25++ CD4+ T cell %T cell	10	6094697	rs61839660	C	T	0.5156	0.05562	3.211e-20	0.0543	85.9338
CD25++ CD4+ T cell Absolute Count	10	6094697	rs61839660	C	T	0.4625	0.05656	4.054e-16	0.0542	66.8659
CD25++ CD45RA- CD4 not regulatory T cell %CD4+ T cell	1	196321168	rs191753228	C	T	-1.501	0.2249	2.873e-11	0.0041	44.5433
CD25++ CD45RA- CD4 not regulatory T cell %CD4+ T cell	10	6094697	rs61839660	C	T	0.6146	0.05523	2.776e-28	0.0543	123.833
CD25++ CD45RA- CD4 not regulatory T cell %CD4+ T cell	1	197924770	rs17583875	G	A	-1.737	0.2311	7.082e-14	0.0029	56.4937
CD25++ CD45RA- CD4 not regulatory T cell %CD4+ T cell	1	197141261	rs45512792	A	G	-1.208	0.1928	4.227e-10	0.0051	39.2572
CD25++ CD45RA- CD4 not regulatory T cell %CD4+ T cell	1	198665917	rs17612648	C	G	-1.503	0.2087	7.233e-13	0.0035	51.8648
CD25++ CD45RA- CD4 not regulatory T cell %CD4+ T cell	1	194010208	rs116794175	T	C	-1.101	0.1969	2.459e-08	0.0042	31.2668
CD25++ CD45RA- CD4 not regulatory T cell %CD4+ T cell	1	199278900	rs140372175	A	C	-1.2	0.1923	4.929e-10	0.0044	38.9407
CD25++ CD45RA- CD4 not regulatory T cell %CD4+ T cell	1	199999121	rs11579717	G	A	-1.241	0.1909	9.235e-11	0.0044	42.2602
CD25++ CD45RA- CD4 not regulatory T cell %T cell	1	197141261	rs45512792	A	G	-1.131	0.1929	4.967e-09	0.0051	34.3764
[truncated: 4,877 more rows]
