# Supplementary material for: Circulating immune cells and risk of osteosarcoma: a Mendelian randomization analysis
Source: Front Immunol. 2024 Jul 16;15:1381212. doi: 10.3389/fimmu.2024.1381212 (PMC11286390; doi:10.3389/fimmu.2024.1381212)
Supplement: Supplementary file 7 [file Table_5.xlsx]

## Sheet:  Supplemental Table 1
Supplementary Table 1 Details of the genome-wide association studies and datasets used in our analyses.
Exposure or outcome	Sample size	Ancestry	Link	PMID
Immune cell traits	3, 757 participants	European	[GCST0001391 (https://www.ebi.ac.uk/gwas/studies/GCST0001391) to GCST0002121 (https://www.ebi.ac.uk/gwas/studies/GCST0002121)	32929287
Osteosarcoma	64 cases and 314,193 controls	European	https://storage.googleapis.com/finngen-public-data-r10/summary_stats/finngen_R10_C3_OSTEOSARCOMA_EXALLC.gz	/
